# Supplementary material for: MiR-595 and Cldnd1: Potential related factors for bone loss in postmenopausal women with hip osteoporotic fracture
Source: PLoS One. 2024 Dec 31;19(12):e0313106. doi: 10.1371/journal.pone.0313106 (PMC11687715; doi:10.1371/journal.pone.0313106)
Supplement: S1 File — (ZIP) [file pone.0313106.s001.zip › GSE64433_series_matrix.txt/GSE64433_series_matrix.txt]

!Series_title	"Detection of potential microRNA biomarker for postmenopausal osteoporosis"
!Series_geo_accession	"GSE64433"
!Series_status	"Public on Dec 23 2014"
!Series_submission_date	"Dec 22 2014"
!Series_last_update_date	"Jul 27 2015"
!Series_pubmed_id	"26038726"
!Series_summary	"Recent studies have shown that microRNAs (miRNAs) are implicated in the development of postmenopausal osteoporosis, implying potential biomarkers. We performed a microarray-based expression scanning to search for potential circulating miRNA biomarkers for postmenopausal osteoporosis as whole blood obtianed from patients was used."
!Series_overall_design	"MiRNA expression in the whole blood of 23 Chinese postmenopausal women with osteopenia and that of 25 Chinese postmenopausal women with osteoporosis. After total RNA was extracted, all of the RNA extraction samples were seperately pooled into six subgroups according to the T-score measurement."
!Series_type	"Non-coding RNA profiling by array"
!Series_contributor	"Wenliang,,Zhu"
!Series_sample_id	"GSM1571226 GSM1571227 GSM1571228 GSM1571229 GSM1571230 GSM1571231 "
!Series_contact_name	"Wenliang,,Zhu"
!Series_contact_email	"wenzwl@yeah.net"
!Series_contact_institute	"the Second Affiliated Hospital of Harbin Medical University"
!Series_contact_address	"246 Xuefu Road"
!Series_contact_city	"Harbin"
!Series_contact_zip/postal_code	"150086"
!Series_contact_country	"China"
!Series_supplementary_file	"ftp://ftp.ncbi.nlm.nih.gov/geo/series/GSE64nnn/GSE64433/suppl/GSE64433_RAW.tar"
!Series_platform_id	"GPL18402"
!Series_platform_taxid	"9606"
!Series_sample_taxid	"9606"
!Series_relation	"BioProject: https://www.ncbi.nlm.nih.gov/bioproject/PRJNA271009"

!Sample_title	"whole_blood_S1"	"whole_blood_S2"	"whole_blood_S3"	"whole_blood_S4"	"whole_blood_S5"	"whole_blood_S6"
!Sample_geo_accession	"GSM1571226"	"GSM1571227"	"GSM1571228"	"GSM1571229"	"GSM1571230"	"GSM1571231"
!Sample_status	"Public on Dec 23 2014"	"Public on Dec 23 2014"	"Public on Dec 23 2014"	"Public on Dec 23 2014"	"Public on Dec 23 2014"	"Public on Dec 23 2014"
!Sample_submission_date	"Dec 22 2014"	"Dec 22 2014"	"Dec 22 2014"	"Dec 22 2014"	"Dec 22 2014"	"Dec 22 2014"
!Sample_last_update_date	"Dec 23 2014"	"Dec 23 2014"	"Dec 23 2014"	"Dec 23 2014"	"Dec 23 2014"	"Dec 23 2014"
!Sample_type	"RNA"	"RNA"	"RNA"	"RNA"	"RNA"	"RNA"
!Sample_channel_count	"1"	"1"	"1"	"1"	"1"	"1"
!Sample_source_name_ch1	"Pooled whole blood, postmenopausal osteopenia, -1.5 ≤ Spine T-score ≤ -1.0"	"Pooled whole blood, postmenopausal osteopenia, -2.0 ≤ Spine T-score < -1.5"	"Pooled whole blood, postmenopausal osteopenia, -2.5 < Spine T-score < -2.0"	"Pooled whole blood, postmenopausal osteoporosis, -3.0 ≤ Spine T-score ≤ -2.5"	"Pooled whole blood, postmenopausal osteoporosis, -4.0 ≤ Spine T-score < -3.0"	"Pooled whole blood, postmenopausal osteoporosis, Spine T-score < -4.0"
!Sample_organism_ch1	"Homo sapiens"	"Homo sapiens"	"Homo sapiens"	"Homo sapiens"	"Homo sapiens"	"Homo sapiens"
!Sample_characteristics_ch1	"tissue: whole blood"	"tissue: whole blood"	"tissue: whole blood"	"tissue: whole blood"	"tissue: whole blood"	"tissue: whole blood"
!Sample_characteristics_ch1	"gender: female"	"gender: female"	"gender: female"	"gender: female"	"gender: female"	"gender: female"
!Sample_characteristics_ch1	"disease: postmenopausal osteopenia"	"disease: postmenopausal osteopenia"	"disease: postmenopausal osteopenia"	"disease: postmenopausal osteoporosis"	"disease: postmenopausal osteoporosis"	"disease: postmenopausal osteoporosis"
!Sample_characteristics_ch1	"t-score: -1.5 ≤ Spine T-score ≤ -1.0"	"t-score: -2.0 ≤ Spine T-score < -1.5"	"t-score: -2.5 < Spine T-score < -2.0"	"t-score: -3.0 ≤ Spine T-score ≤ -2.5"	"t-score: -4.0 ≤ Spine T-score < -3.0"	"t-score: Spine T-score < -4.0"
!Sample_characteristics_ch1	"number of patients: 7"	"number of patients: 7"	"number of patients: 9"	"number of patients: 10"	"number of patients: 9"	"number of patients: 6"
!Sample_molecule_ch1	"total RNA"	"total RNA"	"total RNA"	"total RNA"	"total RNA"	"total RNA"
!Sample_extract_protocol_ch1	"Five mL of whole blood was obtained from each participant. The whole blood sample was then lysed using Red Blood Cells (RBC) Lysis Solution (Beyotime, china), centrifugated for 10 min (450×g). Trizol reagent (Invitrogen, Shanghai, China) was used to extract RNA from precipitates. The above operation was completed within 30 min after blood collection from clinic. The obtained RNA eluate was stored at -80 °C. After the work of blood sample collection was finished, all of the RNA extraction samples were defrosted and separately pooled into six subgroups regarding the spine T-score values (Table 1), and then restored at -80 °C for further experiments."	"Five mL of whole blood was obtained from each participant. The whole blood sample was then lysed using Red Blood Cells (RBC) Lysis Solution (Beyotime, china), centrifugated for 10 min (450×g). Trizol reagent (Invitrogen, Shanghai, China) was used to extract RNA from precipitates. The above operation was completed within 30 min after blood collection from clinic. The obtained RNA eluate was stored at -80 °C. After the work of blood sample collection was finished, all of the RNA extraction samples were defrosted and separately pooled into six subgroups regarding the spine T-score values (Table 1), and then restored at -80 °C for further experiments."	"Five mL of whole blood was obtained from each participant. The whole blood sample was then lysed using Red Blood Cells (RBC) Lysis Solution (Beyotime, china), centrifugated for 10 min (450×g). Trizol reagent (Invitrogen, Shanghai, China) was used to extract RNA from precipitates. The above operation was completed within 30 min after blood collection from clinic. The obtained RNA eluate was stored at -80 °C. After the work of blood sample collection was finished, all of the RNA extraction samples were defrosted and separately pooled into six subgroups regarding the spine T-score values (Table 1), and then restored at -80 °C for further experiments."	"Five mL of whole blood was obtained from each participant. The whole blood sample was then lysed using Red Blood Cells (RBC) Lysis Solution (Beyotime, china), centrifugated for 10 min (450×g). Trizol reagent (Invitrogen, Shanghai, China) was used to extract RNA from precipitates. The above operation was completed within 30 min after blood collection from clinic. The obtained RNA eluate was stored at -80 °C. After the work of blood sample collection was finished, all of the RNA extraction samples were defrosted and separately pooled into six subgroups regarding the spine T-score values (Table 1), and then restored at -80 °C for further experiments."	"Five mL of whole blood was obtained from each participant. The whole blood sample was then lysed using Red Blood Cells (RBC) Lysis Solution (Beyotime, china), centrifugated for 10 min (450×g). Trizol reagent (Invitrogen, Shanghai, China) was used to extract RNA from precipitates. The above operation was completed within 30 min after blood collection from clinic. The obtained RNA eluate was stored at -80 °C. After the work of blood sample collection was finished, all of the RNA extraction samples were defrosted and separately pooled into six subgroups regarding the spine T-score values (Table 1), and then restored at -80 °C for further experiments."	"Five mL of whole blood was obtained from each participant. The whole blood sample was then lysed using Red Blood Cells (RBC) Lysis Solution (Beyotime, china), centrifugated for 10 min (450×g). Trizol reagent (Invitrogen, Shanghai, China) was used to extract RNA from precipitates. The above operation was completed within 30 min after blood collection from clinic. The obtained RNA eluate was stored at -80 °C. After the work of blood sample collection was finished, all of the RNA extraction samples were defrosted and separately pooled into six subgroups regarding the spine T-score values (Table 1), and then restored at -80 °C for further experiments."
!Sample_label_ch1	"Cy3"	"Cy3"	"Cy3"	"Cy3"	"Cy3"	"Cy3"
!Sample_label_protocol_ch1	"Total RNA of 0.1 μg were dephosphorylated, denaturated and then labeled with Cyanine-3-CTP (Cy3) using the Low Input Quick Amp Labeling Kit (Agilent) according to the manufacturer's instructions,then followed by RNAeasy column purification (QIAGEN, Valencia, CA). Dye incorporation and cRNA yield were checked with the NanoDrop ND-1000 UV-VIS Spectrophotometer version 3.2.1."	"Total RNA of 0.1 μg were dephosphorylated, denaturated and then labeled with Cyanine-3-CTP (Cy3) using the Low Input Quick Amp Labeling Kit (Agilent) according to the manufacturer's instructions,then followed by RNAeasy column purification (QIAGEN, Valencia, CA). Dye incorporation and cRNA yield were checked with the NanoDrop ND-1000 UV-VIS Spectrophotometer version 3.2.1."	"Total RNA of 0.1 μg were dephosphorylated, denaturated and then labeled with Cyanine-3-CTP (Cy3) using the Low Input Quick Amp Labeling Kit (Agilent) according to the manufacturer's instructions,then followed by RNAeasy column purification (QIAGEN, Valencia, CA). Dye incorporation and cRNA yield were checked with the NanoDrop ND-1000 UV-VIS Spectrophotometer version 3.2.1."	"Total RNA of 0.1 μg were dephosphorylated, denaturated and then labeled with Cyanine-3-CTP (Cy3) using the Low Input Quick Amp Labeling Kit (Agilent) according to the manufacturer's instructions,then followed by RNAeasy column purification (QIAGEN, Valencia, CA). Dye incorporation and cRNA yield were checked with the NanoDrop ND-1000 UV-VIS Spectrophotometer version 3.2.1."	"Total RNA of 0.1 μg were dephosphorylated, denaturated and then labeled with Cyanine-3-CTP (Cy3) using the Low Input Quick Amp Labeling Kit (Agilent) according to the manufacturer's instructions,then followed by RNAeasy column purification (QIAGEN, Valencia, CA). Dye incorporation and cRNA yield were checked with the NanoDrop ND-1000 UV-VIS Spectrophotometer version 3.2.1."	"Total RNA of 0.1 μg were dephosphorylated, denaturated and then labeled with Cyanine-3-CTP (Cy3) using the Low Input Quick Amp Labeling Kit (Agilent) according to the manufacturer's instructions,then followed by RNAeasy column purification (QIAGEN, Valencia, CA). Dye incorporation and cRNA yield were checked with the NanoDrop ND-1000 UV-VIS Spectrophotometer version 3.2.1."
!Sample_taxid_ch1	"9606"	"9606"	"9606"	"9606"	"9606"	"9606"
!Sample_hyb_protocol	"Cy3-labelled cRNA of 0.6 μg (specific activity >10.0 pmol Cy3/μg cRNA) was fragmented at 60°C for 30 minutes in a reaction volume of 25 μl containing 25x Agilent fragmentation buffer and 10x Agient blocking agent following the manufacturers' instructions. On completion of the fragmentation reaction, 25 μl of 2x GEx Hybridization Buffer HI-RPM was added to the fragmentation mixture and hybridized to Agilent-046065 Mouse miRNA Microarray V19.0 8x60K(Agilent) for 17 hours at 65°C in a rotating Agilent hybridization oven. After hybridization, microarrays were washed 1 minute at room temperature with GE Wash Buffer 1 (Agilent) and 1 minute with 37°C GE Wash buffer 2 (Agilent), then dried immediately by brief centrifugation."	"Cy3-labelled cRNA of 0.6 μg (specific activity >10.0 pmol Cy3/μg cRNA) was fragmented at 60°C for 30 minutes in a reaction volume of 25 μl containing 25x Agilent fragmentation buffer and 10x Agient blocking agent following the manufacturers' instructions. On completion of the fragmentation reaction, 25 μl of 2x GEx Hybridization Buffer HI-RPM was added to the fragmentation mixture and hybridized to Agilent-046065 Mouse miRNA Microarray V19.0 8x60K(Agilent) for 17 hours at 65°C in a rotating Agilent hybridization oven. After hybridization, microarrays were washed 1 minute at room temperature with GE Wash Buffer 1 (Agilent) and 1 minute with 37°C GE Wash buffer 2 (Agilent), then dried immediately by brief centrifugation."	"Cy3-labelled cRNA of 0.6 μg (specific activity >10.0 pmol Cy3/μg cRNA) was fragmented at 60°C for 30 minutes in a reaction volume of 25 μl containing 25x Agilent fragmentation buffer and 10x Agient blocking agent following the manufacturers' instructions. On completion of the fragmentation reaction, 25 μl of 2x GEx Hybridization Buffer HI-RPM was added to the fragmentation mixture and hybridized to Agilent-046065 Mouse miRNA Microarray V19.0 8x60K(Agilent) for 17 hours at 65°C in a rotating Agilent hybridization oven. After hybridization, microarrays were washed 1 minute at room temperature with GE Wash Buffer 1 (Agilent) and 1 minute with 37°C GE Wash buffer 2 (Agilent), then dried immediately by brief centrifugation."	"Cy3-labelled cRNA of 0.6 μg (specific activity >10.0 pmol Cy3/μg cRNA) was fragmented at 60°C for 30 minutes in a reaction volume of 25 μl containing 25x Agilent fragmentation buffer and 10x Agient blocking agent following the manufacturers' instructions. On completion of the fragmentation reaction, 25 μl of 2x GEx Hybridization Buffer HI-RPM was added to the fragmentation mixture and hybridized to Agilent-046065 Mouse miRNA Microarray V19.0 8x60K(Agilent) for 17 hours at 65°C in a rotating Agilent hybridization oven. After hybridization, microarrays were washed 1 minute at room temperature with GE Wash Buffer 1 (Agilent) and 1 minute with 37°C GE Wash buffer 2 (Agilent), then dried immediately by brief centrifugation."	"Cy3-labelled cRNA of 0.6 μg (specific activity >10.0 pmol Cy3/μg cRNA) was fragmented at 60°C for 30 minutes in a reaction volume of 25 μl containing 25x Agilent fragmentation buffer and 10x Agient blocking agent following the manufacturers' instructions. On completion of the fragmentation reaction, 25 μl of 2x GEx Hybridization Buffer HI-RPM was added to the fragmentation mixture and hybridized to Agilent-046065 Mouse miRNA Microarray V19.0 8x60K(Agilent) for 17 hours at 65°C in a rotating Agilent hybridization oven. After hybridization, microarrays were washed 1 minute at room temperature with GE Wash Buffer 1 (Agilent) and 1 minute with 37°C GE Wash buffer 2 (Agilent), then dried immediately by brief centrifugation."	"Cy3-labelled cRNA of 0.6 μg (specific activity >10.0 pmol Cy3/μg cRNA) was fragmented at 60°C for 30 minutes in a reaction volume of 25 μl containing 25x Agilent fragmentation buffer and 10x Agient blocking agent following the manufacturers' instructions. On completion of the fragmentation reaction, 25 μl of 2x GEx Hybridization Buffer HI-RPM was added to the fragmentation mixture and hybridized to Agilent-046065 Mouse miRNA Microarray V19.0 8x60K(Agilent) for 17 hours at 65°C in a rotating Agilent hybridization oven. After hybridization, microarrays were washed 1 minute at room temperature with GE Wash Buffer 1 (Agilent) and 1 minute with 37°C GE Wash buffer 2 (Agilent), then dried immediately by brief centrifugation."
!Sample_scan_protocol	"Slides were scanned immediately after washing on the Agilent DNA Microarray Scanner (G2505C) using one color scan setting for 8x60k array slides (Scan Area 61x21.6 mm, Scan resolution 3 μm, Dye channel is set to Green and Green PMT is set to 100%)."	"Slides were scanned immediately after washing on the Agilent DNA Microarray Scanner (G2505C) using one color scan setting for 8x60k array slides (Scan Area 61x21.6 mm, Scan resolution 3 μm, Dye channel is set to Green and Green PMT is set to 100%)."	"Slides were scanned immediately after washing on the Agilent DNA Microarray Scanner (G2505C) using one color scan setting for 8x60k array slides (Scan Area 61x21.6 mm, Scan resolution 3 μm, Dye channel is set to Green and Green PMT is set to 100%)."	"Slides were scanned immediately after washing on the Agilent DNA Microarray Scanner (G2505C) using one color scan setting for 8x60k array slides (Scan Area 61x21.6 mm, Scan resolution 3 μm, Dye channel is set to Green and Green PMT is set to 100%)."	"Slides were scanned immediately after washing on the Agilent DNA Microarray Scanner (G2505C) using one color scan setting for 8x60k array slides (Scan Area 61x21.6 mm, Scan resolution 3 μm, Dye channel is set to Green and Green PMT is set to 100%)."	"Slides were scanned immediately after washing on the Agilent DNA Microarray Scanner (G2505C) using one color scan setting for 8x60k array slides (Scan Area 61x21.6 mm, Scan resolution 3 μm, Dye channel is set to Green and Green PMT is set to 100%)."
!Sample_description	"MiRNA expression of pooled whole blood from patients with postmenopausal osteopenia, which spine T-scores were in the range from -1.5 to -1.0."	"MiRNA expression of pooled whole blood from patients with postmenopausal osteopenia, which spine T-scores were in the range from -2.0 to -1.5."	"MiRNA expression of pooled whole blood from patients with postmenopausal osteopenia, which spine T-scores were in the range from -2.5 to -2.0."	"MiRNA expression of pooled whole blood from patients with postmenopausal osteoporosis, which spine T-scores were in the range from -3.0 to -2.5."	"MiRNA expression of pooled whole blood from patients with postmenopausal osteoporosis, which spine T-scores were in the range from -4.0 to -3.0."	"MiRNA expression of pooled whole blood from patients with postmenopausal osteoporosis, which spine T-scores were < -4.0."
!Sample_data_processing	"The scanned images were analyzed with Feature Extraction Software 10.7.1.1 (Agilent) using default parameters to obtain background subtracted and spatially detrended Processed Signal intensities as the raw data. Raw data were normalized in quantile algorithm with Genespring 12.0 (Agilent). Probe that at least 100.0 percent of samples in any 1 condition out of 2 conditions have flags in Detected were maintained."	"The scanned images were analyzed with Feature Extraction Software 10.7.1.1 (Agilent) using default parameters to obtain background subtracted and spatially detrended Processed Signal intensities as the raw data. Raw data were normalized in quantile algorithm with Genespring 12.0 (Agilent). Probe that at least 100.0 percent of samples in any 1 condition out of 2 conditions have flags in Detected were maintained."	"The scanned images were analyzed with Feature Extraction Software 10.7.1.1 (Agilent) using default parameters to obtain background subtracted and spatially detrended Processed Signal intensities as the raw data. Raw data were normalized in quantile algorithm with Genespring 12.0 (Agilent). Probe that at least 100.0 percent of samples in any 1 condition out of 2 conditions have flags in Detected were maintained."	"The scanned images were analyzed with Feature Extraction Software 10.7.1.1 (Agilent) using default parameters to obtain background subtracted and spatially detrended Processed Signal intensities as the raw data. Raw data were normalized in quantile algorithm with Genespring 12.0 (Agilent). Probe that at least 100.0 percent of samples in any 1 condition out of 2 conditions have flags in Detected were maintained."	"The scanned images were analyzed with Feature Extraction Software 10.7.1.1 (Agilent) using default parameters to obtain background subtracted and spatially detrended Processed Signal intensities as the raw data. Raw data were normalized in quantile algorithm with Genespring 12.0 (Agilent). Probe that at least 100.0 percent of samples in any 1 condition out of 2 conditions have flags in Detected were maintained."	"The scanned images were analyzed with Feature Extraction Software 10.7.1.1 (Agilent) using default parameters to obtain background subtracted and spatially detrended Processed Signal intensities as the raw data. Raw data were normalized in quantile algorithm with Genespring 12.0 (Agilent). Probe that at least 100.0 percent of samples in any 1 condition out of 2 conditions have flags in Detected were maintained."
!Sample_platform_id	"GPL18402"	"GPL18402"	"GPL18402"	"GPL18402"	"GPL18402"	"GPL18402"
!Sample_contact_name	"Wenliang,,Zhu"	"Wenliang,,Zhu"	"Wenliang,,Zhu"	"Wenliang,,Zhu"	"Wenliang,,Zhu"	"Wenliang,,Zhu"
!Sample_contact_email	"wenzwl@yeah.net"	"wenzwl@yeah.net"	"wenzwl@yeah.net"	"wenzwl@yeah.net"	"wenzwl@yeah.net"	"wenzwl@yeah.net"
!Sample_contact_institute	"the Second Affiliated Hospital of Harbin Medical University"	"the Second Affiliated Hospital of Harbin Medical University"	"the Second Affiliated Hospital of Harbin Medical University"	"the Second Affiliated Hospital of Harbin Medical University"	"the Second Affiliated Hospital of Harbin Medical University"	"the Second Affiliated Hospital of Harbin Medical University"
!Sample_contact_address	"246 Xuefu Road"	"246 Xuefu Road"	"246 Xuefu Road"	"246 Xuefu Road"	"246 Xuefu Road"	"246 Xuefu Road"
!Sample_contact_city	"Harbin"	"Harbin"	"Harbin"	"Harbin"	"Harbin"	"Harbin"
!Sample_contact_zip/postal_code	"150086"	"150086"	"150086"	"150086"	"150086"	"150086"
!Sample_contact_country	"China"	"China"	"China"	"China"	"China"	"China"
!Sample_supplementary_file	"ftp://ftp.ncbi.nlm.nih.gov/geo/samples/GSM1571nnn/GSM1571226/suppl/GSM1571226_S1.txt.gz"	"ftp://ftp.ncbi.nlm.nih.gov/geo/samples/GSM1571nnn/GSM1571227/suppl/GSM1571227_S2.txt.gz"	"ftp://ftp.ncbi.nlm.nih.gov/geo/samples/GSM1571nnn/GSM1571228/suppl/GSM1571228_S3.txt.gz"	"ftp://ftp.ncbi.nlm.nih.gov/geo/samples/GSM1571nnn/GSM1571229/suppl/GSM1571229_S4.txt.gz"	"ftp://ftp.ncbi.nlm.nih.gov/geo/samples/GSM1571nnn/GSM1571230/suppl/GSM1571230_S5.txt.gz"	"ftp://ftp.ncbi.nlm.nih.gov/geo/samples/GSM1571nnn/GSM1571231/suppl/GSM1571231_S6.txt.gz"
!Sample_data_row_count	"2027"	"2027"	"2027"	"2027"	"2027"	"2027"
!series_matrix_table_begin
"ID_REF"	"GSM1571226"	"GSM1571227"	"GSM1571228"	"GSM1571229"	"GSM1571230"	"GSM1571231"
"Blank"	-3.201089	-3.3130424	-3.3219352	-3.2173674	-2.922176	-3.2908218
"dmr_285"	11.331649	10.731291	10.382636	10.678291	10.678291	10.209587
"dmr_3"	14.256536	14.256536	13.596235	14.032306	13.773225	13.596235
"dmr_308"	-3.201089	-3.3130424	-3.3219352	-3.2173674	-2.922176	-3.2908218
"dmr_316"	-3.201089	-3.3130424	-3.3219352	-3.2173674	-2.922176	-3.2908218
"dmr_31a"	11.463376	11.034929	10.678291	10.889814	10.889814	10.26411
"dmr_6"	11.159315	10.577112	10.148445	10.577112	10.614943	10.148445
"hsa-let-7a-3p"	-3.201089	-3.3130424	-3.3219352	-3.2173674	-2.922176	-3.2908218
"hsa-let-7a-5p"	9.995197	10.26411	10.517939	10.382636	10.517939	11.159315
"hsa-let-7b-3p"	-3.201089	-3.3130424	-3.3219352	-3.2173674	4.3626738	-3.2908218
"hsa-let-7b-5p"	10.678291	10.889814	11.034929	11.159315	11.159315	12.615854
"hsa-let-7c"	6.3919096	6.8352914	6.849226	6.863626	7.00068	8.138814
"hsa-let-7d-3p"	-3.201089	-3.3130424	-3.3219352	-3.2173674	4.890335	-3.2908218
"hsa-let-7d-5p"	8.138814	8.342259	8.367694	8.512207	8.655901	9.761267
"hsa-let-7e-3p"	-3.201089	-3.3130424	-3.3219352	-3.2173674	4.056705	-3.2908218
"hsa-let-7e-5p"	1.7521441	1.8211396	1.4294677	1.3203875	-2.922176	2.2311141
"hsa-let-7f-1-3p"	-3.201089	-1.654532	-3.3219352	-3.2173674	-2.922176	-3.2908218
"hsa-let-7f-2-3p"	-3.201089	-3.3130424	-3.3219352	-3.2173674	-2.922176	-3.2908218
"hsa-let-7f-5p"	9.510344	9.566904	9.654469	9.510344	9.761267	10.517939
"hsa-let-7g-3p"	-3.201089	-3.3130424	-3.3219352	-3.2173674	-2.922176	-3.2908218
"hsa-let-7g-5p"	9.566904	9.761267	9.734384	9.654469	9.846437	10.577112
"hsa-let-7i-3p"	-3.201089	-3.3130424	-3.3219352	-3.2173674	-2.922176	-3.2908218
"hsa-let-7i-5p"	9.654469	9.995197	9.995197	9.995197	10.056194	10.889814
"hsa-miR-1"	-3.201089	-3.3130424	-3.3219352	-3.2173674	-2.922176	-3.2908218
"hsa-miR-100-3p"	-3.201089	-3.3130424	-3.3219352	-3.2173674	-2.922176	-3.2908218
"hsa-miR-100-5p"	-3.201089	-3.3130424	-3.3219352	-3.2173674	-2.922176	-3.2908218
"hsa-miR-101-3p"	4.3016357	4.5903893	4.4677167	5.237637	4.8636217	5.6551685
"hsa-miR-101-5p"	-3.201089	-3.3130424	-3.3219352	-3.2173674	-2.922176	-3.2908218
"hsa-miR-103a-2-5p"	-3.201089	-3.3130424	-3.3219352	-3.2173674	-2.922176	-3.2908218
"hsa-miR-103a-3p"	8.028569	8.16435	8.138814	8.352059	8.741488	9.050616
"hsa-miR-103b"	-3.201089	-3.3130424	-3.3219352	-3.2173674	-2.922176	-3.2908218
"hsa-miR-105-3p"	-3.201089	-3.3130424	-3.3219352	-3.2173674	-2.922176	-3.2908218
"hsa-miR-105-5p"	-3.201089	-3.3130424	-3.3219352	-3.2173674	-2.922176	-3.2908218
"hsa-miR-106a-3p"	-3.201089	-3.3130424	-3.3219352	-3.2173674	-2.922176	-3.2908218
"hsa-miR-106b-3p"	-3.201089	-3.3130424	-3.3219352	-3.2173674	-2.922176	-3.2908218
"hsa-miR-106b-5p"	8.40967	8.296268	8.45712	8.741488	9.050616	9.510344
"hsa-miR-107"	7.617578	7.9010754	7.8033557	8.028569	8.236215	8.762526
"hsa-miR-10a-3p"	-3.201089	-3.3130424	-3.3219352	-3.2173674	-2.922176	-3.2908218
"hsa-miR-10a-5p"	-3.201089	-3.3130424	-3.3219352	-3.2173674	-2.922176	-3.2908218
"hsa-miR-10b-3p"	5.2579336	5.092501	5.1954904	5.248846	5.225168	5.027436
"hsa-miR-10b-5p"	-3.201089	-3.3130424	-3.3219352	-3.2173674	-2.922176	-3.2908218
"hsa-miR-1178-3p"	-3.201089	-3.3130424	-3.3219352	-3.2173674	-2.922176	-3.2908218
"hsa-miR-1178-5p"	-3.201089	-3.3130424	-3.3219352	-3.2173674	-2.922176	-3.2908218
"hsa-miR-1179"	-3.201089	-3.3130424	-3.3219352	-3.2173674	-2.922176	-3.2908218
"hsa-miR-1180"	2.308248	4.3477373	3.697294	3.7853055	-2.922176	3.755503
"hsa-miR-1181"	3.9161115	3.9161115	3.8690388	3.8231595	3.9796588	3.4810653
"hsa-miR-1182"	5.2817125	5.727073	5.642475	5.5027804	5.3327193	5.313792
"hsa-miR-1183"	5.8255305	6.0611315	6.0611315	5.9201956	5.8393717	5.773713
"hsa-miR-1184"	-3.201089	-3.3130424	-3.3219352	-3.2173674	-2.922176	-3.2908218
"hsa-miR-1185-1-3p"	4.6728992	4.8525186	4.8362765	4.6728992	4.602279	4.602279
"hsa-miR-1185-2-3p"	4.025734	4.1438303	4.1438303	3.9616616	-2.922176	3.9882774
"hsa-miR-1185-5p"	-3.201089	-3.3130424	-3.3219352	-3.2173674	-2.922176	-3.2908218
"hsa-miR-1193"	-3.201089	-3.3130424	-3.3219352	-3.2173674	-2.922176	-3.2908218
"hsa-miR-1197"	-3.201089	-3.3130424	-3.3219352	-3.2173674	-2.922176	-3.2908218
"hsa-miR-1200"	-3.201089	-3.3130424	-3.3219352	-3.2173674	-2.922176	-3.2908218
"hsa-miR-1202"	8.431768	8.6452675	8.566413	8.600319	8.342259	8.352059
"hsa-miR-1203"	-3.201089	-3.3130424	-3.3219352	-3.2173674	-2.922176	-3.2908218
"hsa-miR-1204"	-3.201089	-3.3130424	-3.3219352	-3.2173674	-2.922176	-3.2908218
"hsa-miR-1205"	-3.201089	-3.3130424	-3.3219352	-3.2173674	-2.922176	-3.2908218
"hsa-miR-1206"	-3.201089	-3.3130424	-3.3219352	-3.2173674	-2.922176	-3.2908218
"hsa-miR-1207-3p"	-3.201089	-3.3130424	-3.3219352	-3.2173674	-2.922176	-3.2908218
"hsa-miR-1207-5p"	8.809893	8.886697	8.886697	8.809893	8.615863	8.40967
"hsa-miR-1208"	-3.201089	-3.3130424	-3.3219352	-3.2173674	-2.922176	-3.2908218
"hsa-miR-122-3p"	-3.201089	-3.3130424	-3.3219352	-3.2173674	-2.922176	-3.2908218
"hsa-miR-122-5p"	-3.201089	-3.3130424	-3.3219352	-3.2173674	-2.922176	-3.2908218
"hsa-miR-1224-3p"	-3.201089	-3.3130424	-3.3219352	-3.2173674	4.070803	-3.2908218
"hsa-miR-1224-5p"	6.1752396	6.3553905	6.3553905	6.2702336	6.1010284	5.9800434
"hsa-miR-1225-3p"	4.491657	4.133304	3.8304777	4.4313216	3.813375	4.081057
"hsa-miR-1225-5p"	10.209587	10.148445	10.209587	10.056194	9.918686	9.395029
"hsa-miR-1226-3p"	-3.201089	-3.3130424	-3.3219352	-3.2173674	3.2478518	-3.2908218
"hsa-miR-1226-5p"	4.1992755	4.7292604	4.7722445	4.648733	3.688058	4.251259
"hsa-miR-1227-3p"	-3.201089	-3.3130424	-3.3219352	-3.2173674	3.8519268	-3.2908218
"hsa-miR-1227-5p"	6.7634077	6.651878	6.7170153	6.709852	6.5023265	6.570083
"hsa-miR-1228-3p"	4.84573	4.807906	4.4449525	4.976575	4.627907	4.7514977
"hsa-miR-1228-5p"	1.526821	0.30249	-0.49605966	0.46920952	-2.922176	-0.6062932
"hsa-miR-1229-3p"	-3.201089	-3.3130424	-3.3219352	-3.2173674	-2.922176	-3.2908218
"hsa-miR-1229-5p"	6.914938	7.28899	7.1421304	7.371143	6.7634077	6.7634077
"hsa-miR-1231"	-3.201089	-3.3130424	-3.3219352	-3.2173674	-2.922176	-3.2908218
"hsa-miR-1233-1-5p"	3.688058	3.7424889	3.6728785	3.7706938	-2.922176	3.6490765
"hsa-miR-1234-3p"	4.940182	4.620495	4.1585665	4.8362765	3.6391397	4.627907
"hsa-miR-1234-5p"	9.734384	9.690352	9.761267	9.566904	9.466274	8.938581
"hsa-miR-1236-3p"	-3.201089	-3.3130424	-3.3219352	-3.2173674	3.3630648	-3.2908218
"hsa-miR-1236-5p"	6.447626	6.586834	6.586834	6.464184	6.314766	6.228911
"hsa-miR-1237-3p"	1.7344042	2.3355775	1.9479321	3.8067305	-2.922176	2.3355775
"hsa-miR-1237-5p"	-3.201089	-3.3130424	-3.3219352	-3.2173674	-2.922176	-3.2908218
"hsa-miR-1238-3p"	3.6227794	2.2755208	1.9074835	3.697294	-2.922176	2.313434
"hsa-miR-1238-5p"	1.5662348	-3.3130424	-3.3219352	-3.2173674	-2.922176	-3.2908218
"hsa-miR-124-3p"	-3.201089	-3.3130424	-3.3219352	-3.2173674	-2.922176	-3.2908218
"hsa-miR-124-5p"	-3.201089	-3.3130424	-3.3219352	-3.2173674	-2.922176	-3.2908218
"hsa-miR-1243"	-3.201089	-3.3130424	-3.3219352	-3.2173674	-2.922176	-3.2908218
"hsa-miR-1244"	-3.201089	-3.3130424	-3.3219352	-3.2173674	-2.922176	-3.2908218
"hsa-miR-1245a"	-3.201089	-3.3130424	-3.3219352	-3.2173674	-2.922176	-3.2908218
"hsa-miR-1245b-3p"	-3.201089	-3.3130424	-3.3219352	-3.2173674	-2.922176	-3.2908218
"hsa-miR-1245b-5p"	-3.201089	-3.3130424	-3.3219352	-3.2173674	-2.922176	-3.2908218
"hsa-miR-1246"	7.9677544	8.270171	8.255698	8.314868	7.9010754	7.8765235
"hsa-miR-1247-3p"	-3.201089	-0.5118137	1.9300224	-3.2173674	-2.922176	-3.2908218
"hsa-miR-1247-5p"	-3.201089	-3.3130424	-3.3219352	-3.2173674	-2.922176	-3.2908218
"hsa-miR-1248"	-3.201089	-3.3130424	-3.3219352	-3.2173674	-2.922176	-3.2908218
"hsa-miR-1249"	5.0622635	5.153736	4.7514977	5.3327193	5.2974524	5.0334177
"hsa-miR-1250"	-3.201089	-3.3130424	-3.3219352	-3.2173674	-2.922176	-3.2908218
"hsa-miR-1251"	-3.201089	-3.3130424	-3.3219352	-3.2173674	-2.922176	-3.2908218
"hsa-miR-1252"	-3.201089	-3.3130424	-3.3219352	-3.2173674	-2.922176	-3.2908218
"hsa-miR-1253"	-3.201089	-3.3130424	-3.3219352	-3.2173674	-2.922176	-3.2908218
"hsa-miR-1254"	-3.201089	-3.3130424	-3.3219352	-3.2173674	-2.922176	-3.2908218
"hsa-miR-1255a"	-3.201089	-3.3130424	-3.3219352	-3.2173674	-2.922176	-3.2908218
"hsa-miR-1255b-2-3p"	-3.201089	-3.3130424	-3.3219352	-3.2173674	-2.922176	-3.2908218
"hsa-miR-1255b-5p"	-3.201089	-3.3130424	-3.3219352	-3.2173674	-2.922176	-3.2908218
"hsa-miR-1256"	-3.201089	-3.3130424	-3.3219352	-3.2173674	-2.922176	-3.2908218
"hsa-miR-1257"	-3.201089	-3.3130424	-3.3219352	-3.2173674	-2.922176	-3.2908218
"hsa-miR-1258"	-3.201089	-3.3130424	-3.3219352	-3.2173674	-2.922176	-3.2908218
"hsa-miR-125a-3p"	5.4513674	5.773713	5.773713	5.8255305	5.8525496	5.6926503
"hsa-miR-125a-5p"	-3.201089	-0.6953459	-1.5159118	-3.2173674	-2.922176	0.38533568
"hsa-miR-125b-1-3p"	-3.201089	-3.3130424	-3.3219352	-3.2173674	-2.922176	-3.2908218
"hsa-miR-125b-2-3p"	-3.201089	-3.3130424	-3.3219352	-3.2173674	-2.922176	-3.2908218
"hsa-miR-125b-5p"	-3.201089	-3.3130424	-3.3219352	-3.2173674	-2.922176	-3.2908218
"hsa-miR-126-3p"	7.522512	7.562728	7.5956764	7.479622	7.8033557	8.512207
"hsa-miR-126-5p"	-3.201089	-0.4561068	-0.65783894	-3.2173674	-2.922176	1.9222797
"hsa-miR-1260a"	5.671219	3.54601	2.3355775	3.940428	5.6551685	3.9796588
"hsa-miR-1260b"	5.208937	2.1011028	1.9633666	2.2934272	4.4847608	2.221407
"hsa-miR-1261"	-3.201089	-3.3130424	-0.67720693	-3.2173674	-2.922176	1.3770424
"hsa-miR-1262"	-3.201089	-3.3130424	-3.3219352	-3.2173674	-2.922176	-3.2908218
"hsa-miR-1263"	-3.201089	-3.3130424	-3.3219352	-3.2173674	-2.922176	-3.2908218
"hsa-miR-1264"	-3.201089	-3.3130424	-3.3219352	-3.2173674	-2.922176	-3.2908218
"hsa-miR-1265"	-3.201089	-3.3130424	-3.3219352	-3.2173674	-2.922176	-3.2908218
"hsa-miR-1266"	-3.201089	-3.3130424	-3.3219352	-3.2173674	-2.922176	-3.2908218
"hsa-miR-1267"	-3.201089	-3.3130424	-3.3219352	-3.2173674	-2.922176	-3.2908218
"hsa-miR-1268a"	9.31169	9.510344	9.335644	9.466274	8.938581	8.741488
"hsa-miR-1268b"	9.395029	9.466274	9.259919	9.335644	8.886697	8.655901
"hsa-miR-1269a"	-3.201089	-3.3130424	-3.3219352	-3.2173674	-2.922176	-3.2908218
"hsa-miR-1269b"	-3.201089	-3.3130424	-3.3219352	-3.2173674	-2.922176	-3.2908218
"hsa-miR-127-3p"	-3.201089	-3.3130424	-3.3219352	-3.2173674	-2.922176	-3.2908218
"hsa-miR-127-5p"	-3.201089	-3.3130424	-3.3219352	-3.2173674	-2.922176	-3.2908218
"hsa-miR-1270"	-3.201089	-3.3130424	-3.3219352	-3.2173674	-2.922176	-3.2908218
"hsa-miR-1271-3p"	-3.201089	-3.3130424	-3.3219352	-3.2173674	-2.922176	-3.2908218
"hsa-miR-1271-5p"	-3.201089	-3.3130424	-3.3219352	-3.2173674	-2.922176	-3.2908218
"hsa-miR-1272"	-3.201089	-3.3130424	-3.3219352	-3.2173674	-2.922176	-3.2908218
"hsa-miR-1273a"	-3.201089	-3.3130424	-3.3219352	-3.2173674	-2.922176	-3.2908218
"hsa-miR-1273c"	4.00305	4.5190907	4.5595436	4.025734	4.4677167	3.628846
"hsa-miR-1273d"	2.313434	2.0143118	2.1787417	2.0143118	-2.922176	1.8693739
"hsa-miR-1273e"	2.221407	3.688058	3.9161115	3.3805463	3.4810653	2.1787417
"hsa-miR-1273f"	5.5694094	5.633913	5.225168	5.124524	4.6728992	4.940182
"hsa-miR-1273g-3p"	11.034929	11.582081	11.159315	11.689621	11.331649	10.614943
"hsa-miR-1273g-5p"	1.8211396	2.1125329	2.1011028	1.5662348	-2.922176	1.526821
"hsa-miR-1275"	8.255698	8.122453	8.16435	7.932257	8.201163	7.787265
"hsa-miR-1276"	-3.201089	-3.3130424	-3.3219352	-3.2173674	-2.922176	-3.2908218
"hsa-miR-1277-3p"	-3.201089	-3.3130424	-3.3219352	-3.2173674	-2.922176	-3.2908218
"hsa-miR-1278"	-3.201089	-3.3130424	-3.3219352	-3.2173674	-2.922176	-3.2908218
"hsa-miR-1279"	-3.201089	-3.3130424	-3.3219352	-3.2173674	-2.922176	-3.2908218
"hsa-miR-128"	-3.201089	-3.3130424	-3.3219352	-3.2173674	-2.922176	1.4053582
"hsa-miR-1281"	4.8362765	2.0831227	1.4686235	3.6327372	4.9905148	2.1904411
"hsa-miR-1282"	-3.201089	-3.3130424	-3.3219352	-3.2173674	-2.922176	-3.2908218
"hsa-miR-1283"	-3.201089	-3.3130424	-3.3219352	-3.2173674	-2.922176	-3.2908218
"hsa-miR-1284"	-3.201089	-3.3130424	-3.3219352	-3.2173674	-2.922176	-3.2908218
"hsa-miR-1285-3p"	2.0598602	1.6567447	1.4053582	1.6784103	-2.922176	1.6079463
"hsa-miR-1285-5p"	-3.201089	-3.3130424	-3.3219352	-3.2173674	-2.922176	-3.2908218
"hsa-miR-1286"	-3.201089	-3.3130424	-3.3219352	-3.2173674	-2.922176	-3.2908218
"hsa-miR-1287"	-3.201089	-3.3130424	-3.3219352	-3.2173674	-2.922176	-3.2908218
"hsa-miR-1288"	-3.201089	-1.5110421	-0.5118137	-3.2173674	-2.922176	-3.2908218
"hsa-miR-1289"	-3.201089	-3.3130424	-3.3219352	-3.2173674	-2.922176	-3.2908218
"hsa-miR-129-1-3p"	-3.201089	-3.3130424	-3.3219352	-3.2173674	-2.922176	-3.2908218
"hsa-miR-129-2-3p"	-3.201089	-3.3130424	-3.3219352	-3.2173674	-2.922176	-3.2908218
"hsa-miR-129-5p"	-3.201089	-3.3130424	-3.3219352	-3.2173674	-2.922176	-3.2908218
"hsa-miR-1290"	4.184617	4.935423	4.743887	4.997286	4.491657	4.575622
"hsa-miR-1291"	-3.201089	-3.3130424	-0.65337616	-3.2173674	-2.922176	-3.2908218
"hsa-miR-1292-3p"	-3.201089	-3.3130424	-3.3219352	-3.2173674	-2.922176	-3.2908218
"hsa-miR-1292-5p"	-3.201089	-3.3130424	-3.3219352	-3.2173674	-2.922176	-3.2908218
"hsa-miR-1293"	-3.201089	-3.3130424	-3.3219352	-3.2173674	-2.922176	-3.2908218
"hsa-miR-1294"	-3.201089	-3.3130424	-3.3219352	-3.2173674	-2.922176	-3.2908218
"hsa-miR-1295a"	-3.201089	-3.3130424	-3.3219352	-3.2173674	-2.922176	-3.2908218
"hsa-miR-1295b-3p"	-3.201089	-3.3130424	-3.3219352	-3.2173674	-2.922176	-3.2908218
"hsa-miR-1295b-5p"	-3.201089	-3.3130424	-3.3219352	-3.2173674	-2.922176	-3.2908218
"hsa-miR-1296"	-3.201089	-3.3130424	-3.3219352	-3.2173674	4.0188546	-3.2908218
"hsa-miR-1297"	-3.201089	-3.3130424	-3.3219352	-3.2173674	-2.922176	-3.2908218
"hsa-miR-1298"	-3.201089	-3.3130424	-3.3219352	-3.2173674	-2.922176	-3.2908218
"hsa-miR-1299"	-3.201089	2.1605458	3.3805463	2.2237885	-2.922176	1.9300224
"hsa-miR-1301"	-3.201089	-3.3130424	-3.3219352	-3.2173674	-2.922176	-3.2908218
"hsa-miR-1302"	-3.201089	-3.3130424	-3.3219352	-3.2173674	-2.922176	-3.2908218
"hsa-miR-1303"	-3.201089	-3.3130424	-3.3219352	-3.2173674	-2.922176	-3.2908218
"hsa-miR-1304-3p"	3.4411461	2.1460779	1.9222797	3.6391397	-2.922176	2.1605458
"hsa-miR-1304-5p"	-3.201089	-3.3130424	-3.3219352	-3.2173674	-2.922176	-3.2908218
"hsa-miR-1305"	4.5903893	4.940182	4.9592338	4.9905148	4.6122313	4.792846
"hsa-miR-1306-3p"	5.084197	5.5855265	4.9231515	5.225168	4.900094	4.935423
"hsa-miR-1306-5p"	-3.201089	-3.3130424	-3.3219352	-3.2173674	-2.922176	-3.2908218
"hsa-miR-1307-3p"	-3.201089	-3.3130424	-3.3219352	-3.2173674	-2.922176	-3.2908218
"hsa-miR-1307-5p"	-3.201089	-3.3130424	-3.3219352	-3.2173674	-2.922176	-3.2908218
"hsa-miR-130a-3p"	4.119833	4.890335	4.7084594	4.8147793	5.1077576	5.5444946
"hsa-miR-130a-5p"	-3.201089	-3.3130424	-3.3219352	-3.2173674	-2.922176	-3.2908218
"hsa-miR-130b-3p"	2.1904411	3.5581048	2.313434	3.7424889	4.119833	4.743887
"hsa-miR-130b-5p"	-3.201089	-3.3130424	-3.3219352	-3.2173674	-2.922176	-3.2908218
"hsa-miR-132-3p"	-3.201089	-3.3130424	-3.3219352	-3.2173674	-2.922176	-3.2908218
"hsa-miR-132-5p"	-3.201089	-3.3130424	-3.3219352	-3.2173674	-2.922176	-3.2908218
"hsa-miR-1321"	1.9570413	3.7616787	3.688058	3.4810653	-2.922176	2.2126265
"hsa-miR-1322"	-3.201089	-3.3130424	-3.3219352	-3.2173674	-2.922176	-3.2908218
"hsa-miR-1323"	-3.201089	-0.67720693	-1.5247797	-3.2173674	-2.922176	-3.2908218
"hsa-miR-1324"	-3.201089	-3.3130424	-3.3219352	-3.2173674	-2.922176	-3.2908218
"hsa-miR-133a"	-3.201089	-3.3130424	-3.3219352	-3.2173674	-2.922176	-3.2908218
"hsa-miR-133b"	-3.201089	-3.3130424	-3.3219352	-3.2173674	-2.922176	-3.2908218
"hsa-miR-134"	5.4699917	5.80081	5.8525496	5.8942447	5.487707	5.633913
"hsa-miR-1343"	-3.201089	-3.3130424	-3.3219352	-3.2173674	-2.922176	-3.2908218
"hsa-miR-135a-3p"	3.7616787	4.025734	4.1992755	4.11067	-2.922176	3.813375
"hsa-miR-135a-5p"	-3.201089	-3.3130424	-3.3219352	-3.2173674	-2.922176	-3.2908218
"hsa-miR-135b-3p"	-3.201089	-3.3130424	-3.3219352	-3.2173674	-2.922176	-3.2908218
"hsa-miR-135b-5p"	-3.201089	-3.3130424	-3.3219352	-3.2173674	-2.922176	-3.2908218
"hsa-miR-136-3p"	-3.201089	-3.3130424	-3.3219352	-3.2173674	-2.922176	-3.2908218
"hsa-miR-136-5p"	-3.201089	-3.3130424	-3.3219352	-3.2173674	-2.922176	-3.2908218
"hsa-miR-137"	-3.201089	-3.3130424	-3.3219352	-3.2173674	-2.922176	-3.2908218
"hsa-miR-138-1-3p"	-3.201089	-3.3130424	-3.3219352	-3.2173674	-2.922176	-3.2908218
"hsa-miR-138-2-3p"	-3.201089	-3.3130424	-3.3219352	-3.2173674	-2.922176	-3.2908218
"hsa-miR-138-5p"	-3.201089	-3.3130424	-3.3219352	-3.2173674	-2.922176	-3.2908218
"hsa-miR-139-3p"	-3.201089	-3.3130424	-3.3219352	-3.2173674	-2.922176	-3.2908218
"hsa-miR-139-5p"	-3.201089	-3.3130424	-3.3219352	-3.2173674	-2.922176	-3.2908218
"hsa-miR-140-3p"	5.124524	5.487707	5.5694094	5.773713	5.9201956	6.7435617
"hsa-miR-140-5p"	4.30707	4.3016357	4.2205896	4.602279	5.027436	4.9905148
"hsa-miR-141-3p"	-3.201089	-3.3130424	-3.3219352	-3.2173674	-2.922176	-3.2908218
"hsa-miR-141-5p"	-3.201089	-3.3130424	-3.3219352	-3.2173674	-2.922176	-3.2908218
"hsa-miR-142-3p"	7.449466	7.167594	7.1210055	7.5326104	8.090641	7.932257
"hsa-miR-142-5p"	3.8231595	3.8067305	3.8450723	4.2205896	4.423063	4.6932564
"hsa-miR-143-3p"	-3.201089	-3.3130424	-3.3219352	-3.2173674	-2.922176	-3.2908218
"hsa-miR-143-5p"	-3.201089	-3.3130424	-3.3219352	-3.2173674	-2.922176	-3.2908218
"hsa-miR-144-3p"	7.8765235	7.342419	7.4131985	8.16435	8.296268	8.367694
"hsa-miR-144-5p"	6.428787	6.3710117	6.447626	6.8149366	6.9771934	7.64526
"hsa-miR-145-3p"	-3.201089	-3.3130424	-3.3219352	-3.2173674	-2.922176	-3.2908218
"hsa-miR-145-5p"	-3.201089	-3.3130424	-3.3219352	-3.2173674	-2.922176	-3.2908218
"hsa-miR-1468"	-3.201089	-3.3130424	-3.3219352	-3.2173674	-2.922176	-3.2908218
"hsa-miR-1469"	4.6932564	4.8241806	4.916397	4.458249	5.153736	4.5004234
"hsa-miR-146a-3p"	-3.201089	-3.3130424	-3.3219352	-3.2173674	-2.922176	-3.2908218
"hsa-miR-146a-5p"	1.9673595	3.5877051	1.9823235	2.2615	3.6327372	3.596571
"hsa-miR-146b-3p"	-3.201089	-3.3130424	-3.3219352	-3.2173674	-2.922176	-3.2908218
"hsa-miR-146b-5p"	-3.201089	1.5492712	1.6784103	1.9775103	-2.922176	3.3630648
"hsa-miR-1470"	-3.201089	-3.3130424	-3.3219352	-3.2173674	-2.922176	-3.2908218
"hsa-miR-1471"	5.339714	5.1160173	5.248846	5.001626	5.011858	4.8742576
"hsa-miR-147a"	-3.201089	-3.3130424	-3.3219352	-3.2173674	-2.922176	-3.2908218
"hsa-miR-147b"	-3.201089	-3.3130424	-3.3219352	-3.2173674	-2.922176	-3.2908218
"hsa-miR-148a-3p"	-3.201089	-0.43440962	-0.44956085	2.0001452	-2.922176	3.4411461
"hsa-miR-148a-5p"	-3.201089	-3.3130424	-3.3219352	-3.2173674	-2.922176	-3.2908218
"hsa-miR-148b-3p"	-3.201089	-3.3130424	-3.3219352	-3.2173674	-2.922176	1.5492712
"hsa-miR-148b-5p"	-3.201089	-3.3130424	-3.3219352	-3.2173674	-2.922176	-3.2908218
"hsa-miR-149-3p"	4.3949122	4.3949122	4.3477373	4.3392277	4.30707	4.056705
"hsa-miR-149-5p"	-3.201089	-3.3130424	-3.3219352	-3.2173674	-2.922176	-3.2908218
"hsa-miR-150-3p"	5.6926503	5.751385	5.6926503	5.5694094	5.5949006	5.3690143
"hsa-miR-150-5p"	8.270171	8.485483	8.40967	8.485483	9.259919	8.886697
"hsa-miR-151a-3p"	1.5863225	1.7941093	1.526821	2.1904411	3.7775564	3.7775564
"hsa-miR-151a-5p"	5.3690143	5.671219	5.5027804	6.3253307	6.046697	6.9771934
"hsa-miR-151b"	2.2126265	2.027795	2.1553707	3.8915372	3.8067305	4.6820974
"hsa-miR-152"	-3.201089	-3.3130424	-3.3219352	-3.2173674	-2.922176	-3.2908218
"hsa-miR-153"	-3.201089	-3.3130424	-3.3219352	-3.2173674	-2.922176	-3.2908218
"hsa-miR-1537"	-3.201089	-3.3130424	-3.3219352	-3.2173674	-2.922176	-3.2908218
"hsa-miR-1538"	-3.201089	-3.3130424	-3.3219352	-3.2173674	-2.922176	-3.2908218
"hsa-miR-1539"	-3.201089	-3.3130424	-3.3219352	-3.2173674	-2.922176	-0.501475
"hsa-miR-154-3p"	-3.201089	-3.3130424	-3.3219352	-3.2173674	-2.922176	-3.2908218
"hsa-miR-154-5p"	-3.201089	-3.3130424	-3.3219352	-3.2173674	-2.922176	-3.2908218
"hsa-miR-155-3p"	-3.201089	-3.3130424	-3.3219352	-3.2173674	-2.922176	-3.2908218
"hsa-miR-155-5p"	4.8147793	4.976575	4.976575	5.1077576	4.653186	5.248846
"hsa-miR-1587"	7.4011703	7.371143	7.271883	7.384034	6.933626	7.00068
"hsa-miR-15a-3p"	-3.201089	-3.3130424	-3.3219352	-3.2173674	-2.922176	-3.2908218
"hsa-miR-15a-5p"	8.6452675	8.786762	8.741488	9.050616	9.11546	9.793614
"hsa-miR-15b-3p"	-3.201089	-3.3130424	-3.3219352	-3.2173674	-2.922176	-3.2908218
"hsa-miR-15b-5p"	10.731291	10.678291	10.889814	11.034929	11.463376	11.689621
"hsa-miR-16-1-3p"	-3.201089	-3.3130424	-3.3219352	-3.2173674	-2.922176	-3.2908218
"hsa-miR-16-2-3p"	-3.201089	-1.6365583	-2.5178661	0.38533568	-2.922176	0.33817804
"hsa-miR-16-5p"	12.615854	13.596235	13.373962	13.373962	13.373962	14.032306
"hsa-miR-17-3p"	-3.201089	-3.3130424	-3.3219352	-3.2173674	-2.922176	-3.2908218
"hsa-miR-17-5p"	7.932257	8.090641	8.090641	8.296268	8.6452675	9.259919
"hsa-miR-181a-2-3p"	-3.201089	-3.3130424	-3.3219352	-3.2173674	-2.922176	-3.2908218
"hsa-miR-181a-3p"	-3.201089	-3.3130424	-3.3219352	-3.2173674	-2.922176	-3.2908218
"hsa-miR-181a-5p"	4.8636217	4.8636217	5.0219207	5.17033	5.773713	5.8393717
"hsa-miR-181b-3p"	-3.201089	-3.3130424	-3.3219352	-3.2173674	-2.922176	-3.2908218
"hsa-miR-181b-5p"	2.0143118	4.0406065	3.6606154	3.7616787	-2.922176	3.8231595
"hsa-miR-181c-3p"	-3.201089	-3.3130424	-3.3219352	-3.2173674	-2.922176	-3.2908218
"hsa-miR-181c-5p"	-3.201089	-3.3130424	-3.3219352	-3.2173674	-2.922176	-3.2908218
"hsa-miR-181d"	-3.201089	2.2126265	-1.5641325	-3.2173674	-2.922176	-3.2908218
"hsa-miR-182-3p"	-3.201089	-3.3130424	-3.3219352	-3.2173674	-2.922176	-3.2908218
"hsa-miR-182-5p"	-3.201089	-3.3130424	-3.3219352	-3.2173674	-2.922176	-0.6953459
"hsa-miR-1825"	3.9796588	-3.3130424	-3.3219352	-3.2173674	4.8147793	-3.2908218
"hsa-miR-1827"	-3.201089	-3.3130424	-3.3219352	-3.2173674	-2.922176	-3.2908218
"hsa-miR-183-3p"	-3.201089	-3.3130424	-3.3219352	-3.2173674	-2.922176	-3.2908218
"hsa-miR-183-5p"	3.7139757	4.2371373	4.4760175	4.7756786	4.5903893	5.80081
"hsa-miR-184"	-3.201089	-3.3130424	-3.3219352	-3.2173674	-2.922176	-3.2908218
"hsa-miR-185-3p"	-3.201089	-3.3130424	-3.3219352	-3.2173674	-2.922176	-3.2908218
"hsa-miR-185-5p"	7.371143	7.384034	7.4958105	7.8439665	7.787265	8.6854925
"hsa-miR-186-3p"	-3.201089	-3.3130424	-3.3219352	-3.2173674	-2.922176	-3.2908218
"hsa-miR-186-5p"	-3.201089	-0.544906	-0.5313292	1.5982398	-2.922176	3.6606154
"hsa-miR-187-3p"	-3.201089	-3.3130424	-3.3219352	-3.2173674	-2.922176	-3.2908218
"hsa-miR-187-5p"	-3.201089	-3.3130424	-3.3219352	-3.2173674	-2.922176	-3.2908218
"hsa-miR-188-3p"	-3.201089	-3.3130424	-3.3219352	-3.2173674	-2.922176	-3.2908218
"hsa-miR-188-5p"	7.25602	7.25602	7.342419	7.1210055	7.2161517	6.863626
"hsa-miR-18a-3p"	-3.201089	-3.3130424	-3.3219352	-3.2173674	-2.922176	-3.2908218
"hsa-miR-18a-5p"	1.6897342	1.7781832	1.7781832	3.4411461	-2.922176	4.7722445
"hsa-miR-18b-3p"	-3.201089	-3.3130424	-3.3219352	-3.2173674	-2.922176	-3.2908218
"hsa-miR-18b-5p"	1.4686235	1.2125729	-0.42378423	2.1553707	3.4723294	4.1585665
"hsa-miR-1908"	-3.201089	-3.3130424	-3.3219352	-3.2173674	-2.922176	-3.2908218
"hsa-miR-1909-3p"	-3.201089	-3.3130424	-3.3219352	-3.2173674	-2.922176	-3.2908218
"hsa-miR-1909-5p"	4.333471	-1.5159118	-0.44590244	-3.2173674	4.081057	-3.2908218
"hsa-miR-190a"	-3.201089	-3.3130424	-3.3219352	-3.2173674	-2.922176	-3.2908218
"hsa-miR-190b"	-3.201089	-3.3130424	-3.3219352	-3.2173674	-2.922176	-3.2908218
"hsa-miR-191-3p"	2.2020657	2.0001452	1.7227765	3.54601	-2.922176	2.0734026
"hsa-miR-191-5p"	-3.201089	-3.3130424	-3.3219352	-3.2173674	-2.922176	-3.2908218
"hsa-miR-1910"	-3.201089	-3.3130424	-3.3219352	-3.2173674	-2.922176	-3.2908218
"hsa-miR-1911-3p"	-3.201089	-3.3130424	-3.3219352	-3.2173674	-2.922176	-3.2908218
"hsa-miR-1911-5p"	-3.201089	-3.3130424	-3.3219352	-3.2173674	-2.922176	-3.2908218
"hsa-miR-1912"	-3.201089	-3.3130424	-3.3219352	-3.2173674	-2.922176	-3.2908218
"hsa-miR-1913"	-3.201089	-3.3130424	-3.3219352	-3.2173674	-2.922176	-3.2908218
"hsa-miR-1914-3p"	5.5949006	5.6551685	5.751385	5.5949006	5.6926503	5.339714
"hsa-miR-1914-5p"	-3.201089	-3.3130424	-3.3219352	-3.2173674	-2.922176	-3.2908218
"hsa-miR-1915-3p"	10.056194	9.617045	9.690352	9.690352	9.734384	9.11546
"hsa-miR-1915-5p"	-3.201089	-3.3130424	-3.3219352	-3.2173674	-2.922176	-3.2908218
"hsa-miR-192-3p"	-3.201089	-3.3130424	-3.3219352	-3.2173674	-2.922176	-3.2908218
"hsa-miR-192-5p"	3.8809197	4.8147793	4.7590094	5.179643	5.0219207	6.1752396
"hsa-miR-193a-3p"	-3.201089	-3.3130424	-3.3219352	-3.2173674	-2.922176	-3.2908218
"hsa-miR-193a-5p"	-3.201089	0.3574201	-0.48347533	-3.2173674	-2.922176	-0.44156173
"hsa-miR-193b-3p"	-3.201089	-3.3130424	-3.3219352	-3.2173674	-2.922176	-3.2908218
"hsa-miR-193b-5p"	4.662685	4.7514977	4.8742576	4.5903893	4.743887	4.648733
"hsa-miR-194-3p"	1.3669908	-1.5614713	-2.4751346	0.34946463	-2.922176	-0.74300843
"hsa-miR-194-5p"	1.808551	2.1904411	2.2615	3.755503	4.251259	5.2974524
"hsa-miR-195-3p"	3.2478518	-3.3130424	-3.3219352	-3.2173674	-2.922176	-3.2908218
"hsa-miR-195-5p"	-3.201089	2.2237885	2.0143118	2.308248	-2.922176	4.6338363
"hsa-miR-196a-3p"	-3.201089	-3.3130424	-3.3219352	-3.2173674	-2.922176	-3.2908218
"hsa-miR-196a-5p"	-3.201089	-3.3130424	-3.3219352	-3.2173674	-2.922176	-3.2908218
"hsa-miR-196b-3p"	-3.201089	-3.3130424	-3.3219352	-3.2173674	-2.922176	-3.2908218
"hsa-miR-196b-5p"	-3.201089	-3.3130424	-3.3219352	-3.2173674	-2.922176	-0.44331267
"hsa-miR-197-3p"	5.810132	4.184617	3.9762418	4.382126	5.671219	4.4076953
"hsa-miR-197-5p"	7.787265	7.787265	7.856964	7.64526	7.617578	7.384034
"hsa-miR-1972"	5.6124873	4.640354	4.30707	4.056705	4.3949122	4.3949122
"hsa-miR-1973"	3.6327372	3.4723294	3.8605468	3.813375	3.8304777	3.8605468
"hsa-miR-1976"	-3.201089	-3.3130424	-3.3219352	-3.2173674	4.792846	-3.2908218
"hsa-miR-198"	4.089381	4.2314024	4.286148	4.089381	3.7424889	4.2707725
"hsa-miR-199a-3p"	4.627907	5.339714	4.620495	4.798299	5.5027804	5.1077576
"hsa-miR-199a-5p"	-3.201089	-3.3130424	-3.3219352	-3.2173674	-2.922176	-3.2908218
"hsa-miR-199b-5p"	-3.201089	-3.3130424	-3.3219352	-3.2173674	-2.922176	-3.2908218
"hsa-miR-19a-3p"	6.2818737	5.9877605	5.925499	6.651878	6.7170153	7.0770097
"hsa-miR-19a-5p"	-3.201089	-3.3130424	-3.3219352	-3.2173674	-2.922176	-3.2908218
"hsa-miR-19b-1-5p"	-3.201089	-3.3130424	-3.3219352	-3.2173674	-2.922176	-3.2908218
"hsa-miR-19b-2-5p"	-3.201089	-3.3130424	-3.3219352	-3.2173674	-2.922176	-3.2908218
"hsa-miR-19b-3p"	9.050616	8.83626	8.83626	9.259919	9.395029	9.846437
"hsa-miR-200a-3p"	-3.201089	-3.3130424	-3.3219352	-3.2173674	-2.922176	-3.2908218
"hsa-miR-200a-5p"	-3.201089	-3.3130424	-3.3219352	-3.2173674	-2.922176	-3.2908218
"hsa-miR-200b-3p"	-3.201089	-3.3130424	-3.3219352	-3.2173674	-2.922176	-3.2908218
"hsa-miR-200b-5p"	-3.201089	-3.3130424	-3.3219352	-3.2173674	-2.922176	-3.2908218
"hsa-miR-200c-3p"	-3.201089	-3.3130424	-3.3219352	-3.2173674	-2.922176	-3.2908218
"hsa-miR-200c-5p"	-3.201089	-3.3130424	-3.3219352	-3.2173674	-2.922176	-3.2908218
"hsa-miR-202-3p"	-3.201089	3.6490765	3.5581048	3.4080904	-2.922176	2.2237885
"hsa-miR-202-5p"	-3.201089	-3.3130424	-3.3219352	-3.2173674	-2.922176	-3.2908218
"hsa-miR-203a"	-3.201089	-3.3130424	-3.3219352	-3.2173674	-2.922176	-3.2908218
"hsa-miR-203b-3p"	-3.201089	-3.3130424	-3.3219352	-3.2173674	-2.922176	-3.2908218
"hsa-miR-203b-5p"	-3.201089	-3.3130424	-3.3219352	-3.2173674	-2.922176	-3.2908218
"hsa-miR-204-3p"	-3.201089	-3.3130424	-3.3219352	-3.2173674	-2.922176	-3.2908218
"hsa-miR-204-5p"	-3.201089	-3.3130424	-3.3219352	-3.2173674	4.7084594	-3.2908218
"hsa-miR-205-3p"	2.0506995	-0.47204483	-1.6365583	1.7174083	-2.922176	-0.5118137
"hsa-miR-205-5p"	-3.201089	-3.3130424	-3.3219352	-3.2173674	-2.922176	-3.2908218
"hsa-miR-2052"	-3.201089	-3.3130424	-3.3219352	-3.2173674	-2.922176	-3.2908218
"hsa-miR-2053"	-3.201089	-3.3130424	-3.3219352	-3.2173674	-2.922176	-3.2908218
"hsa-miR-206"	-3.201089	-3.3130424	-3.3219352	-3.2173674	-2.922176	-3.2908218
"hsa-miR-208a"	-3.201089	-3.3130424	-3.3219352	-3.2173674	-2.922176	-3.2908218
"hsa-miR-208b"	-3.201089	-3.3130424	-3.3219352	-3.2173674	-2.922176	-3.2908218
"hsa-miR-20a-3p"	-3.201089	-3.3130424	-3.3219352	-3.2173674	-2.922176	-3.2908218
"hsa-miR-20a-5p"	9.690352	9.846437	9.793614	9.918686	10.26411	10.678291
"hsa-miR-20b-3p"	-3.201089	-3.3130424	-3.3219352	-3.2173674	-2.922176	-3.2908218
"hsa-miR-20b-5p"	7.5956764	7.7356796	7.6647854	7.99371	8.270171	8.809893
"hsa-miR-21-3p"	-3.201089	-3.3130424	-3.3219352	-3.2173674	-2.922176	-3.2908218
"hsa-miR-21-5p"	9.466274	9.31169	9.050616	9.11546	9.566904	9.442022
"hsa-miR-210"	2.1125329	1.707509	3.2478518	4.0406065	-2.922176	4.6122313
"hsa-miR-211-3p"	6.7170153	6.933626	6.793637	6.803982	6.803982	6.5023265
"hsa-miR-211-5p"	-3.201089	-3.3130424	-3.3219352	-3.2173674	5.248846	-3.2908218
"hsa-miR-2110"	-3.201089	-3.3130424	-3.3219352	-3.2173674	-2.922176	-3.2908218
"hsa-miR-2113"	-3.201089	-3.3130424	-3.3219352	-3.2173674	-2.922176	-3.2908218
"hsa-miR-2114-3p"	-3.201089	-3.3130424	-3.3219352	-3.2173674	-2.922176	-3.2908218
"hsa-miR-2114-5p"	-3.201089	-3.3130424	-3.3219352	-3.2173674	-2.922176	-3.2908218
"hsa-miR-2115-3p"	-3.201089	-3.3130424	-3.3219352	-3.2173674	-2.922176	-3.2908218
"hsa-miR-2115-5p"	-3.201089	-3.3130424	-3.3219352	-3.2173674	-2.922176	-3.2908218
"hsa-miR-2116-3p"	-3.201089	-3.3130424	-3.3219352	-3.2173674	-2.922176	-3.2908218
"hsa-miR-2116-5p"	-3.201089	-3.3130424	-3.3219352	-3.2173674	-2.922176	-3.2908218
"hsa-miR-2117"	-3.201089	-3.3130424	-3.3219352	-3.2173674	-2.922176	-3.2908218
"hsa-miR-212-3p"	-3.201089	1.9633666	2.1125329	2.2755208	3.7706938	2.0143118
"hsa-miR-212-5p"	-3.201089	-3.3130424	-3.3219352	-3.2173674	-2.922176	-3.2908218
"hsa-miR-214-3p"	-3.201089	-3.3130424	-3.3219352	-3.2173674	-2.922176	-3.2908218
"hsa-miR-214-5p"	-3.201089	-3.3130424	-3.3219352	-3.2173674	-2.922176	-3.2908218
"hsa-miR-215"	-3.201089	-3.3130424	-3.3219352	-3.2173674	-2.922176	3.2478518
"hsa-miR-216a-3p"	-3.201089	-3.3130424	-3.3219352	-3.2173674	-2.922176	-3.2908218
"hsa-miR-216a-5p"	-3.201089	-3.3130424	-3.3219352	-3.2173674	-2.922176	-3.2908218
"hsa-miR-216b"	-3.201089	-3.3130424	-3.3219352	-3.2173674	-2.922176	-3.2908218
"hsa-miR-217"	-3.201089	-3.3130424	-3.3219352	-3.2173674	-2.922176	-3.2908218
"hsa-miR-218-1-3p"	-3.201089	-3.3130424	-3.3219352	-3.2173674	-2.922176	-3.2908218
"hsa-miR-218-2-3p"	-3.201089	-3.3130424	-3.3219352	-3.2173674	-2.922176	-3.2908218
"hsa-miR-218-5p"	-3.201089	-3.3130424	-3.3219352	-3.2173674	-2.922176	-3.2908218
"hsa-miR-219-1-3p"	-3.201089	-3.3130424	-3.3219352	-3.2173674	-2.922176	-3.2908218
"hsa-miR-219-2-3p"	-3.201089	-3.3130424	-3.3219352	-3.2173674	-2.922176	-3.2908218
"hsa-miR-219-5p"	-3.201089	-3.3130424	-3.3219352	-3.2173674	-2.922176	-3.2908218
"hsa-miR-22-3p"	7.1421304	7.2161517	7.00068	7.449466	7.7153645	8.16435
"hsa-miR-22-5p"	-3.201089	-3.3130424	-3.3219352	-3.2173674	-2.922176	-3.2908218
"hsa-miR-221-3p"	-3.201089	-0.5216504	-3.3219352	-3.2173674	-2.922176	0.3574201
"hsa-miR-221-5p"	-3.201089	-3.3130424	-3.3219352	-3.2173674	-2.922176	-3.2908218
"hsa-miR-222-3p"	-3.201089	-3.3130424	-3.3219352	-3.2173674	-2.922176	-0.45066187
"hsa-miR-222-5p"	-3.201089	-3.3130424	-3.3219352	-3.2173674	-2.922176	-3.2908218
"hsa-miR-223-3p"	11.268081	11.689621	11.689621	11.463376	11.689621	11.582081
"hsa-miR-223-5p"	1.2988114	1.6482775	-1.5323718	2.1065304	-2.922176	-0.4561068
"hsa-miR-224-3p"	-3.201089	-3.3130424	-3.3219352	-3.2173674	-2.922176	-3.2908218
"hsa-miR-224-5p"	-3.201089	-3.3130424	-3.3219352	-3.2173674	-2.922176	-3.2908218
"hsa-miR-2276"	4.051653	4.5595436	4.5190907	4.6820974	-2.922176	4.2314024
"hsa-miR-2277-3p"	2.1605458	-0.6062932	-0.64949524	-3.2173674	4.3477373	-3.2908218
"hsa-miR-2277-5p"	-3.201089	-3.3130424	-3.3219352	-3.2173674	-2.922176	-3.2908218
"hsa-miR-2278"	-3.201089	-3.3130424	-3.3219352	-3.2173674	-2.922176	-3.2908218
"hsa-miR-2355-3p"	-3.201089	-3.3130424	-3.3219352	-3.2173674	-2.922176	-3.2908218
"hsa-miR-2355-5p"	-3.201089	-3.3130424	-3.3219352	-3.2173674	-2.922176	-3.2908218
"hsa-miR-2392"	7.384034	7.5956764	7.449466	7.28899	7.1021686	6.933626
"hsa-miR-23a-3p"	5.8525496	6.260374	6.129641	6.111705	6.3710117	6.538183
"hsa-miR-23a-5p"	4.8742576	5.925499	5.323471	5.6551685	4.8525186	5.5694094
"hsa-miR-23b-3p"	-3.201089	1.5982398	-0.41498315	1.8436942	-2.922176	1.9673595
"hsa-miR-23b-5p"	-3.201089	-3.3130424	-3.3219352	-3.2173674	-2.922176	-3.2908218
"hsa-miR-23c"	-3.201089	-3.3130424	-3.3219352	-3.2173674	-2.922176	-3.2908218
"hsa-miR-24-1-5p"	-3.201089	-3.3130424	-3.3219352	-3.2173674	-2.922176	-3.2908218
"hsa-miR-24-2-5p"	-3.201089	-3.3130424	-3.3219352	-3.2173674	-2.922176	-3.2908218
"hsa-miR-24-3p"	7.0622516	7.00068	6.8732986	6.955894	7.271883	7.271883
"hsa-miR-2467-3p"	-3.201089	0.33817804	2.1298442	-3.2173674	-2.922176	-0.43440962
"hsa-miR-2467-5p"	-3.201089	-3.3130424	-3.3219352	-3.2173674	-2.922176	-3.2908218
"hsa-miR-25-3p"	8.938581	9.335644	9.31169	9.31169	9.335644	10.382636
"hsa-miR-25-5p"	-3.201089	-3.3130424	-3.3219352	-3.2173674	-2.922176	-3.2908218
"hsa-miR-2681-3p"	-3.201089	-3.3130424	-3.3219352	-3.2173674	-2.922176	-3.2908218
"hsa-miR-2681-5p"	-3.201089	-3.3130424	-3.3219352	-3.2173674	-2.922176	-3.2908218
"hsa-miR-2682-3p"	-3.201089	-3.3130424	-3.3219352	-3.2173674	-2.922176	-3.2908218
"hsa-miR-2682-5p"	-3.201089	-3.3130424	-3.3219352	-3.2173674	-2.922176	-3.2908218
"hsa-miR-26a-1-3p"	-3.201089	-3.3130424	-3.3219352	-3.2173674	-2.922176	-3.2908218
"hsa-miR-26a-2-3p"	-3.201089	-3.3130424	-3.3219352	-3.2173674	-2.922176	-3.2908218
"hsa-miR-26a-5p"	6.5023265	6.709852	6.570083	6.7170153	7.1421304	7.479622
"hsa-miR-26b-3p"	-3.201089	-3.3130424	-3.3219352	-3.2173674	-2.922176	-3.2908218
"hsa-miR-26b-5p"	8.367694	8.6854925	8.938581	8.762526	9.005799	9.918686
"hsa-miR-27a-3p"	5.9062023	6.025641	5.8763924	5.947787	6.3919096	6.1010284
"hsa-miR-27a-5p"	-3.201089	-3.3130424	-3.3219352	-3.2173674	-2.922176	-3.2908218
"hsa-miR-27b-3p"	1.5492712	1.9823235	1.5662348	2.0831227	3.5877051	2.1298442
"hsa-miR-27b-5p"	-3.201089	-3.3130424	-3.3219352	-3.2173674	-2.922176	-3.2908218
"hsa-miR-28-3p"	-3.201089	-3.3130424	-3.3219352	-3.2173674	-2.922176	-3.2908218
"hsa-miR-28-5p"	-3.201089	1.4686235	1.2510926	1.8290063	-2.922176	1.7174083
"hsa-miR-2861"	10.148445	9.793614	9.918686	9.734384	9.617045	9.31169
"hsa-miR-2909"	-3.201089	-3.3130424	-3.3219352	-3.2173674	-2.922176	-3.2908218
"hsa-miR-296-3p"	-3.201089	-3.3130424	-3.3219352	-3.2173674	-2.922176	-3.2908218
"hsa-miR-296-5p"	2.2755208	3.7853055	1.8751591	3.8690388	3.9056816	3.6227794
"hsa-miR-2964a-3p"	-3.201089	-3.3130424	-3.3219352	-3.2173674	-2.922176	-3.2908218
"hsa-miR-2964a-5p"	-3.201089	-3.3130424	-3.3219352	-3.2173674	-2.922176	-3.2908218
"hsa-miR-297"	-3.201089	-3.3130424	-3.3219352	-3.2173674	-2.922176	-3.2908218
"hsa-miR-298"	1.2125729	0.46920952	-0.44833478	1.7596223	-2.922176	-0.44833478
"hsa-miR-299-3p"	-3.201089	-3.3130424	-3.3219352	-3.2173674	-2.922176	-3.2908218
"hsa-miR-299-5p"	-3.201089	-3.3130424	-3.3219352	-3.2173674	-2.922176	-3.2908218
"hsa-miR-29a-3p"	7.562728	7.1210055	7.371143	7.00068	7.856964	7.342419
"hsa-miR-29a-5p"	-3.201089	-3.3130424	-3.3219352	-3.2173674	-2.922176	-3.2908218
"hsa-miR-29b-1-5p"	-3.201089	-3.3130424	-3.3219352	-3.2173674	-2.922176	-3.2908218
"hsa-miR-29b-2-5p"	-3.201089	-3.3130424	-3.3219352	-3.2173674	-2.922176	-3.2908218
"hsa-miR-29b-3p"	4.6820974	4.3392277	4.251259	4.7292604	5.385112	4.7590094
"hsa-miR-29c-3p"	6.676889	6.2360635	6.2047935	6.538183	6.849226	6.7252674
"hsa-miR-29c-5p"	-3.201089	-0.5772552	-0.67882323	-3.2173674	-2.922176	1.3203875
"hsa-miR-300"	-3.201089	-3.3130424	-3.3219352	-3.2173674	-2.922176	-3.2908218
"hsa-miR-301a-3p"	-3.201089	1.1998123	0.3574201	1.9673595	-2.922176	3.4204276
"hsa-miR-301a-5p"	-3.201089	-3.3130424	-3.3219352	-3.2173674	-2.922176	-3.2908218
"hsa-miR-301b"	-3.201089	-3.3130424	-3.3219352	-3.2173674	-2.922176	-3.2908218
"hsa-miR-302a-3p"	-3.201089	-3.3130424	-3.3219352	-3.2173674	-2.922176	-3.2908218
"hsa-miR-302a-5p"	-3.201089	-3.3130424	-3.3219352	-3.2173674	-2.922176	-3.2908218
"hsa-miR-302b-3p"	-3.201089	-3.3130424	-3.3219352	-3.2173674	-2.922176	-3.2908218
"hsa-miR-302b-5p"	-3.201089	-3.3130424	-3.3219352	-3.2173674	-2.922176	-3.2908218
"hsa-miR-302c-3p"	-3.201089	-3.3130424	-3.3219352	-3.2173674	-2.922176	-3.2908218
"hsa-miR-302c-5p"	-3.201089	-3.3130424	-3.3219352	-3.2173674	-2.922176	-3.2908218
"hsa-miR-302d-3p"	-3.201089	-3.3130424	-3.3219352	-3.2173674	-2.922176	-3.2908218
"hsa-miR-302d-5p"	-3.201089	-3.3130424	-3.3219352	-3.2173674	-2.922176	-3.2908218
"hsa-miR-302e"	-3.201089	-3.3130424	-3.3219352	-3.2173674	-2.922176	-3.2908218
"hsa-miR-302f"	-3.201089	-3.3130424	-3.3219352	-3.2173674	-2.922176	-3.2908218
"hsa-miR-3064-3p"	-3.201089	-3.3130424	-3.3219352	-3.2173674	-2.922176	-3.2908218
"hsa-miR-3064-5p"	-3.201089	-3.3130424	-3.3219352	-3.2173674	-2.922176	-3.2908218
"hsa-miR-3065-3p"	-3.201089	-3.3130424	-3.3219352	-3.2173674	-2.922176	-3.2908218
"hsa-miR-3065-5p"	-3.201089	-3.3130424	-3.3219352	-3.2173674	-2.922176	-3.2908218
"hsa-miR-3074-3p"	-3.201089	-3.3130424	-3.3219352	-3.2173674	-2.922176	-3.2908218
"hsa-miR-3074-5p"	-3.201089	-3.3130424	-3.3219352	-3.2173674	-2.922176	-3.2908218
"hsa-miR-30a-3p"	-3.201089	-3.3130424	-3.3219352	-3.2173674	-2.922176	-3.2908218
"hsa-miR-30a-5p"	-3.201089	-3.3130424	-3.3219352	-3.2173674	-2.922176	-3.2908218
"hsa-miR-30b-3p"	-3.201089	1.2510926	-0.47204483	-3.2173674	-2.922176	-0.4328338
"hsa-miR-30b-5p"	5.487707	5.8393717	5.78515	5.925499	6.2702336	6.955894
"hsa-miR-30c-1-3p"	1.7227765	1.7848452	1.8211396	1.9633666	3.458222	1.6784103
"hsa-miR-30c-2-3p"	-3.201089	0.41029832	1.3669908	1.707509	-2.922176	1.2304097
"hsa-miR-30c-5p"	4.548479	4.9592338	4.8147793	5.049252	5.80081	6.046697
"hsa-miR-30d-3p"	-3.201089	-3.3130424	-3.3219352	-3.2173674	-2.922176	-3.2908218
"hsa-miR-30d-5p"	4.890335	5.313792	5.1023483	5.432834	5.642475	6.111705
"hsa-miR-30e-3p"	-3.201089	-3.3130424	-3.3219352	-3.2173674	-2.922176	-3.2908218
"hsa-miR-30e-5p"	4.3626738	4.84573	4.792846	5.1954904	5.323471	5.8942447
"hsa-miR-31-3p"	-3.201089	-3.3130424	-3.3219352	-3.2173674	-2.922176	-3.2908218
"hsa-miR-31-5p"	-3.201089	-3.3130424	-3.3219352	-3.2173674	-2.922176	-3.2908218
"hsa-miR-3115"	-3.201089	-3.3130424	-3.3219352	-3.2173674	-2.922176	-3.2908218
"hsa-miR-3116"	-3.201089	-3.3130424	-3.3219352	-3.2173674	-2.922176	-3.2908218
"hsa-miR-3117-3p"	-3.201089	-3.3130424	-3.3219352	-3.2173674	-2.922176	-3.2908218
"hsa-miR-3117-5p"	-3.201089	-3.3130424	-3.3219352	-3.2173674	-2.922176	-3.2908218
"hsa-miR-3118"	-3.201089	-3.3130424	-3.3219352	-3.2173674	-2.922176	-3.2908218
"hsa-miR-3119"	-3.201089	-3.3130424	-3.3219352	-3.2173674	-2.922176	-3.2908218
"hsa-miR-3120-3p"	-3.201089	-3.3130424	-3.3219352	-3.2173674	-2.922176	-3.2908218
"hsa-miR-3120-5p"	-3.201089	-3.3130424	-3.3219352	-3.2173674	-2.922176	-3.2908218
"hsa-miR-3121-3p"	-3.201089	-3.3130424	-3.3219352	-3.2173674	-2.922176	-3.2908218
"hsa-miR-3121-5p"	-3.201089	-3.3130424	-3.3219352	-3.2173674	-2.922176	-3.2908218
"hsa-miR-3122"	-3.201089	-3.3130424	-3.3219352	-3.2173674	-2.922176	-3.2908218
"hsa-miR-3123"	-3.201089	-3.3130424	-3.3219352	-3.2173674	-2.922176	-3.2908218
"hsa-miR-3124-3p"	-3.201089	-3.3130424	-3.3219352	-3.2173674	-2.922176	-3.2908218
"hsa-miR-3124-5p"	-3.201089	-3.3130424	-3.3219352	-3.2173674	-2.922176	-3.2908218
"hsa-miR-3125"	4.792846	5.0622635	5.237637	5.011858	4.458249	4.8147793
"hsa-miR-3126-3p"	-3.201089	-3.3130424	-3.3219352	-3.2173674	-2.922176	-3.2908218
"hsa-miR-3126-5p"	-3.201089	-3.3130424	-3.3219352	-3.2173674	-2.922176	-3.2908218
"hsa-miR-3127-3p"	-3.201089	-3.3130424	-3.3219352	-3.2173674	-2.922176	-3.2908218
"hsa-miR-3127-5p"	4.1438303	4.6728992	4.8241806	4.5595436	4.4449525	4.333471
"hsa-miR-3128"	-3.201089	-3.3130424	-3.3219352	-3.2173674	-2.922176	-3.2908218
"hsa-miR-3129-3p"	-3.201089	-3.3130424	-3.3219352	-3.2173674	-2.922176	-3.2908218
"hsa-miR-3129-5p"	-3.201089	-3.3130424	-3.3219352	-3.2173674	-2.922176	-3.2908218
"hsa-miR-3130-3p"	-3.201089	-3.3130424	-3.3219352	-3.2173674	-2.922176	-3.2908218
"hsa-miR-3130-5p"	-3.201089	-3.3130424	-3.3219352	-3.2173674	-2.922176	-3.2908218
"hsa-miR-3131"	3.800621	4.718394	4.7756786	4.640354	4.2707725	3.7706938
"hsa-miR-3132"	5.313792	4.8742576	5.124524	5.084197	4.8241806	5.225168
"hsa-miR-3133"	-3.201089	-3.3130424	-3.3219352	-3.2173674	-2.922176	-3.2908218
"hsa-miR-3134"	-3.201089	-3.3130424	-3.3219352	-3.2173674	-2.922176	-3.2908218
"hsa-miR-3135a"	-3.201089	-3.3130424	-3.3219352	-3.2173674	-2.922176	-3.2908218
"hsa-miR-3135b"	8.863446	8.395746	8.431768	8.138814	8.485483	7.99371
"hsa-miR-3136-3p"	-3.201089	-3.3130424	-3.3219352	-3.2173674	-2.922176	-3.2908218
"hsa-miR-3136-5p"	-3.201089	-3.3130424	-3.3219352	-3.2173674	-2.922176	-3.2908218
"hsa-miR-3137"	5.8942447	5.9800434	5.9800434	5.80081	5.751385	5.5949006
"hsa-miR-3138"	6.129641	6.464184	6.2702336	6.046697	5.810132	6.2047935
"hsa-miR-3139"	-3.201089	-3.3130424	-3.3219352	-3.2173674	-2.922176	-3.2908218
"hsa-miR-3140-3p"	-3.201089	-3.3130424	-3.3219352	-3.2173674	-2.922176	-3.2908218
"hsa-miR-3140-5p"	-3.201089	-3.3130424	-3.3219352	-3.2173674	-2.922176	-3.2908218
"hsa-miR-3141"	7.7356796	7.7153645	7.7153645	7.4958105	7.342419	7.2161517
"hsa-miR-3142"	-3.201089	-3.3130424	-3.3219352	-3.2173674	-2.922176	-3.2908218
"hsa-miR-3143"	-3.201089	-3.3130424	-3.3219352	-3.2173674	-2.922176	-3.2908218
"hsa-miR-3144-3p"	-3.201089	-3.3130424	-3.3219352	-3.2173674	-2.922176	-3.2908218
"hsa-miR-3144-5p"	-3.201089	-3.3130424	-3.3219352	-3.2173674	-2.922176	-3.2908218
"hsa-miR-3145-3p"	-3.201089	-3.3130424	-3.3219352	-3.2173674	-2.922176	-3.2908218
"hsa-miR-3145-5p"	-3.201089	-3.3130424	-3.3219352	-3.2173674	-2.922176	-3.2908218
"hsa-miR-3146"	-3.201089	-3.3130424	-3.3219352	-3.2173674	-2.922176	-3.2908218
"hsa-miR-3147"	4.640354	5.17033	4.900094	4.575622	4.051653	4.5903893
"hsa-miR-3148"	-3.201089	-3.3130424	-3.3219352	-3.2173674	-2.922176	-3.2908218
"hsa-miR-3149"	-3.201089	-3.3130424	-3.3219352	-3.2173674	-2.922176	-3.2908218
"hsa-miR-3150a-3p"	-3.201089	-3.3130424	-3.3219352	-3.2173674	-2.922176	-3.2908218
"hsa-miR-3150a-5p"	-3.201089	-3.3130424	-3.3219352	-3.2173674	-2.922176	-3.2908218
"hsa-miR-3150b-3p"	-3.201089	-3.3130424	-3.3219352	-3.2173674	-2.922176	-3.2908218
"hsa-miR-3150b-5p"	-3.201089	-3.3130424	-3.3219352	-3.2173674	-2.922176	-3.2908218
"hsa-miR-3151"	-3.201089	-3.3130424	-3.3219352	-3.2173674	-2.922176	-3.2908218
"hsa-miR-3152-3p"	-3.201089	-3.3130424	-3.3219352	-3.2173674	-2.922176	-3.2908218
"hsa-miR-3152-5p"	-3.201089	-3.3130424	-3.3219352	-3.2173674	-2.922176	-3.2908218
"hsa-miR-3153"	-3.201089	-3.3130424	-3.3219352	-3.2173674	-2.922176	-3.2908218
"hsa-miR-3154"	2.1787417	1.8834734	3.7706938	2.037148	-2.922176	1.7596223
"hsa-miR-3155a"	-3.201089	-3.3130424	-3.3219352	-3.2173674	-2.922176	-3.2908218
"hsa-miR-3155b"	-3.201089	-3.3130424	-3.3219352	-3.2173674	-2.922176	-3.2908218
"hsa-miR-3156-3p"	-3.201089	-3.3130424	-3.3219352	-3.2173674	-2.922176	-3.2908218
"hsa-miR-3156-5p"	4.798299	5.084197	5.2579336	5.0622635	4.7722445	4.8241806
"hsa-miR-3157-3p"	-3.201089	-3.3130424	-3.3219352	-3.2173674	-2.922176	-3.2908218
"hsa-miR-3157-5p"	-3.201089	-3.3130424	-3.3219352	-3.2173674	-2.922176	-3.2908218
"hsa-miR-3158-3p"	-3.201089	-3.3130424	-3.3219352	-3.2173674	-2.922176	-3.2908218
"hsa-miR-3158-5p"	2.1460779	3.3211854	3.6327372	2.221407	-2.922176	2.2755208
"hsa-miR-3159"	-3.201089	-3.3130424	-3.3219352	-3.2173674	-2.922176	-3.2908218
"hsa-miR-3160-3p"	-3.201089	-3.3130424	-3.3219352	-3.2173674	-2.922176	-3.2908218
"hsa-miR-3160-5p"	-3.201089	-3.3130424	-3.3219352	-3.2173674	-2.922176	-3.2908218
"hsa-miR-3161"	1.7596223	1.5863225	1.7941093	1.8211396	-2.922176	1.6482775
"hsa-miR-3162-3p"	4.807906	3.458222	1.3203875	3.7775564	3.9562778	2.3293457
"hsa-miR-3162-5p"	9.617045	9.734384	9.846437	9.617045	9.510344	8.83626
"hsa-miR-3163"	-3.201089	-3.3130424	-2.499104	-3.2173674	-2.922176	-3.2908218
"hsa-miR-3164"	-3.201089	-3.3130424	-3.3219352	-3.2173674	-2.922176	-3.2908218
"hsa-miR-3165"	-3.201089	-3.3130424	-3.3219352	-3.2173674	-2.922176	-3.2908218
"hsa-miR-3166"	-3.201089	-3.3130424	-3.3219352	-3.2173674	-2.922176	-3.2908218
"hsa-miR-3167"	-3.201089	-3.3130424	-3.3219352	-3.2173674	-2.922176	-3.2908218
"hsa-miR-3168"	-3.201089	-3.3130424	-3.3219352	-3.2173674	-2.922176	-3.2908218
"hsa-miR-3169"	-3.201089	-3.3130424	-3.3219352	-3.2173674	-2.922176	-3.2908218
"hsa-miR-3170"	5.011858	-3.3130424	-3.3219352	-3.2173674	-2.922176	-3.2908218
"hsa-miR-3171"	-3.201089	-3.3130424	-3.3219352	-3.2173674	-2.922176	-3.2908218
"hsa-miR-3173-3p"	-3.201089	-3.3130424	-0.5701452	-3.2173674	-2.922176	-3.2908218
"hsa-miR-3173-5p"	-3.201089	-3.3130424	-3.3219352	-3.2173674	3.697294	-3.2908218
"hsa-miR-3174"	-3.201089	-3.3130424	-3.3219352	-3.2173674	-2.922176	-3.2908218
"hsa-miR-3175"	-3.201089	-3.3130424	-3.3219352	-3.2173674	-2.922176	-3.2908218
"hsa-miR-3176"	-3.201089	-3.3130424	-3.3219352	-3.2173674	-2.922176	-3.2908218
"hsa-miR-3177-3p"	-3.201089	-3.3130424	-3.3219352	-3.2173674	-2.922176	-3.2908218
"hsa-miR-3177-5p"	-3.201089	-3.3130424	-3.3219352	-3.2173674	-2.922176	-3.2908218
"hsa-miR-3178"	-3.201089	-3.3130424	-3.3219352	-3.2173674	-2.922176	-3.2908218
"hsa-miR-3179"	-3.201089	-3.3130424	-3.3219352	-3.2173674	-2.922176	-3.2908218
"hsa-miR-3180"	-3.201089	-3.3130424	-3.3219352	-3.2173674	-2.922176	-3.2908218
"hsa-miR-3180-3p"	-3.201089	-3.3130424	-1.5194746	-3.2173674	-2.922176	-3.2908218
"hsa-miR-3180-5p"	-3.201089	-0.5701452	-3.3219352	1.6897342	-2.922176	-0.42378423
"hsa-miR-3181"	-3.201089	-3.3130424	-3.3219352	-3.2173674	-2.922176	-3.2908218
"hsa-miR-3182"	-3.201089	-3.3130424	-3.3219352	-3.2173674	-2.922176	-3.2908218
"hsa-miR-3183"	-3.201089	-3.3130424	-3.3219352	-3.2173674	-2.922176	-3.2908218
"hsa-miR-3184-3p"	-3.201089	-3.3130424	-3.3219352	-3.2173674	-2.922176	-3.2908218
"hsa-miR-3184-5p"	-3.201089	-3.3130424	-3.3219352	-3.2173674	-2.922176	-3.2908218
"hsa-miR-3185"	-3.201089	-3.3130424	-3.3219352	-3.2173674	-2.922176	-3.2908218
"hsa-miR-3186-3p"	-3.201089	-3.3130424	-3.3219352	-3.2173674	-2.922176	-3.2908218
"hsa-miR-3186-5p"	-3.201089	-3.3130424	-3.3219352	-3.2173674	-2.922176	-3.2908218
"hsa-miR-3187-3p"	-3.201089	-3.3130424	-3.3219352	-3.2173674	-2.922176	-3.2908218
"hsa-miR-3187-5p"	-3.201089	-3.3130424	-3.3219352	-3.2173674	-2.922176	-3.2908218
"hsa-miR-3188"	1.8693739	3.9762418	3.8519268	4.070803	-2.922176	3.8690388
"hsa-miR-3189-3p"	-3.201089	1.5545952	1.343958	-3.2173674	-2.922176	-0.41498315
"hsa-miR-3189-5p"	-3.201089	-3.3130424	-3.3219352	-3.2173674	-2.922176	-3.2908218
"hsa-miR-3190-3p"	-3.201089	-3.3130424	-3.3219352	-3.2173674	-2.922176	-3.2908218
"hsa-miR-3190-5p"	-3.201089	-3.3130424	-3.3219352	-3.2173674	-2.922176	-3.2908218
"hsa-miR-3191-3p"	-3.201089	-3.3130424	-3.3219352	-3.2173674	-2.922176	-3.2908218
"hsa-miR-3191-5p"	-3.201089	-3.3130424	-3.3219352	-3.2173674	-2.922176	-3.2908218
"hsa-miR-3192"	-3.201089	-3.3130424	-3.3219352	-3.2173674	-2.922176	-3.2908218
"hsa-miR-3193"	-3.201089	-3.3130424	-3.3219352	-3.2173674	-2.922176	-3.2908218
"hsa-miR-3194-3p"	-3.201089	-3.3130424	-3.3219352	-3.2173674	-2.922176	-3.2908218
"hsa-miR-3194-5p"	5.3975034	5.2817125	5.432834	5.1160173	5.049252	5.0622635
"hsa-miR-3195"	6.9771934	7.1421304	7.1926317	7.342419	7.167594	7.7356796
"hsa-miR-3196"	7.64526	7.617578	7.617578	7.787265	7.6647854	7.1021686
"hsa-miR-3197"	-3.201089	-3.3130424	-3.3219352	-3.2173674	-2.922176	-3.2908218
"hsa-miR-3198"	5.78515	6.1010284	6.260374	5.9800434	5.947787	5.925499
"hsa-miR-3199"	-3.201089	-3.3130424	-3.3219352	-3.2173674	-2.922176	-3.2908218
"hsa-miR-32-3p"	-3.201089	-3.3130424	1.2304097	-3.2173674	-2.922176	-3.2908218
"hsa-miR-32-5p"	-3.201089	-3.3130424	-3.3219352	-3.2173674	-2.922176	-3.2908218
"hsa-miR-3200-3p"	-3.201089	-3.3130424	-3.3219352	-3.2173674	-2.922176	-3.2908218
"hsa-miR-3200-5p"	-3.201089	-3.3130424	-3.3219352	-3.2173674	-2.922176	-0.65783894
"hsa-miR-3201"	-3.201089	-3.3130424	-3.3219352	-3.2173674	-2.922176	-3.2908218
"hsa-miR-3202"	2.2311141	3.8690388	3.9056816	3.2968032	-2.922176	2.0001452
"hsa-miR-320a"	5.633913	6.1415825	6.111705	6.301406	6.301406	7.1926317
"hsa-miR-320b"	6.570083	6.955894	6.8149366	7.1021686	7.25602	8.074191
"hsa-miR-320c"	6.260374	6.7170153	6.538183	6.7634077	6.7252674	7.4011703
"hsa-miR-320d"	6.314766	6.8149366	6.6330805	6.8732986	7.0622516	7.8439665
"hsa-miR-320e"	5.6973524	6.3317137	6.1752396	6.447626	6.4820747	7.28899
"hsa-miR-323a-3p"	-3.201089	-3.3130424	-3.3219352	-3.2173674	-2.922176	-3.2908218
"hsa-miR-323a-5p"	-3.201089	-3.3130424	-3.3219352	-3.2173674	-2.922176	-3.2908218
"hsa-miR-323b-3p"	-3.201089	-3.3130424	-3.3219352	-3.2173674	-2.922176	-3.2908218
"hsa-miR-323b-5p"	-3.201089	-3.3130424	-3.3219352	-3.2173674	-2.922176	-3.2908218
"hsa-miR-324-3p"	6.4820747	6.447626	6.464184	6.514573	6.863626	7.0372777
"hsa-miR-324-5p"	-3.201089	-0.44956085	0.46920952	1.808551	-2.922176	1.9823235
"hsa-miR-325"	-3.201089	-3.3130424	-3.3219352	-3.2173674	-2.922176	-3.2908218
"hsa-miR-326"	-3.201089	-3.3130424	-3.3219352	-3.2173674	-2.922176	-3.2908218
"hsa-miR-328"	1.9479321	-3.3130424	-3.3219352	-3.2173674	5.925499	-3.2908218
"hsa-miR-329"	-3.201089	-3.3130424	-3.3219352	-3.2173674	-2.922176	-3.2908218
"hsa-miR-330-3p"	-3.201089	-3.3130424	-3.3219352	-3.2173674	-2.922176	-3.2908218
"hsa-miR-330-5p"	-3.201089	-3.3130424	-3.3219352	-3.2173674	-2.922176	-3.2908218
"hsa-miR-331-3p"	5.001626	5.1023483	5.0741487	5.5444946	6.111705	6.314766
"hsa-miR-331-5p"	-3.201089	-3.3130424	-3.3219352	-3.2173674	-2.922176	-3.2908218
"hsa-miR-335-3p"	1.1998123	-3.3130424	-3.3219352	-3.2173674	-2.922176	-3.2908218
"hsa-miR-335-5p"	-3.201089	-3.3130424	-3.3219352	-3.2173674	-2.922176	-3.2908218
"hsa-miR-337-3p"	-3.201089	-3.3130424	-3.3219352	-3.2173674	3.6811833	-3.2908218
"hsa-miR-337-5p"	-3.201089	-3.3130424	-3.3219352	-3.2173674	-2.922176	-3.2908218
"hsa-miR-338-3p"	-3.201089	-3.3130424	-3.3219352	-3.2173674	-2.922176	-3.2908218
"hsa-miR-338-5p"	-3.201089	-3.3130424	-2.5741155	-3.2173674	-2.922176	-3.2908218
"hsa-miR-339-3p"	-3.201089	-1.5355228	1.5863225	-3.2173674	-2.922176	-3.2908218
"hsa-miR-339-5p"	-3.201089	-3.3130424	-3.3219352	-3.2173674	-2.922176	-3.2908218
"hsa-miR-33a-3p"	-3.201089	-3.3130424	-3.3219352	-3.2173674	-2.922176	-3.2908218
"hsa-miR-33a-5p"	-3.201089	-3.3130424	-3.3219352	-3.2173674	-2.922176	-3.2908218
"hsa-miR-33b-3p"	3.8605468	2.2020657	2.1460779	3.6606154	-2.922176	2.308248
"hsa-miR-33b-5p"	-3.201089	-3.3130424	-3.3219352	-3.2173674	-2.922176	-3.2908218
"hsa-miR-340-3p"	-3.201089	-3.3130424	-3.3219352	-3.2173674	-2.922176	-3.2908218
"hsa-miR-340-5p"	-3.201089	-3.3130424	-3.3219352	-3.2173674	-2.922176	-3.2908218
"hsa-miR-342-3p"	5.432834	5.810132	5.671219	5.78515	6.651878	6.3710117
"hsa-miR-342-5p"	1.8436942	1.6159686	1.6897342	2.1605458	-2.922176	3.5581048
"hsa-miR-345-3p"	5.6551685	5.9062023	5.80081	5.642475	5.3975034	5.385112
"hsa-miR-345-5p"	1.5982398	3.8605468	3.4204276	1.8751591	-2.922176	-0.5772552
"hsa-miR-346"	-3.201089	-3.3130424	-3.3219352	-3.2173674	3.4411461	-3.2908218
"hsa-miR-34a-3p"	-3.201089	-3.3130424	-3.3219352	-3.2173674	-2.922176	-3.2908218
"hsa-miR-34a-5p"	-3.201089	-3.3130424	-3.3219352	-3.2173674	-2.922176	-0.48347533
"hsa-miR-34b-3p"	-3.201089	-3.3130424	-3.3219352	-3.2173674	-2.922176	-3.2908218
"hsa-miR-34b-5p"	-3.201089	-3.3130424	-3.3219352	-3.2173674	-2.922176	-3.2908218
"hsa-miR-34c-3p"	-3.201089	-3.3130424	-2.5190063	-3.2173674	-2.922176	-3.2908218
"hsa-miR-34c-5p"	-3.201089	-3.3130424	-3.3219352	-3.2173674	-2.922176	-3.2908218
"hsa-miR-3529-3p"	-3.201089	-3.3130424	-3.3219352	-3.2173674	-2.922176	-3.2908218
"hsa-miR-3529-5p"	-3.201089	-3.3130424	-3.3219352	-3.2173674	-2.922176	-3.2908218
"hsa-miR-3591-3p"	-3.201089	-3.3130424	-3.3219352	-3.2173674	-2.922176	-3.2908218
"hsa-miR-3591-5p"	-3.201089	-3.3130424	-3.3219352	-3.2173674	-2.922176	-3.2908218
"hsa-miR-3605-3p"	-3.201089	-3.3130424	-3.3219352	-3.2173674	-2.922176	-3.2908218
"hsa-miR-3605-5p"	1.8751591	2.2934272	3.596571	1.7848452	-2.922176	2.3544874
"hsa-miR-3606-3p"	-3.201089	-3.3130424	-3.3219352	-3.2173674	-2.922176	-3.2908218
"hsa-miR-3606-5p"	-3.201089	-3.3130424	-3.3219352	-3.2173674	-2.922176	-3.2908218
"hsa-miR-3607-3p"	-3.201089	-3.3130424	-3.3219352	-3.2173674	-2.922176	-3.2908218
"hsa-miR-3607-5p"	-3.201089	-3.3130424	-3.3219352	-3.2173674	-2.922176	-3.2908218
"hsa-miR-3609"	-3.201089	-0.67054546	-0.5216504	-3.2173674	-2.922176	-3.2908218
"hsa-miR-361-3p"	-3.201089	-3.3130424	-3.3219352	-3.2173674	-2.922176	-3.2908218
"hsa-miR-361-5p"	-3.201089	1.7521441	1.6159686	1.9074835	-2.922176	2.1011028
"hsa-miR-3610"	-3.201089	-3.3130424	-3.3219352	-3.2173674	-2.922176	-3.2908218
"hsa-miR-3611"	-3.201089	-3.3130424	-3.3219352	-3.2173674	-2.922176	-3.2908218
"hsa-miR-3612"	-3.201089	-3.3130424	-3.3219352	-3.2173674	-2.922176	-3.2908218
"hsa-miR-3613-3p"	-3.201089	-3.3130424	-3.3219352	-3.2173674	-2.922176	-3.2908218
"hsa-miR-3613-5p"	-3.201089	-3.3130424	-3.3219352	-3.2173674	-2.922176	-3.2908218
"hsa-miR-3614-3p"	-3.201089	-3.3130424	-3.3219352	-3.2173674	-2.922176	-3.2908218
"hsa-miR-3614-5p"	1.9775103	3.4080904	3.2968032	3.458222	-2.922176	2.2020657
"hsa-miR-3615"	-3.201089	-3.3130424	-3.3219352	-3.2173674	-2.922176	-3.2908218
"hsa-miR-3616-3p"	-3.201089	-3.3130424	-3.3219352	-3.2173674	-2.922176	-3.2908218
"hsa-miR-3616-5p"	-3.201089	-3.3130424	-3.3219352	-3.2173674	-2.922176	-3.2908218
"hsa-miR-3617-3p"	-3.201089	-3.3130424	-3.3219352	-3.2173674	4.935423	-3.2908218
"hsa-miR-3617-5p"	-3.201089	-3.3130424	-3.3219352	-3.2173674	-2.922176	-3.2908218
"hsa-miR-3618"	-3.201089	-3.3130424	-3.3219352	-3.2173674	-2.922176	-3.2908218
"hsa-miR-3619-3p"	-3.201089	-3.3130424	-3.3219352	-3.2173674	-2.922176	-3.2908218
"hsa-miR-3619-5p"	-3.201089	-3.3130424	-3.3219352	-3.2173674	-2.922176	-3.2908218
"hsa-miR-362-3p"	-3.201089	-3.3130424	-3.3219352	-3.2173674	-2.922176	-3.2908218
"hsa-miR-362-5p"	-3.201089	-3.3130424	-3.3219352	-3.2173674	-2.922176	1.9633666
"hsa-miR-3620-3p"	3.7911909	-0.536246	-1.654532	-3.2173674	-2.922176	-0.5216504
"hsa-miR-3620-5p"	5.642475	5.9201956	5.8942447	6.129641	5.9062023	5.727073
"hsa-miR-3621"	-3.201089	-1.5130035	-2.4199848	-3.2173674	-2.922176	-3.2908218
"hsa-miR-3622a-3p"	-3.201089	-3.3130424	-3.3219352	-3.2173674	3.755503	-3.2908218
"hsa-miR-3622a-5p"	2.3355775	2.037148	2.308248	2.1787417	-2.922176	2.249922
"hsa-miR-3622b-3p"	-3.201089	-3.3130424	-3.3219352	-3.2173674	-2.922176	-3.2908218
"hsa-miR-3622b-5p"	3.2968032	4.00305	4.056705	3.3630648	-2.922176	3.940428
"hsa-miR-363-3p"	6.933626	7.0372777	6.933626	7.271883	7.522512	8.296268
"hsa-miR-363-5p"	-3.201089	-3.3130424	-3.3219352	-3.2173674	-2.922176	-3.2908218
"hsa-miR-3646"	4.935423	1.9775103	2.0831227	1.6079463	-2.922176	1.2510926
"hsa-miR-3648"	3.697294	4.423063	4.5903893	4.6122313	3.8690388	3.54601
"hsa-miR-3649"	-3.201089	-3.3130424	-3.3219352	-3.2173674	-2.922176	-3.2908218
"hsa-miR-3650"	-3.201089	-3.3130424	-3.3219352	-3.2173674	-2.922176	-3.2908218
"hsa-miR-3651"	6.1010284	5.6124873	6.025641	6.2047935	5.9877605	5.9062023
"hsa-miR-3652"	6.3710117	6.314766	6.3317137	6.2818737	6.2047935	5.8763924
"hsa-miR-3653"	3.9762418	2.2615	4.089381	3.8809197	3.9616616	4.214432
"hsa-miR-3654"	-3.201089	-0.46104765	2.1065304	-3.2173674	-2.922176	0.41029832
"hsa-miR-3655"	-3.201089	-3.3130424	-3.3219352	-3.2173674	-2.922176	-3.2908218
"hsa-miR-3656"	8.074191	7.8439665	7.562728	7.7356796	7.64526	7.4958105
"hsa-miR-3657"	-3.201089	-3.3130424	-3.3219352	-3.2173674	-2.922176	-3.2908218
"hsa-miR-3658"	-3.201089	-3.3130424	-3.3219352	-3.2173674	-2.922176	-3.2908218
"hsa-miR-3659"	-3.201089	-3.3130424	-3.3219352	-3.2173674	-2.922176	-3.2908218
"hsa-miR-365a-3p"	-3.201089	1.8600763	-3.3219352	-3.2173674	-2.922176	1.8834734
"hsa-miR-365a-5p"	3.8915372	4.251259	4.1723194	3.8605468	-2.922176	3.7424889
"hsa-miR-365b-5p"	-3.201089	-1.5239841	1.808551	-3.2173674	-2.922176	-3.2908218
"hsa-miR-3660"	-3.201089	-3.3130424	-3.3219352	-3.2173674	-2.922176	-3.2908218
"hsa-miR-3661"	-3.201089	-3.3130424	-3.3219352	-3.2173674	-2.922176	-3.2908218
"hsa-miR-3662"	-3.201089	-3.3130424	-3.3219352	-3.2173674	-2.922176	-3.2908218
"hsa-miR-3663-3p"	7.6882954	7.479622	7.4011703	7.522512	7.4011703	7.0622516
"hsa-miR-3663-5p"	1.7941093	1.7174083	1.7521441	2.2126265	-2.922176	1.7227765
"hsa-miR-3664-3p"	-3.201089	-3.3130424	-3.3219352	-3.2173674	-2.922176	-3.2908218
"hsa-miR-3664-5p"	-3.201089	-3.3130424	-3.3219352	-3.2173674	-2.922176	-3.2908218
"hsa-miR-3665"	8.741488	8.512207	8.485483	8.566413	8.352059	8.236215
"hsa-miR-3666"	-3.201089	-3.3130424	-3.3219352	-3.2173674	-2.922176	-3.2908218
"hsa-miR-3667-3p"	-3.201089	-3.3130424	-3.3219352	-3.2173674	-2.922176	-3.2908218
"hsa-miR-3667-5p"	3.6728785	4.2205896	4.214432	3.9562778	-2.922176	4.0406065
"hsa-miR-3668"	-3.201089	-3.3130424	-3.3219352	-3.2173674	-2.922176	-3.2908218
"hsa-miR-3669"	-3.201089	-3.3130424	-3.3219352	-3.2173674	-2.922176	-3.2908218
"hsa-miR-367-3p"	-3.201089	-3.3130424	-3.3219352	-3.2173674	-2.922176	-3.2908218
"hsa-miR-367-5p"	-3.201089	-3.3130424	-3.3219352	-3.2173674	-2.922176	-3.2908218
"hsa-miR-3670"	-3.201089	-3.3130424	-3.3219352	-3.2173674	-2.922176	-3.2908218
"hsa-miR-3671"	-3.201089	-3.3130424	-3.3219352	-3.2173674	-2.922176	-3.2908218
"hsa-miR-3672"	-3.201089	-3.3130424	-3.3219352	-3.2173674	-2.922176	-3.2908218
"hsa-miR-3673"	-3.201089	-3.3130424	-3.3219352	-3.2173674	-2.922176	-3.2908218
"hsa-miR-3674"	-3.201089	-3.3130424	-3.3219352	-3.2173674	-2.922176	-3.2908218
"hsa-miR-3675-3p"	-3.201089	1.3770424	-2.5166168	1.9407058	-2.922176	1.4686235
"hsa-miR-3675-5p"	-3.201089	-3.3130424	-3.3219352	-3.2173674	-2.922176	-3.2908218
"hsa-miR-3676-3p"	3.6391397	3.8231595	3.3211854	4.1438303	-2.922176	3.6811833
"hsa-miR-3676-5p"	10.44257	11.268081	11.463376	11.331649	11.268081	11.034929
"hsa-miR-3677-3p"	-3.201089	-3.3130424	-3.3219352	-3.2173674	-2.922176	-3.2908218
"hsa-miR-3677-5p"	-3.201089	-3.3130424	-3.3219352	-3.2173674	-2.922176	-3.2908218
"hsa-miR-3678-3p"	-3.201089	-3.3130424	-3.3219352	-3.2173674	-2.922176	-3.2908218
"hsa-miR-3678-5p"	-3.201089	-3.3130424	-3.3219352	-3.2173674	-2.922176	-3.2908218
"hsa-miR-3679-3p"	1.6567447	1.343958	-0.5772552	1.8834734	-2.922176	1.2761495
"hsa-miR-3679-5p"	8.600319	8.600319	8.615863	8.40967	8.431768	8.342259
"hsa-miR-3680-3p"	-3.201089	-0.501475	0.34946463	-3.2173674	-2.922176	-3.2908218
"hsa-miR-3680-5p"	-3.201089	-3.3130424	-3.3219352	-3.2173674	-2.922176	-3.2908218
"hsa-miR-3681-3p"	-3.201089	-3.3130424	-3.3219352	-3.2173674	-2.922176	-3.2908218
"hsa-miR-3681-5p"	-3.201089	-3.3130424	-3.3219352	-3.2173674	-2.922176	-3.2908218
"hsa-miR-3682-3p"	5.80081	5.8942447	5.8393717	5.751385	5.6124873	5.4513674
"hsa-miR-3682-5p"	-3.201089	-3.3130424	-3.3219352	-3.2173674	-2.922176	-3.2908218
"hsa-miR-3683"	-3.201089	-3.3130424	-3.3219352	-3.2173674	-2.922176	-3.2908218
"hsa-miR-3684"	-3.201089	-3.3130424	-3.3219352	-3.2173674	-2.922176	-3.2908218
"hsa-miR-3685"	-3.201089	-3.3130424	-3.3219352	-3.2173674	-2.922176	-3.2908218
"hsa-miR-3686"	-3.201089	-3.3130424	-3.3219352	-3.2173674	-2.922176	-3.2908218
"hsa-miR-3687"	-3.201089	-3.3130424	-3.3219352	-3.2173674	-2.922176	-3.2908218
"hsa-miR-3688-3p"	-3.201089	-3.3130424	-3.3219352	-3.2173674	-2.922176	-3.2908218
"hsa-miR-3688-5p"	-3.201089	-3.3130424	-3.3219352	-3.2173674	-2.922176	-3.2908218
"hsa-miR-3689a-3p"	-3.201089	-3.3130424	-3.3219352	-3.2173674	-2.922176	-3.2908218
"hsa-miR-3689a-5p"	-3.201089	-3.3130424	-3.3219352	-3.2173674	-2.922176	-3.2908218
"hsa-miR-3689b-3p"	-3.201089	-3.3130424	-3.3219352	-3.2173674	-2.922176	-3.2908218
"hsa-miR-3689d"	-3.201089	-3.3130424	-3.3219352	-3.2173674	-2.922176	-3.2908218
"hsa-miR-3689f"	-3.201089	-3.3130424	-3.3219352	-3.2173674	-2.922176	-3.2908218
"hsa-miR-369-3p"	-3.201089	-3.3130424	-3.3219352	-3.2173674	-2.922176	-3.2908218
"hsa-miR-369-5p"	-3.201089	-3.3130424	-3.3219352	-3.2173674	-2.922176	-3.2908218
"hsa-miR-3690"	-3.201089	-3.3130424	-3.3219352	-3.2173674	-2.922176	-3.2908218
"hsa-miR-3691-3p"	-3.201089	-3.3130424	-3.3219352	-3.2173674	-2.922176	-3.2908218
"hsa-miR-3691-5p"	-3.201089	-3.3130424	-3.3219352	-3.2173674	-2.922176	-3.2908218
"hsa-miR-3692-3p"	-3.201089	-3.3130424	-3.3219352	-3.2173674	-2.922176	-3.2908218
"hsa-miR-3692-5p"	-3.201089	-0.74300843	-1.5140423	-3.2173674	-2.922176	-3.2908218
"hsa-miR-370"	5.385112	5.4699917	5.528806	5.671219	5.4699917	5.14083
"hsa-miR-3713"	-3.201089	2.1665986	2.027795	-3.2173674	-2.922176	1.8436942
"hsa-miR-3714"	-3.201089	-3.3130424	-3.3219352	-3.2173674	-2.922176	-3.2908218
"hsa-miR-371a-3p"	-3.201089	-3.3130424	-3.3219352	-3.2173674	-2.922176	-3.2908218
"hsa-miR-371a-5p"	4.718394	4.6932564	4.6932564	4.807906	4.4760175	4.4847608
"hsa-miR-371b-3p"	-3.201089	-3.3130424	-3.3219352	-3.2173674	-2.922176	-3.2908218
"hsa-miR-371b-5p"	7.271883	6.863626	7.2161517	7.0372777	7.0770097	6.709852
"hsa-miR-372"	-3.201089	-3.3130424	-3.3219352	-3.2173674	-2.922176	-3.2908218
"hsa-miR-373-3p"	-3.201089	-3.3130424	-3.3219352	-3.2173674	-2.922176	-3.2908218
"hsa-miR-373-5p"	-3.201089	-3.3130424	-3.3219352	-3.2173674	-2.922176	-3.2908218
"hsa-miR-374a-3p"	-3.201089	-3.3130424	-3.3219352	-3.2173674	-2.922176	-3.2908218
"hsa-miR-374a-5p"	4.916397	4.9905148	4.940182	5.339714	5.5694094	6.3253307
"hsa-miR-374b-3p"	-3.201089	-3.3130424	-3.3219352	-3.2173674	-2.922176	-3.2908218
"hsa-miR-374b-5p"	3.9616616	4.382126	4.2314024	4.333471	4.7514977	5.671219
"hsa-miR-374c-3p"	-3.201089	-3.3130424	-3.3219352	-3.2173674	-2.922176	-3.2908218
"hsa-miR-374c-5p"	-3.201089	-3.3130424	-3.3219352	-3.2173674	-2.922176	-3.2908218
"hsa-miR-375"	-3.201089	-3.3130424	-3.3219352	-3.2173674	-2.922176	-3.2908218
"hsa-miR-376a-2-5p"	-3.201089	-3.3130424	-3.3219352	-3.2173674	-2.922176	-3.2908218
"hsa-miR-376a-3p"	-3.201089	-3.3130424	-3.3219352	-3.2173674	-2.922176	-3.2908218
"hsa-miR-376a-5p"	-3.201089	-3.3130424	-3.3219352	-3.2173674	-2.922176	-3.2908218
"hsa-miR-376b-3p"	-3.201089	-3.3130424	-3.3219352	-3.2173674	-2.922176	-3.2908218
"hsa-miR-376b-5p"	-3.201089	-3.3130424	-3.3219352	-3.2173674	-2.922176	-3.2908218
"hsa-miR-376c-3p"	-3.201089	-3.3130424	-3.3219352	-3.2173674	-2.922176	-3.2908218
"hsa-miR-376c-5p"	-3.201089	-3.3130424	-3.3219352	-3.2173674	-2.922176	-3.2908218
"hsa-miR-377-3p"	-3.201089	-3.3130424	-3.3219352	-3.2173674	-2.922176	-3.2908218
"hsa-miR-377-5p"	-3.201089	-3.3130424	-3.3219352	-3.2173674	-2.922176	-3.2908218
"hsa-miR-378a-3p"	4.7292604	4.602279	4.8525186	4.8636217	4.5004234	5.5855265
"hsa-miR-378a-5p"	-3.201089	-3.3130424	-3.3219352	-3.2173674	-2.922176	-3.2908218
"hsa-miR-378b"	2.2393553	3.596571	3.7139757	2.1011028	-2.922176	1.7521441
"hsa-miR-378c"	-3.201089	-0.47114834	1.5492712	-3.2173674	-2.922176	1.1998123
"hsa-miR-378d"	-3.201089	-3.3130424	-3.3219352	-3.2173674	-2.922176	-3.2908218
"hsa-miR-378e"	-3.201089	-3.3130424	-3.3219352	-3.2173674	-2.922176	-3.2908218
"hsa-miR-378f"	-3.201089	-3.3130424	-1.7019967	-3.2173674	-2.922176	-3.2908218
"hsa-miR-378g"	-3.201089	-3.3130424	-3.3219352	-3.2173674	-2.922176	-3.2908218
"hsa-miR-378h"	-3.201089	-3.3130424	-3.3219352	-3.2173674	-2.922176	-3.2908218
"hsa-miR-378i"	-3.201089	2.0956354	3.5877051	1.6379541	-2.922176	3.800621
"hsa-miR-378j"	-3.201089	-3.3130424	-3.3219352	-3.2173674	-2.922176	-3.2908218
"hsa-miR-379-3p"	-3.201089	-3.3130424	-3.3219352	-3.2173674	-2.922176	-3.2908218
"hsa-miR-379-5p"	-3.201089	-3.3130424	-3.3219352	-3.2173674	-2.922176	-3.2908218
"hsa-miR-380-3p"	-3.201089	-3.3130424	-3.3219352	-3.2173674	-2.922176	-3.2908218
"hsa-miR-380-5p"	-3.201089	-3.3130424	-3.3219352	-3.2173674	-2.922176	-3.2908218
"hsa-miR-381-3p"	-3.201089	-3.3130424	-3.3219352	-3.2173674	-2.922176	-3.2908218
"hsa-miR-381-5p"	-3.201089	-3.3130424	-3.3219352	-3.2173674	-2.922176	-3.2908218
"hsa-miR-382-3p"	-3.201089	-3.3130424	-3.3219352	-3.2173674	-2.922176	-3.2908218
"hsa-miR-382-5p"	-3.201089	-0.44156173	-3.3219352	-3.2173674	-2.922176	-3.2908218
"hsa-miR-383"	-3.201089	-3.3130424	-3.3219352	-3.2173674	-2.922176	-3.2908218
"hsa-miR-384"	-3.201089	-3.3130424	-3.3219352	-3.2173674	-2.922176	-3.2908218
"hsa-miR-3907"	4.0406065	3.7706938	3.6227794	2.0734026	3.8450723	3.6391397
"hsa-miR-3908"	-3.201089	-3.3130424	-3.3219352	-3.2173674	-2.922176	-3.2908218
"hsa-miR-3909"	-3.201089	-3.3130424	-3.3219352	-3.2173674	-2.922176	-3.2908218
"hsa-miR-3910"	-3.201089	-3.3130424	-3.3219352	-3.2173674	-2.922176	-3.2908218
"hsa-miR-3911"	6.086588	5.8525496	5.947787	5.727073	5.78515	5.5027804
"hsa-miR-3912"	-3.201089	-3.3130424	-3.3219352	-3.2173674	-2.922176	-3.2908218
"hsa-miR-3913-3p"	-3.201089	-3.3130424	-3.3219352	-3.2173674	-2.922176	-3.2908218
"hsa-miR-3913-5p"	-3.201089	-3.3130424	-3.3219352	-3.2173674	-2.922176	-3.2908218
"hsa-miR-3914"	-3.201089	-3.3130424	-3.3219352	-3.2173674	-2.922176	-3.2908218
"hsa-miR-3915"	-3.201089	-3.3130424	-3.3219352	-3.2173674	-2.922176	-3.2908218
"hsa-miR-3916"	-3.201089	-3.3130424	-3.3219352	-3.2173674	-2.922176	-3.2908218
"hsa-miR-3917"	5.5027804	5.2974524	5.4699917	5.2974524	5.237637	5.0741487
"hsa-miR-3918"	-3.201089	-3.3130424	-3.3219352	-3.2173674	-2.922176	-3.2908218
"hsa-miR-3919"	-3.201089	-3.3130424	-3.3219352	-3.2173674	-2.922176	-3.2908218
"hsa-miR-3920"	-3.201089	-3.3130424	-3.3219352	-3.2173674	-2.922176	-3.2908218
"hsa-miR-3921"	-3.201089	-3.3130424	-3.3219352	-3.2173674	-2.922176	-3.2908218
"hsa-miR-3922-3p"	-3.201089	-3.3130424	-3.3219352	-3.2173674	-2.922176	-3.2908218
"hsa-miR-3922-5p"	-3.201089	-3.3130424	-3.3219352	-3.2173674	-2.922176	-3.2908218
"hsa-miR-3923"	1.390826	-3.3130424	-3.3219352	-3.2173674	-2.922176	-3.2908218
"hsa-miR-3924"	-3.201089	-3.3130424	-3.3219352	-3.2173674	-2.922176	-3.2908218
"hsa-miR-3925-3p"	-3.201089	-3.3130424	-3.3219352	-3.2173674	-2.922176	-3.2908218
"hsa-miR-3925-5p"	-3.201089	-3.3130424	-1.6156424	-3.2173674	-2.922176	-3.2908218
"hsa-miR-3926"	4.5300345	4.070803	4.3016357	3.9762418	-2.922176	4.089381
"hsa-miR-3927-3p"	-3.201089	-3.3130424	-3.3219352	-3.2173674	-2.922176	-3.2908218
"hsa-miR-3927-5p"	-3.201089	-3.3130424	-3.3219352	-3.2173674	-2.922176	-3.2908218
"hsa-miR-3928"	-3.201089	-3.3130424	-3.3219352	-3.2173674	-2.922176	-3.2908218
"hsa-miR-3929"	-3.201089	-3.3130424	-3.3219352	-3.2173674	-2.922176	-3.2908218
"hsa-miR-3934-3p"	-3.201089	-3.3130424	-3.3219352	-3.2173674	-2.922176	-3.2908218
"hsa-miR-3934-5p"	4.7756786	4.7722445	5.001626	4.662685	4.2314024	4.7084594
"hsa-miR-3935"	4.7514977	-3.3130424	1.7848452	-3.2173674	-2.922176	-3.2908218
"hsa-miR-3936"	-3.201089	-3.3130424	-3.3219352	-3.2173674	-2.922176	-3.2908218
"hsa-miR-3937"	4.9905148	5.2579336	5.3690143	5.3690143	5.1160173	4.976575
"hsa-miR-3938"	-3.201089	-3.3130424	-3.3219352	-3.2173674	-2.922176	-3.2908218
"hsa-miR-3939"	-3.201089	-3.3130424	-3.3219352	-3.2173674	-2.922176	-3.2908218
"hsa-miR-3940-3p"	-3.201089	-3.3130424	-3.3219352	-3.2173674	-2.922176	-3.2908218
"hsa-miR-3940-5p"	4.6122313	4.743887	4.807906	4.6338363	4.698424	4.8636217
"hsa-miR-3941"	-3.201089	-3.3130424	-3.3219352	-3.2173674	-2.922176	-3.2908218
"hsa-miR-3942-3p"	-3.201089	-3.3130424	-3.3219352	-3.2173674	-2.922176	-3.2908218
"hsa-miR-3942-5p"	-3.201089	-3.3130424	-3.3219352	-3.2173674	-2.922176	-3.2908218
"hsa-miR-3943"	-3.201089	-3.3130424	-3.3219352	-3.2173674	-2.922176	-3.2908218
"hsa-miR-3944-3p"	-3.201089	-3.3130424	-3.3219352	-3.2173674	-2.922176	-3.2908218
"hsa-miR-3944-5p"	-3.201089	-3.3130424	-3.3219352	-3.2173674	-2.922176	-3.2908218
"hsa-miR-3945"	4.3477373	4.7084594	4.718394	4.7514977	3.940428	4.620495
"hsa-miR-3960"	12.127741	12.906604	12.615854	12.615854	12.615854	12.127741
"hsa-miR-3972"	-3.201089	-3.3130424	-3.3219352	-3.2173674	-2.922176	-3.2908218
"hsa-miR-3973"	-3.201089	-3.3130424	-3.3219352	-3.2173674	-2.922176	-3.2908218
"hsa-miR-3974"	-3.201089	-3.3130424	-3.3219352	-3.2173674	-2.922176	-3.2908218
"hsa-miR-3975"	-3.201089	-3.3130424	-3.3219352	-3.2173674	-2.922176	-3.2908218
"hsa-miR-3976"	-3.201089	3.9056816	3.7616787	3.7911909	-2.922176	3.6327372
"hsa-miR-3977"	-3.201089	-3.3130424	-3.3219352	-3.2173674	-2.922176	-3.2908218
"hsa-miR-3978"	-3.201089	-3.3130424	-3.3219352	-3.2173674	-2.922176	-3.2908218
"hsa-miR-409-3p"	-3.201089	-3.3130424	-3.3219352	-3.2173674	-2.922176	-3.2908218
"hsa-miR-409-5p"	-3.201089	-3.3130424	-3.3219352	-3.2173674	-2.922176	-3.2908218
"hsa-miR-410"	-3.201089	-3.3130424	-3.3219352	-3.2173674	-2.922176	-3.2908218
"hsa-miR-411-3p"	-3.201089	-3.3130424	-3.3219352	-3.2173674	-2.922176	-3.2908218
"hsa-miR-411-5p"	-3.201089	-3.3130424	-3.3219352	-3.2173674	-2.922176	-3.2908218
"hsa-miR-412"	-3.201089	-3.3130424	-3.3219352	-3.2173674	-2.922176	-3.2908218
"hsa-miR-421"	-3.201089	-3.3130424	-3.3219352	-3.2173674	-2.922176	-3.2908218
"hsa-miR-422a"	-3.201089	1.526821	3.4810653	0.30249	-2.922176	-0.67882323
"hsa-miR-423-3p"	-3.201089	-3.3130424	-3.3219352	-3.2173674	-2.922176	-3.2908218
"hsa-miR-423-5p"	4.4677167	4.4760175	4.3626738	4.718394	4.3392277	5.092501
"hsa-miR-424-3p"	-3.201089	-3.3130424	-1.5130035	-3.2173674	-2.922176	-3.2908218
"hsa-miR-424-5p"	-3.201089	-0.4891404	-0.6062932	1.6159686	-2.922176	1.7941093
"hsa-miR-425-3p"	1.6482775	-0.65337616	-3.3219352	-3.2173674	-2.922176	-3.2908218
"hsa-miR-425-5p"	6.2360635	6.538183	6.3919096	6.7252674	6.955894	7.7153645
"hsa-miR-4251"	-3.201089	-3.3130424	-3.3219352	-3.2173674	-2.922176	-3.2908218
"hsa-miR-4252"	-3.201089	-3.3130424	-3.3219352	-3.2173674	-2.922176	-3.2908218
"hsa-miR-4253"	4.4076953	4.5098495	4.5004234	4.548479	-2.922176	4.1723194
"hsa-miR-4254"	-3.201089	-3.3130424	-3.3219352	-3.2173674	-2.922176	-3.2908218
"hsa-miR-4255"	-3.201089	-3.3130424	-3.3219352	-3.2173674	-2.922176	-3.2908218
"hsa-miR-4256"	-3.201089	-3.3130424	-3.3219352	-3.2173674	-2.922176	-3.2908218
"hsa-miR-4257"	6.3317137	6.3253307	6.3253307	6.2360635	6.129641	5.947787
"hsa-miR-4258"	-3.201089	-3.3130424	-3.3219352	-3.2173674	-2.922176	-3.2908218
"hsa-miR-4259"	3.9882774	3.6606154	2.2393553	2.1125329	-2.922176	3.7139757
"hsa-miR-4260"	-3.201089	-0.45066187	-0.44331267	-3.2173674	-2.922176	-0.536246
"hsa-miR-4261"	1.8600763	0.38533568	1.6567447	1.5492712	-2.922176	1.2988114
"hsa-miR-4262"	-3.201089	-3.3130424	-3.3219352	-3.2173674	-2.922176	-3.2908218
"hsa-miR-4263"	-3.201089	-3.3130424	-3.3219352	-3.2173674	-2.922176	-3.2908218
"hsa-miR-4264"	-3.201089	-3.3130424	-3.3219352	-3.2173674	-2.922176	-3.2908218
"hsa-miR-4265"	-3.201089	-3.3130424	-3.3219352	-3.2173674	-2.922176	-3.2908218
"hsa-miR-4266"	-3.201089	-3.3130424	-3.3219352	-3.2173674	-2.922176	-3.2908218
"hsa-miR-4267"	-3.201089	-3.3130424	-3.3219352	-3.2173674	-2.922176	-3.2908218
"hsa-miR-4268"	-3.201089	-3.3130424	-3.3219352	-3.2173674	-2.922176	-3.2908218
"hsa-miR-4269"	3.6606154	1.8693739	2.0956354	1.526821	-2.922176	-3.2908218
"hsa-miR-4270"	7.5326104	7.449466	7.479622	7.4011703	7.28899	7.1210055
"hsa-miR-4271"	6.7435617	6.89448	6.955894	6.933626	6.676889	6.447626
"hsa-miR-4272"	-3.201089	-3.3130424	-3.3219352	-3.2173674	-2.922176	-3.2908218
"hsa-miR-4273"	-3.201089	-3.3130424	-3.3219352	-3.2173674	-2.922176	-3.2908218
"hsa-miR-4274"	3.458222	2.1787417	1.8600763	3.5581048	-2.922176	2.0831227
"hsa-miR-4275"	-3.201089	-3.3130424	-3.3219352	-3.2173674	-2.922176	-3.2908218
"hsa-miR-4276"	-3.201089	-3.3130424	-3.3219352	-3.2173674	-2.922176	-3.2908218
"hsa-miR-4277"	-3.201089	-3.3130424	-3.3219352	-3.2173674	-2.922176	-3.2908218
"hsa-miR-4278"	-3.201089	-3.3130424	-3.3219352	-3.2173674	-2.922176	-3.2908218
"hsa-miR-4279"	-3.201089	-3.3130424	-3.3219352	-3.2173674	-2.922176	-3.2908218
"hsa-miR-4280"	-3.201089	-3.3130424	-3.3219352	-3.2173674	-2.922176	-3.2908218
"hsa-miR-4281"	10.26411	10.056194	10.056194	10.148445	9.793614	9.734384
"hsa-miR-4282"	-3.201089	-3.3130424	-3.3219352	-3.2173674	-2.922176	-3.2908218
"hsa-miR-4283"	-3.201089	-3.3130424	-3.3219352	-3.2173674	-2.922176	-3.2908218
"hsa-miR-4284"	8.090641	7.6647854	7.99371	8.090641	7.932257	7.9010754
"hsa-miR-4285"	-3.201089	-3.3130424	-3.3219352	-3.2173674	-2.922176	-3.2908218
"hsa-miR-4286"	10.382636	10.44257	10.44257	10.209587	10.577112	9.654469
"hsa-miR-4287"	-3.201089	-3.3130424	-3.3219352	-3.2173674	-2.922176	-3.2908218
"hsa-miR-4288"	-3.201089	-3.3130424	-3.3219352	-3.2173674	-2.922176	-3.2908218
"hsa-miR-4289"	-3.201089	-3.3130424	-3.3219352	-3.2173674	-2.922176	-3.2908218
"hsa-miR-429"	-3.201089	-3.3130424	-3.3219352	-3.2173674	-2.922176	-3.2908218
"hsa-miR-4290"	-3.201089	-3.3130424	-3.3219352	-3.2173674	5.092501	-3.2908218
"hsa-miR-4291"	-3.201089	-3.3130424	-3.3219352	-3.2173674	-2.922176	-3.2908218
"hsa-miR-4292"	-3.201089	-3.3130424	-3.3219352	-3.2173674	-2.922176	-3.2908218
"hsa-miR-4293"	-3.201089	-3.3130424	-3.3219352	-3.2173674	-2.922176	-3.2908218
"hsa-miR-4294"	-3.201089	-3.3130424	-0.74300843	-3.2173674	-2.922176	-3.2908218
"hsa-miR-4295"	-3.201089	-3.3130424	-3.3219352	-3.2173674	-2.922176	-3.2908218
"hsa-miR-4296"	-3.201089	-3.3130424	-3.3219352	-3.2173674	-2.922176	-3.2908218
"hsa-miR-4297"	-3.201089	-3.3130424	-3.3219352	-3.2173674	-2.922176	-3.2908218
"hsa-miR-4298"	8.04109	7.9677544	7.8439665	7.6882954	7.562728	7.562728
"hsa-miR-4299"	7.4131985	7.5326104	7.64526	7.4131985	7.1210055	7.4131985
"hsa-miR-4300"	-3.201089	-3.3130424	-3.3219352	-3.2173674	-2.922176	-3.2908218
"hsa-miR-4301"	-3.201089	-3.3130424	-3.3219352	-3.2173674	-2.922176	-3.2908218
"hsa-miR-4302"	-3.201089	-3.3130424	-3.3219352	-3.2173674	-2.922176	-3.2908218
"hsa-miR-4303"	-3.201089	-3.3130424	-3.3219352	-3.2173674	-2.922176	-3.2908218
"hsa-miR-4304"	-3.201089	2.2393553	1.9570413	1.4686235	-2.922176	-3.2908218
"hsa-miR-4305"	-3.201089	-3.3130424	-3.3219352	-3.2173674	-2.922176	-3.2908218
"hsa-miR-4306"	7.342419	7.4131985	7.5326104	7.8033557	7.6882954	8.600319
"hsa-miR-4307"	-3.201089	-3.3130424	-3.3219352	-3.2173674	-2.922176	-3.2908218
"hsa-miR-4308"	-3.201089	-3.3130424	-3.3219352	-3.2173674	-2.922176	-3.2908218
"hsa-miR-4309"	-3.201089	-3.3130424	-0.544906	-3.2173674	-2.922176	1.390826
"hsa-miR-431-3p"	-3.201089	-3.3130424	-3.3219352	-3.2173674	-2.922176	-3.2908218
"hsa-miR-431-5p"	-3.201089	-3.3130424	-3.3219352	-3.2173674	-2.922176	-3.2908218
"hsa-miR-4310"	-3.201089	-3.3130424	-3.3219352	-3.2173674	-2.922176	-3.2908218
"hsa-miR-4311"	-3.201089	-3.3130424	-3.3219352	-3.2173674	-2.922176	-3.2908218
"hsa-miR-4312"	-3.201089	-3.3130424	-3.3219352	-3.2173674	-2.922176	-3.2908218
"hsa-miR-4313"	3.8067305	3.628846	2.249922	4.2314024	-2.922176	3.7853055
"hsa-miR-4314"	3.628846	3.8519268	3.9796588	3.800621	-2.922176	3.7331092
"hsa-miR-4315"	-3.201089	-3.3130424	-3.3219352	-3.2173674	-2.922176	-3.2908218
"hsa-miR-4316"	-3.201089	-3.3130424	-3.3219352	-3.2173674	-2.922176	-3.2908218
"hsa-miR-4317"	-3.201089	-3.3130424	-3.3219352	-3.2173674	-2.922176	-3.2908218
"hsa-miR-4318"	-3.201089	-3.3130424	-3.3219352	-3.2173674	-2.922176	-3.2908218
"hsa-miR-4319"	-3.201089	-3.3130424	-3.3219352	-3.2173674	-2.922176	-3.2908218
"hsa-miR-432-3p"	-3.201089	-3.3130424	-3.3219352	-3.2173674	-2.922176	-3.2908218
"hsa-miR-432-5p"	-3.201089	-3.3130424	-3.3219352	-3.2173674	-2.922176	-3.2908218
"hsa-miR-4320"	-3.201089	-3.3130424	-3.3219352	-3.2173674	-2.922176	-3.2908218
"hsa-miR-4321"	-3.201089	-3.3130424	-3.3219352	-3.2173674	-2.922176	-3.2908218
"hsa-miR-4322"	-3.201089	3.3630648	2.2237885	2.2856357	-2.922176	1.808551
"hsa-miR-4323"	2.3293457	1.6079463	0.41029832	2.1298442	3.6606154	1.707509
"hsa-miR-4324"	-3.201089	-3.3130424	-3.3219352	-3.2173674	-2.922176	-3.2908218
"hsa-miR-4325"	-3.201089	-3.3130424	-3.3219352	-3.2173674	-2.922176	-3.2908218
"hsa-miR-4326"	-3.201089	-3.3130424	-3.3219352	-3.2173674	-2.922176	-3.2908218
"hsa-miR-4327"	5.528806	5.8255305	5.810132	5.8525496	5.5855265	5.642475
"hsa-miR-4328"	-3.201089	-3.3130424	-3.3219352	-3.2173674	-2.922176	-3.2908218
"hsa-miR-4329"	-3.201089	-3.3130424	-3.3219352	-3.2173674	-2.922176	-3.2908218
"hsa-miR-433"	-3.201089	-3.3130424	-3.3219352	-3.2173674	-2.922176	-3.2908218
"hsa-miR-4330"	-3.201089	-3.3130424	-3.3219352	-3.2173674	-2.922176	-3.2908218
"hsa-miR-4417"	4.081057	4.458249	4.548479	4.5190907	3.6728785	4.119833
"hsa-miR-4418"	-3.201089	-3.3130424	-3.3219352	-3.2173674	-2.922176	-3.2908218
"hsa-miR-4419a"	5.248846	5.432834	5.487707	5.2579336	4.997286	5.1023483
"hsa-miR-4419b"	2.2934272	4.286148	4.458249	3.9882774	-2.922176	3.8067305
"hsa-miR-4420"	-3.201089	-3.3130424	-3.3219352	-3.2173674	-2.922176	-3.2908218
"hsa-miR-4421"	-3.201089	-3.3130424	-3.3219352	-3.2173674	-2.922176	-3.2908218
"hsa-miR-4422"	-3.201089	-3.3130424	-3.3219352	-3.2173674	-2.922176	-3.2908218
"hsa-miR-4423-3p"	-3.201089	-3.3130424	-3.3219352	-3.2173674	-2.922176	-3.2908218
"hsa-miR-4423-5p"	-3.201089	-3.3130424	-3.3219352	-3.2173674	-2.922176	-3.2908218
"hsa-miR-4424"	-3.201089	-3.3130424	-3.3219352	-3.2173674	-2.922176	-3.2908218
"hsa-miR-4425"	-3.201089	-3.3130424	-3.3219352	-3.2173674	-2.922176	-3.2908218
"hsa-miR-4426"	-3.201089	-3.3130424	-3.3219352	-3.2173674	-2.922176	-3.2908218
"hsa-miR-4427"	-3.201089	-3.3130424	-3.3219352	-3.2173674	-2.922176	-3.2908218
"hsa-miR-4428"	7.1021686	6.7435617	6.89448	6.6330805	6.8352914	6.849226
"hsa-miR-4429"	2.2237885	4.0188546	4.051653	3.4204276	-2.922176	1.9570413
"hsa-miR-4430"	4.070803	4.548479	4.5098495	4.4847608	-2.922176	4.1438303
"hsa-miR-4431"	-3.201089	-3.3130424	-3.3219352	-3.2173674	-2.922176	-3.2908218
"hsa-miR-4432"	-3.201089	-3.3130424	-3.3219352	-3.2173674	-2.922176	-3.2908218
"hsa-miR-4433-3p"	6.3253307	6.613474	6.228911	6.3553905	5.8942447	6.0611315
"hsa-miR-4433-5p"	4.653186	4.491657	3.9882774	4.698424	5.0741487	4.382126
"hsa-miR-4434"	-3.201089	-3.3130424	-3.3219352	-3.2173674	-2.922176	-3.2908218
"hsa-miR-4435"	-3.201089	-3.3130424	-3.3219352	-3.2173674	-2.922176	-3.2908218
"hsa-miR-4436a"	-3.201089	1.9300224	2.2020657	-3.2173674	-2.922176	-0.44590244
"hsa-miR-4436b-3p"	-3.201089	-0.44331267	-0.4328338	-3.2173674	-2.922176	-3.2908218
"hsa-miR-4436b-5p"	5.9800434	3.940428	4.081057	3.8450723	5.084197	3.5713067
"hsa-miR-4437"	-3.201089	-3.3130424	-3.3219352	-3.2173674	-2.922176	-3.2908218
"hsa-miR-4438"	-3.201089	-3.3130424	-3.3219352	-3.2173674	-2.922176	-3.2908218
"hsa-miR-4439"	-3.201089	-3.3130424	-3.3219352	-3.2173674	-2.922176	-3.2908218
"hsa-miR-4440"	5.5855265	-3.3130424	-3.3219352	-3.2173674	-2.922176	-3.2908218
"hsa-miR-4441"	5.153736	4.916397	5.1077576	4.900094	4.382126	5.153736
"hsa-miR-4442"	7.6647854	7.6882954	7.787265	7.562728	7.4131985	7.371143
"hsa-miR-4443"	7.99371	8.45712	8.314868	8.201163	8.786762	8.028569
"hsa-miR-4444"	-3.201089	-1.5076033	-0.67054546	-3.2173674	-2.922176	-3.2908218
"hsa-miR-4445-3p"	-3.201089	-3.3130424	-3.3219352	-3.2173674	-2.922176	-3.2908218
"hsa-miR-4445-5p"	-3.201089	-3.3130424	-3.3219352	-3.2173674	-2.922176	-3.2908218
"hsa-miR-4446-3p"	7.2161517	6.3919096	6.7634077	6.4820747	6.8732986	6.7170153
"hsa-miR-4446-5p"	-3.201089	-3.3130424	-3.3219352	-3.2173674	-2.922176	-3.2908218
"hsa-miR-4447"	-3.201089	1.8751591	1.8290063	-3.2173674	-2.922176	-3.2908218
"hsa-miR-4448"	-3.201089	-3.3130424	-3.3219352	-3.2173674	-2.922176	-3.2908218
"hsa-miR-4449"	1.7781832	1.7227765	2.0734026	2.1460779	-2.922176	1.8944856
"hsa-miR-4450"	-3.201089	2.2311141	2.1904411	-3.2173674	-2.922176	-0.65591484
"hsa-miR-4451"	1.7848452	1.6784103	1.7344042	1.7941093	-2.922176	1.4294677
"hsa-miR-4452"	-3.201089	-3.3130424	-3.3219352	-3.2173674	-2.922176	-3.2908218
"hsa-miR-4453"	-3.201089	-3.3130424	-3.3219352	-3.2173674	-2.922176	-3.2908218
"hsa-miR-4454"	14.032306	14.032306	14.256536	14.256536	14.256536	14.256536
"hsa-miR-4455"	6.803982	8.255698	8.074191	7.9010754	7.8765235	7.25602
"hsa-miR-4456"	-3.201089	-3.3130424	-3.3219352	-3.2173674	-2.922176	-3.2908218
"hsa-miR-4457"	-3.201089	-3.3130424	-3.3219352	-3.2173674	-2.922176	-3.2908218
"hsa-miR-4458"	-3.201089	-0.72351253	1.9407058	-3.2173674	-2.922176	-3.2908218
"hsa-miR-4459"	10.577112	10.517939	10.731291	10.614943	10.382636	10.056194
"hsa-miR-4460"	-3.201089	-3.3130424	-3.3219352	-3.2173674	-2.922176	-3.2908218
"hsa-miR-4461"	-3.201089	-3.3130424	-3.3219352	-3.2173674	-2.922176	-3.2908218
"hsa-miR-4462"	3.5713067	3.4810653	3.9616616	2.3293457	-2.922176	2.1125329
"hsa-miR-4463"	6.613474	6.793637	6.676889	6.8352914	6.428787	6.3317137
"hsa-miR-4464"	-3.201089	-3.3130424	-3.3219352	-3.2173674	-2.922176	-3.2908218
"hsa-miR-4465"	4.997286	4.798299	4.9905148	4.9592338	4.916397	4.890335
"hsa-miR-4466"	8.122453	8.04109	7.932257	8.074191	7.9677544	7.522512
"hsa-miR-4467"	-3.201089	-3.3130424	-3.3219352	-3.2173674	-2.922176	-3.2908218
"hsa-miR-4468"	2.2615	3.5713067	3.8067305	2.0598602	-2.922176	3.458222
"hsa-miR-4469"	-3.201089	-3.3130424	-3.3219352	-3.2173674	-2.922176	-3.2908218
"hsa-miR-4470"	-3.201089	2.313434	3.6391397	2.2311141	-2.922176	1.8290063
"hsa-miR-4471"	-3.201089	-3.3130424	-3.3219352	-3.2173674	-2.922176	-3.2908218
"hsa-miR-4472"	2.0001452	3.8809197	1.8834734	4.0188546	-2.922176	1.3669908
"hsa-miR-4473"	-3.201089	-3.3130424	-3.3219352	-3.2173674	-2.922176	-3.2908218
"hsa-miR-4474-3p"	-3.201089	-3.3130424	-3.3219352	-3.2173674	-2.922176	-3.2908218
"hsa-miR-4474-5p"	-3.201089	-3.3130424	-3.3219352	-3.2173674	-2.922176	-3.2908218
"hsa-miR-4475"	-3.201089	-3.3130424	-3.3219352	-3.2173674	-2.922176	-3.2908218
"hsa-miR-4476"	4.5190907	4.9231515	5.027436	4.7722445	4.5098495	5.0219207
"hsa-miR-4477a"	-3.201089	-3.3130424	-3.3219352	-3.2173674	-2.922176	-3.2908218
"hsa-miR-4477b"	-3.201089	-3.3130424	-3.3219352	-3.2173674	-2.922176	-3.2908218
"hsa-miR-4478"	6.586834	6.5023265	6.7435617	6.5023265	6.464184	6.260374
"hsa-miR-4479"	-3.201089	-3.3130424	-3.3219352	-3.2173674	-2.922176	-3.2908218
"hsa-miR-448"	-3.201089	-3.3130424	-3.3219352	-3.2173674	-2.922176	-3.2908218
"hsa-miR-4480"	-3.201089	-3.3130424	-3.3219352	-3.2173674	-2.922176	-3.2908218
"hsa-miR-4481"	5.237637	5.6926503	5.208937	5.385112	4.620495	5.1160173
"hsa-miR-4482-3p"	-3.201089	3.2968032	2.221407	2.2020657	-2.922176	1.9074835
"hsa-miR-4482-5p"	-3.201089	-3.3130424	-3.3219352	-3.2173674	-2.922176	-3.2908218
"hsa-miR-4483"	-3.201089	-3.3130424	-3.3219352	-3.2173674	-2.922176	-3.2908218
"hsa-miR-4484"	5.1954904	5.225168	5.339714	5.2817125	5.124524	5.084197
"hsa-miR-4485"	6.1415825	5.8763924	5.9201956	5.8763924	6.086588	5.6973524
"hsa-miR-4486"	4.4449525	4.1992755	4.2371373	3.6227794	3.9762418	4.0188546
"hsa-miR-4487"	3.5313494	3.9616616	4.0188546	3.9161115	-2.922176	3.6728785
"hsa-miR-4488"	-3.201089	-3.3130424	-3.3219352	-3.2173674	-2.922176	-3.2908218
"hsa-miR-4489"	-3.201089	-3.3130424	-3.3219352	-3.2173674	-2.922176	-3.2908218
"hsa-miR-4490"	-3.201089	-3.3130424	-3.3219352	-3.2173674	-2.922176	-3.2908218
"hsa-miR-4491"	-3.201089	-3.3130424	-3.3219352	-3.2173674	-2.922176	-3.2908218
"hsa-miR-4492"	-3.201089	-3.3130424	-3.3219352	-3.2173674	-2.922176	-3.2908218
"hsa-miR-4493"	-3.201089	-3.3130424	-3.3219352	-3.2173674	3.5581048	-3.2908218
"hsa-miR-4494"	-3.201089	-3.3130424	-3.3219352	-3.2173674	-2.922176	-3.2908218
"hsa-miR-4495"	-3.201089	-3.3130424	-3.3219352	-3.2173674	-2.922176	-3.2908218
"hsa-miR-4496"	4.2707725	4.575622	4.662685	4.3949122	3.4080904	4.2205896
"hsa-miR-4497"	6.111705	6.2702336	6.2818737	6.3919096	6.260374	6.086588
"hsa-miR-4498"	-3.201089	-3.3130424	-3.3219352	-3.2173674	-2.922176	-3.2908218
"hsa-miR-4499"	6.849226	6.8732986	6.914938	6.793637	6.613474	6.514573
"hsa-miR-449a"	-3.201089	-3.3130424	-3.3219352	-3.2173674	-2.922176	-3.2908218
"hsa-miR-449b-3p"	-3.201089	-3.3130424	-3.3219352	-3.2173674	3.7331092	-3.2908218
"hsa-miR-449b-5p"	-3.201089	-3.3130424	-3.3219352	-3.2173674	-2.922176	-3.2908218
"hsa-miR-449c-3p"	-3.201089	-3.3130424	-3.3219352	-3.2173674	-2.922176	-3.2908218
"hsa-miR-449c-5p"	-3.201089	-3.3130424	-3.3219352	-3.2173674	-2.922176	-3.2908218
"hsa-miR-4500"	-3.201089	-3.3130424	-3.3219352	-3.2173674	-2.922176	-3.2908218
"hsa-miR-4501"	-3.201089	-3.3130424	-3.3219352	-3.2173674	-2.922176	-3.2908218
"hsa-miR-4502"	-3.201089	-3.3130424	-3.3219352	-3.2173674	-2.922176	-3.2908218
"hsa-miR-4503"	-3.201089	-3.3130424	-3.3219352	-3.2173674	-2.922176	-3.2908218
"hsa-miR-4504"	-3.201089	-3.3130424	-3.3219352	-3.2173674	-2.922176	-3.2908218
"hsa-miR-4505"	8.296268	8.074191	8.201163	8.270171	8.028569	8.122453
"hsa-miR-4506"	-3.201089	-3.3130424	-3.3219352	-3.2173674	-2.922176	-3.2908218
"hsa-miR-4507"	8.786762	8.566413	8.655901	8.6452675	8.40967	8.314868
"hsa-miR-4508"	-3.201089	-3.3130424	-3.3219352	-3.2173674	-2.922176	-3.2908218
"hsa-miR-4509"	-3.201089	-3.3130424	-3.3219352	-3.2173674	-2.922176	-3.2908218
"hsa-miR-450a-3p"	-3.201089	-3.3130424	-3.3219352	-3.2173674	-2.922176	-3.2908218
"hsa-miR-450a-5p"	-3.201089	-3.3130424	-3.3219352	-3.2173674	-2.922176	-3.2908218
"hsa-miR-450b-3p"	-3.201089	-3.3130424	-3.3219352	-3.2173674	-2.922176	-3.2908218
"hsa-miR-450b-5p"	-3.201089	-3.3130424	-3.3219352	-3.2173674	-2.922176	-3.2908218
"hsa-miR-4510"	-3.201089	-3.3130424	-3.3219352	-3.2173674	-2.922176	-3.2908218
"hsa-miR-4511"	-3.201089	-3.3130424	-3.3219352	-3.2173674	-2.922176	-3.2908218
"hsa-miR-4512"	-3.201089	-3.3130424	-3.3219352	-3.2173674	-2.922176	-3.2908218
"hsa-miR-4513"	4.9592338	4.7590094	5.011858	4.8525186	5.001626	4.718394
"hsa-miR-4514"	2.1665986	1.9222797	3.8231595	2.027795	-2.922176	1.8600763
"hsa-miR-4515"	6.3553905	5.947787	5.9062023	6.1010284	6.0611315	5.9201956
"hsa-miR-4516"	11.875253	12.127741	12.127741	12.127741	12.127741	11.875253
"hsa-miR-4517"	-3.201089	-3.3130424	-3.3219352	-3.2173674	-2.922176	-3.2908218
"hsa-miR-4518"	-3.201089	-3.3130424	-3.3219352	-3.2173674	-2.922176	-3.2908218
"hsa-miR-4519"	-3.201089	-3.3130424	-3.3219352	-3.2173674	-2.922176	-3.2908218
"hsa-miR-451a"	15.358449	15.358449	15.358449	15.358449	15.358449	15.358449
"hsa-miR-451b"	-3.201089	-3.3130424	-3.3219352	-3.2173674	-2.922176	-3.2908218
"hsa-miR-452-3p"	-3.201089	-3.3130424	-3.3219352	-3.2173674	-2.922176	-3.2908218
"hsa-miR-452-5p"	-3.201089	-3.3130424	-3.3219352	-3.2173674	-2.922176	-3.2908218
"hsa-miR-4520a-3p"	-3.201089	-3.3130424	-3.3219352	-3.2173674	-2.922176	-3.2908218
"hsa-miR-4520a-5p"	-3.201089	-3.3130424	-3.3219352	-3.2173674	-2.922176	-3.2908218
"hsa-miR-4520b-3p"	-3.201089	-3.3130424	-3.3219352	-3.2173674	-2.922176	-3.2908218
"hsa-miR-4521"	-3.201089	-3.3130424	-3.3219352	-3.2173674	-2.922176	-3.2908218
"hsa-miR-4522"	5.0741487	5.001626	5.2817125	4.890335	5.2579336	4.5098495
"hsa-miR-4523"	-3.201089	-3.3130424	-3.3219352	-3.2173674	-2.922176	-3.2908218
"hsa-miR-4524a-3p"	-3.201089	-3.3130424	-3.3219352	-3.2173674	-2.922176	-3.2908218
"hsa-miR-4524a-5p"	-3.201089	-3.3130424	-3.3219352	-3.2173674	-2.922176	-3.2908218
"hsa-miR-4524b-3p"	-3.201089	-3.3130424	-3.3219352	-3.2173674	-2.922176	-3.2908218
"hsa-miR-4524b-5p"	-3.201089	-3.3130424	-3.3219352	-3.2173674	-2.922176	-3.2908218
"hsa-miR-4525"	-3.201089	-3.3130424	-3.3219352	-3.2173674	-2.922176	-3.2908218
"hsa-miR-4526"	-3.201089	-3.3130424	-3.3219352	-3.2173674	-2.922176	-3.2908218
"hsa-miR-4527"	-3.201089	-3.3130424	-3.3219352	-3.2173674	-2.922176	-3.2908218
"hsa-miR-4528"	-3.201089	-3.3130424	-3.3219352	-3.2173674	-2.922176	-3.2908218
"hsa-miR-4529-3p"	-3.201089	-3.3130424	-3.3219352	-3.2173674	-2.922176	-3.2908218
"hsa-miR-4529-5p"	-3.201089	-3.3130424	-3.3219352	-3.2173674	-2.922176	-3.2908218
"hsa-miR-4530"	8.485483	8.40967	8.600319	8.45712	8.138814	8.395746
"hsa-miR-4531"	-3.201089	-1.5140423	-0.46104765	-3.2173674	-2.922176	-3.2908218
"hsa-miR-4532"	4.976575	5.208937	5.153736	5.208937	4.4313216	4.916397
"hsa-miR-4533"	-3.201089	-3.3130424	-3.3219352	-3.2173674	-2.922176	-3.2908218
"hsa-miR-4534"	6.025641	6.129641	5.9877605	5.8393717	5.528806	5.8255305
"hsa-miR-4535"	5.1023483	5.011858	5.17033	4.935423	5.179643	4.798299
"hsa-miR-4536-3p"	-3.201089	-3.3130424	-3.3219352	-3.2173674	-2.922176	-3.2908218
"hsa-miR-4536-5p"	-3.201089	-3.3130424	-3.3219352	-3.2173674	-2.922176	-3.2908218
"hsa-miR-4537"	-3.201089	-3.3130424	-3.3219352	-3.2173674	-2.922176	-3.2908218
"hsa-miR-4538"	5.5444946	5.3975034	5.6124873	5.4513674	5.0622635	4.8362765
"hsa-miR-4539"	5.9201956	6.111705	6.2360635	6.086588	5.9800434	5.6124873
"hsa-miR-454-3p"	2.0831227	3.4204276	2.2126265	3.688058	3.9161115	5.124524
"hsa-miR-454-5p"	-3.201089	-3.3130424	-3.3219352	-3.2173674	-2.922176	-3.2908218
"hsa-miR-4540"	-3.201089	-3.3130424	-3.3219352	-3.2173674	-2.922176	-3.2908218
"hsa-miR-455-3p"	-3.201089	-3.3130424	-3.3219352	-3.2173674	-2.922176	-3.2908218
"hsa-miR-455-5p"	-3.201089	-3.3130424	-3.3219352	-3.2173674	-2.922176	-3.2908218
"hsa-miR-4632-3p"	-3.201089	-3.3130424	-3.3219352	-3.2173674	-2.922176	-3.2908218
"hsa-miR-4632-5p"	4.3392277	4.6820974	4.7292604	4.5300345	-2.922176	4.4313216
"hsa-miR-4633-3p"	-3.201089	-3.3130424	-3.3219352	-3.2173674	-2.922176	-3.2908218
"hsa-miR-4633-5p"	1.5545952	1.5662348	1.390826	1.7781832	4.133304	1.5545952
"hsa-miR-4634"	8.762526	8.615863	8.6854925	8.83626	8.600319	8.090641
"hsa-miR-4635"	-3.201089	-3.3130424	-3.3219352	-3.2173674	-2.922176	-3.2908218
"hsa-miR-4636"	-3.201089	-3.3130424	-3.3219352	-3.2173674	-2.922176	-3.2908218
"hsa-miR-4637"	-3.201089	-3.3130424	-3.3219352	-3.2173674	-2.922176	-3.2908218
"hsa-miR-4638-3p"	-3.201089	-3.3130424	-3.3219352	-3.2173674	-2.922176	-3.2908218
"hsa-miR-4638-5p"	-3.201089	-3.3130424	-3.3219352	-3.2173674	-2.922176	-3.2908218
"hsa-miR-4639-3p"	-3.201089	-3.3130424	-3.3219352	-3.2173674	-2.922176	-3.2908218
"hsa-miR-4639-5p"	-3.201089	-3.3130424	-3.3219352	-3.2173674	-2.922176	-3.2908218
"hsa-miR-4640-3p"	-3.201089	-3.3130424	-3.3219352	-3.2173674	-2.922176	-3.2908218
"hsa-miR-4640-5p"	2.1011028	3.813375	3.8809197	3.628846	-2.922176	2.2615
"hsa-miR-4641"	-3.201089	-3.3130424	-3.3219352	-3.2173674	-2.922176	-3.2908218
"hsa-miR-4642"	-3.201089	-3.3130424	-3.3219352	-3.2173674	-2.922176	-3.2908218
"hsa-miR-4643"	-3.201089	-3.3130424	-3.3219352	-3.2173674	-2.922176	-3.2908218
"hsa-miR-4644"	4.8525186	1.7344042	3.3630648	1.7521441	-2.922176	1.6159686
"hsa-miR-4645-3p"	-3.201089	-3.3130424	-3.3219352	-3.2173674	-2.922176	-3.2908218
"hsa-miR-4645-5p"	-3.201089	-3.3130424	-3.3219352	-3.2173674	-2.922176	-3.2908218
"hsa-miR-4646-3p"	-3.201089	-3.3130424	-3.3219352	-3.2173674	4.8742576	-3.2908218
"hsa-miR-4646-5p"	6.709852	6.7252674	6.8352914	6.570083	6.586834	6.3553905
"hsa-miR-4647"	3.755503	4.1585665	4.4313216	4.2707725	4.00305	4.051653
"hsa-miR-4648"	-3.201089	-1.5247797	-0.5994515	-3.2173674	-2.922176	-3.2908218
"hsa-miR-4649-3p"	4.458249	1.9407058	-0.501475	2.3544874	4.84573	2.037148
"hsa-miR-4649-5p"	-3.201089	-3.3130424	-3.3219352	-3.2173674	-2.922176	-3.2908218
"hsa-miR-4650-3p"	-3.201089	-3.3130424	-3.3219352	-3.2173674	-2.922176	-3.2908218
"hsa-miR-4650-5p"	-3.201089	-3.3130424	-3.3219352	-3.2173674	-2.922176	-3.2908218
"hsa-miR-4651"	3.8690388	4.6122313	4.6820974	4.620495	4.3016357	4.4677167
"hsa-miR-4652-3p"	2.0956354	-3.3130424	-3.3219352	-3.2173674	-2.922176	-3.2908218
"hsa-miR-4652-5p"	-3.201089	-3.3130424	-3.3219352	-3.2173674	-2.922176	-3.2908218
"hsa-miR-4653-3p"	-3.201089	3.5313494	3.7331092	3.596571	-2.922176	3.4723294
"hsa-miR-4653-5p"	-3.201089	-3.3130424	-3.3219352	-3.2173674	-2.922176	-3.2908218
"hsa-miR-4654"	-3.201089	-3.3130424	-3.3219352	-3.2173674	-2.922176	-3.2908218
"hsa-miR-4655-3p"	4.5098495	4.8362765	4.798299	5.092501	3.7139757	4.3016357
"hsa-miR-4655-5p"	1.8944856	2.221407	2.3544874	1.3770424	-2.922176	2.0598602
"hsa-miR-4656"	7.0770097	6.4820747	6.709852	6.428787	6.709852	6.301406
"hsa-miR-4657"	-3.201089	-3.3130424	-3.3219352	-3.2173674	-2.922176	-3.2908218
"hsa-miR-4658"	-3.201089	-3.3130424	-3.3219352	-3.2173674	-2.922176	-3.2908218
"hsa-miR-4659a-3p"	4.7084594	4.5300345	4.6728992	4.3016357	4.548479	4.7292604
"hsa-miR-4659a-5p"	-3.201089	-3.3130424	-3.3219352	-3.2173674	-2.922176	-3.2908218
"hsa-miR-4659b-3p"	-3.201089	-3.3130424	-3.3219352	-3.2173674	-2.922176	-3.2908218
"hsa-miR-4659b-5p"	-3.201089	-3.3130424	-3.3219352	-3.2173674	-2.922176	-3.2908218
"hsa-miR-466"	-3.201089	-3.3130424	-3.3219352	-3.2173674	-2.922176	-3.2908218
"hsa-miR-4660"	-3.201089	2.249922	3.5313494	1.4053582	-2.922176	-0.4891404
"hsa-miR-4661-3p"	-3.201089	-3.3130424	-3.3219352	-3.2173674	-2.922176	-3.2908218
"hsa-miR-4661-5p"	-3.201089	-3.3130424	-3.3219352	-3.2173674	-2.922176	-3.2908218
"hsa-miR-4662a-3p"	-3.201089	-3.3130424	-3.3219352	-3.2173674	-2.922176	-3.2908218
"hsa-miR-4662a-5p"	-3.201089	-3.3130424	-3.3219352	-3.2173674	-2.922176	-3.2908218
"hsa-miR-4662b"	-3.201089	-3.3130424	-3.3219352	-3.2173674	-2.922176	-3.2908218
"hsa-miR-4663"	-3.201089	-3.3130424	-3.3219352	-3.2173674	-2.922176	-3.2908218
"hsa-miR-4664-3p"	-3.201089	-3.3130424	-3.3219352	-3.2173674	-2.922176	-3.2908218
"hsa-miR-4664-5p"	-3.201089	-3.3130424	-3.3219352	-3.2173674	-2.922176	-3.2908218
"hsa-miR-4665-3p"	5.0219207	4.653186	4.333471	4.84573	3.5313494	4.640354
"hsa-miR-4665-5p"	4.251259	4.6338363	4.648733	4.8742576	4.662685	4.4760175
"hsa-miR-4666a-3p"	-3.201089	-3.3130424	-3.3219352	-3.2173674	-2.922176	-3.2908218
"hsa-miR-4666a-5p"	-3.201089	-3.3130424	-3.3219352	-3.2173674	-2.922176	-3.2908218
"hsa-miR-4666b"	-3.201089	-3.3130424	-3.3219352	-3.2173674	-2.922176	-3.2908218
"hsa-miR-4667-3p"	-3.201089	-3.3130424	-3.3219352	-3.2173674	-2.922176	-3.2908218
"hsa-miR-4667-5p"	6.301406	6.046697	6.314766	6.025641	6.025641	5.9877605
"hsa-miR-4668-3p"	-3.201089	-3.3130424	-3.3219352	-3.2173674	-2.922176	-3.2908218
"hsa-miR-4668-5p"	-3.201089	-3.3130424	-3.3219352	-3.2173674	-2.922176	-3.2908218
"hsa-miR-4669"	8.314868	8.314868	8.270171	8.122453	8.04109	7.856964
"hsa-miR-4670-3p"	-3.201089	-3.3130424	-3.3219352	-3.2173674	-2.922176	-3.2908218
"hsa-miR-4670-5p"	-3.201089	-3.3130424	-3.3219352	-3.2173674	-2.922176	-3.2908218
"hsa-miR-4671-3p"	-3.201089	-3.3130424	-3.3219352	-3.2173674	-2.922176	-3.2908218
"hsa-miR-4671-5p"	-3.201089	-3.3130424	-3.3219352	-3.2173674	-2.922176	-3.2908218
"hsa-miR-4672"	5.727073	5.5949006	5.633913	5.6926503	5.432834	5.237637
"hsa-miR-4673"	-3.201089	-0.42378423	1.3770424	-3.2173674	-2.922176	-3.2908218
"hsa-miR-4674"	-3.201089	-3.3130424	-3.3219352	-3.2173674	-2.922176	-3.2908218
"hsa-miR-4675"	-3.201089	-3.3130424	-3.3219352	-3.2173674	-2.922176	-3.2908218
"hsa-miR-4676-3p"	-3.201089	-3.3130424	-3.3219352	-3.2173674	-2.922176	-3.2908218
"hsa-miR-4676-5p"	-3.201089	-3.3130424	-3.3219352	-3.2173674	-2.922176	-3.2908218
"hsa-miR-4677-3p"	-3.201089	-3.3130424	-3.3219352	-3.2173674	-2.922176	-3.2908218
"hsa-miR-4677-5p"	-3.201089	-3.3130424	-3.3219352	-3.2173674	-2.922176	-3.2908218
"hsa-miR-4678"	-3.201089	-3.3130424	-3.3219352	-3.2173674	-2.922176	-3.2908218
"hsa-miR-4679"	-3.201089	-3.3130424	-3.3219352	-3.2173674	-2.922176	-3.2908218
"hsa-miR-4680-3p"	-3.201089	-3.3130424	-3.3219352	-3.2173674	-2.922176	-3.2908218
"hsa-miR-4680-5p"	-3.201089	-3.3130424	-3.3219352	-3.2173674	-2.922176	-3.2908218
"hsa-miR-4681"	-3.201089	-3.3130424	-3.3219352	-3.2173674	-2.922176	-3.2908218
"hsa-miR-4682"	-3.201089	-3.3130424	-3.3219352	-3.2173674	-2.922176	-3.2908218
"hsa-miR-4683"	-3.201089	-3.3130424	-3.3219352	-3.2173674	-2.922176	-3.2908218
"hsa-miR-4684-3p"	-3.201089	-3.3130424	-3.3219352	-3.2173674	-2.922176	-3.2908218
"hsa-miR-4684-5p"	-3.201089	-3.3130424	-3.3219352	-3.2173674	-2.922176	-3.2908218
"hsa-miR-4685-3p"	-3.201089	-3.3130424	-3.3219352	-3.2173674	-2.922176	-3.2908218
"hsa-miR-4685-5p"	4.620495	4.7756786	4.8636217	4.653186	3.7853055	4.491657
"hsa-miR-4686"	-3.201089	-3.3130424	-3.3219352	-3.2173674	-2.922176	-3.2908218
"hsa-miR-4687-3p"	8.566413	8.367694	8.296268	8.395746	8.367694	8.04109
"hsa-miR-4687-5p"	-3.201089	-3.3130424	-3.3219352	-3.2173674	-2.922176	-3.2908218
"hsa-miR-4688"	5.0334177	5.0219207	5.14083	4.8241806	4.9592338	4.6728992
"hsa-miR-4689"	6.464184	6.676889	6.613474	6.613474	6.3553905	6.2360635
"hsa-miR-4690-3p"	-3.201089	-3.3130424	-3.3219352	-3.2173674	-2.922176	-3.2908218
"hsa-miR-4690-5p"	6.514573	6.301406	6.514573	6.314766	6.1415825	5.8525496
"hsa-miR-4691-3p"	-3.201089	-3.3130424	-3.3219352	-3.2173674	-2.922176	-3.2908218
"hsa-miR-4691-5p"	-3.201089	-3.3130424	-3.3219352	-3.2173674	-2.922176	-3.2908218
"hsa-miR-4692"	-3.201089	-3.3130424	-3.3219352	-3.2173674	-2.922176	-3.2908218
"hsa-miR-4693-3p"	-3.201089	-3.3130424	-3.3219352	-3.2173674	-2.922176	-3.2908218
"hsa-miR-4693-5p"	-3.201089	-3.3130424	-3.3219352	-3.2173674	-2.922176	-3.2908218
"hsa-miR-4694-3p"	-3.201089	-3.3130424	-3.3219352	-3.2173674	-2.922176	-3.2908218
"hsa-miR-4694-5p"	-3.201089	-3.3130424	-3.3219352	-3.2173674	-2.922176	-3.2908218
"hsa-miR-4695-3p"	-3.201089	-3.3130424	-3.3219352	-3.2173674	5.14083	-3.2908218
"hsa-miR-4695-5p"	4.2205896	4.5004234	4.5300345	4.4760175	-2.922176	4.548479
"hsa-miR-4696"	-3.201089	-3.3130424	-3.3219352	-3.2173674	-2.922176	-3.2908218
"hsa-miR-4697-3p"	-3.201089	-3.3130424	-3.3219352	-3.2173674	3.6227794	-3.2908218
"hsa-miR-4697-5p"	8.655901	8.138814	8.236215	8.04109	8.395746	7.9677544
"hsa-miR-4698"	4.423063	4.4449525	4.575622	4.491657	-2.922176	4.423063
"hsa-miR-4699-3p"	-3.201089	-3.3130424	-3.3219352	-3.2173674	-2.922176	-3.2908218
"hsa-miR-4699-5p"	-3.201089	-3.3130424	-3.3219352	-3.2173674	-2.922176	-3.2908218
"hsa-miR-4700-3p"	-3.201089	-3.3130424	-3.3219352	-3.2173674	-2.922176	-3.2908218
"hsa-miR-4700-5p"	-3.201089	-3.3130424	-3.3219352	-3.2173674	-2.922176	-3.2908218
"hsa-miR-4701-3p"	7.1926317	7.522512	6.803982	7.1421304	6.514573	6.6330805
"hsa-miR-4701-5p"	3.3805463	-3.3130424	-3.3219352	-3.2173674	4.5300345	-3.2908218
"hsa-miR-4703-3p"	-3.201089	-3.3130424	-3.3219352	-3.2173674	-2.922176	-3.2908218
"hsa-miR-4703-5p"	-3.201089	-3.3130424	-3.3219352	-3.2173674	-2.922176	-3.2908218
"hsa-miR-4704-3p"	-3.201089	-3.3130424	-3.3219352	-3.2173674	-2.922176	-3.2908218
"hsa-miR-4704-5p"	-3.201089	-3.3130424	-3.3219352	-3.2173674	-2.922176	-3.2908218
"hsa-miR-4705"	-3.201089	-3.3130424	-3.3219352	-3.2173674	-2.922176	-3.2908218
"hsa-miR-4706"	-3.201089	-3.3130424	-3.3219352	-3.2173674	-2.922176	-3.2908218
"hsa-miR-4707-3p"	-3.201089	-3.3130424	-3.3219352	-3.2173674	-2.922176	-3.2908218
"hsa-miR-4707-5p"	3.940428	3.7139757	3.4080904	3.4723294	-2.922176	3.9161115
"hsa-miR-4708-3p"	-3.201089	-3.3130424	-3.3219352	-3.2173674	-2.922176	-3.2908218
"hsa-miR-4708-5p"	-3.201089	-3.3130424	-3.3219352	-3.2173674	4.1992755	-3.2908218
"hsa-miR-4709-3p"	-3.201089	-3.3130424	-3.3219352	-3.2173674	-2.922176	-3.2908218
"hsa-miR-4709-5p"	-3.201089	-3.3130424	-3.3219352	-3.2173674	-2.922176	-3.2908218
"hsa-miR-4710"	5.8393717	5.6973524	5.5444946	5.4699917	5.339714	5.2579336
"hsa-miR-4711-3p"	-3.201089	-3.3130424	-3.3219352	-3.2173674	-2.922176	-3.2908218
"hsa-miR-4711-5p"	-3.201089	-3.3130424	-3.3219352	-3.2173674	-2.922176	-3.2908218
"hsa-miR-4712-3p"	-3.201089	-3.3130424	-3.3219352	-3.2173674	-2.922176	-3.2908218
"hsa-miR-4712-5p"	-3.201089	-3.3130424	-3.3219352	-3.2173674	-2.922176	-3.2908218
"hsa-miR-4713-3p"	5.049252	5.5027804	5.5855265	5.633913	5.313792	5.432834
"hsa-miR-4713-5p"	-3.201089	-3.3130424	-3.3219352	-3.2173674	-2.922176	-3.2908218
"hsa-miR-4714-3p"	-3.201089	-3.3130424	-3.3219352	-3.2173674	-2.922176	-3.2908218
"hsa-miR-4714-5p"	-3.201089	-3.3130424	-3.3219352	-3.2173674	-2.922176	-3.2908218
"hsa-miR-4715-3p"	-3.201089	-3.3130424	-3.3219352	-3.2173674	-2.922176	-3.2908218
"hsa-miR-4715-5p"	-3.201089	-3.3130424	-3.3219352	-3.2173674	-2.922176	-3.2908218
"hsa-miR-4716-3p"	3.54601	5.0741487	5.049252	4.940182	4.2371373	4.84573
"hsa-miR-4716-5p"	-3.201089	-3.3130424	-3.3219352	-3.2173674	3.5713067	-3.2908218
"hsa-miR-4717-3p"	2.027795	1.3203875	1.1998123	-3.2173674	-2.922176	-3.2908218
"hsa-miR-4717-5p"	-3.201089	-3.3130424	-3.3219352	-3.2173674	-2.922176	-3.2908218
"hsa-miR-4718"	-3.201089	-3.3130424	-3.3219352	-3.2173674	-2.922176	-3.2908218
"hsa-miR-4719"	-3.201089	-3.3130424	-3.3219352	-3.2173674	-2.922176	-3.2908218
"hsa-miR-4720-3p"	-3.201089	-3.3130424	-3.3219352	-3.2173674	-2.922176	-3.2908218
"hsa-miR-4720-5p"	-3.201089	-3.3130424	-3.3219352	-3.2173674	-2.922176	-3.2908218
"hsa-miR-4721"	8.395746	8.431768	8.352059	8.236215	8.074191	7.6647854
"hsa-miR-4722-3p"	-3.201089	-3.3130424	-3.3219352	-3.2173674	-2.922176	-3.2908218
"hsa-miR-4722-5p"	-3.201089	-3.3130424	-3.3219352	-3.2173674	-2.922176	-3.2908218
"hsa-miR-4723-3p"	-3.201089	-3.3130424	-3.3219352	-3.2173674	-2.922176	-3.2908218
"hsa-miR-4723-5p"	-3.201089	-3.3130424	-3.3219352	-3.2173674	-2.922176	-3.2908218
"hsa-miR-4724-3p"	-3.201089	-3.3130424	-3.3219352	-3.2173674	-2.922176	-3.2908218
"hsa-miR-4724-5p"	-3.201089	-3.3130424	-3.3219352	-3.2173674	-2.922176	-3.2908218
"hsa-miR-4725-3p"	-3.201089	-3.3130424	-3.3219352	-3.2173674	-2.922176	-3.2908218
"hsa-miR-4725-5p"	3.6811833	-1.5194746	-2.4200943	1.6567447	-2.922176	1.9775103
"hsa-miR-4726-3p"	-3.201089	-3.3130424	-3.3219352	-3.2173674	-2.922176	-3.2908218
"hsa-miR-4726-5p"	5.323471	4.627907	4.602279	4.627907	4.286148	4.458249
"hsa-miR-4727-3p"	-3.201089	-3.3130424	-3.3219352	-3.2173674	-2.922176	-3.2908218
"hsa-miR-4727-5p"	-3.201089	-3.3130424	-3.3219352	-3.2173674	-2.922176	-3.2908218
"hsa-miR-4728-3p"	4.382126	-3.3130424	-1.5076033	-3.2173674	4.1585665	-3.2908218
"hsa-miR-4728-5p"	7.3280272	7.3280272	7.522512	7.25602	7.449466	7.1421304
"hsa-miR-4729"	-3.201089	-3.3130424	-3.3219352	-3.2173674	-2.922176	-3.2908218
"hsa-miR-4730"	-3.201089	-3.3130424	-3.3219352	-3.2173674	-2.922176	-3.2908218
"hsa-miR-4731-3p"	1.6079463	1.8944856	-0.65591484	1.7344042	-2.922176	1.9479321
"hsa-miR-4731-5p"	-3.201089	-3.3130424	-3.3219352	-3.2173674	-2.922176	-3.2908218
"hsa-miR-4732-3p"	-3.201089	-3.3130424	-3.3219352	-3.2173674	-2.922176	-3.2908218
"hsa-miR-4732-5p"	3.9562778	4.333471	4.4847608	4.3626738	-2.922176	4.3392277
"hsa-miR-4733-3p"	-3.201089	-3.3130424	-3.3219352	-3.2173674	-2.922176	-3.2908218
"hsa-miR-4733-5p"	-3.201089	-3.3130424	-3.3219352	-3.2173674	-2.922176	-3.2908218
"hsa-miR-4734"	1.707509	1.6897342	2.2755208	1.9570413	-2.922176	1.7344042
"hsa-miR-4735-3p"	-3.201089	-3.3130424	-3.3219352	-3.2173674	-2.922176	-3.2908218
"hsa-miR-4735-5p"	-3.201089	-3.3130424	-3.3219352	-3.2173674	-2.922176	-3.2908218
"hsa-miR-4736"	-3.201089	-3.3130424	-3.3219352	-3.2173674	-2.922176	-3.2908218
"hsa-miR-4737"	-3.201089	-3.3130424	-3.3219352	-3.2173674	-2.922176	-3.2908218
"hsa-miR-4738-3p"	5.1077576	5.124524	5.3975034	5.0334177	5.17033	5.011858
"hsa-miR-4738-5p"	-3.201089	-3.3130424	-3.3219352	-3.2173674	-2.922176	-3.2908218
"hsa-miR-4739"	6.8732986	6.803982	6.651878	6.9771934	6.89448	6.651878
"hsa-miR-4740-3p"	-3.201089	-3.3130424	-3.3219352	-3.2173674	-2.922176	-3.2908218
"hsa-miR-4740-5p"	-3.201089	-3.3130424	-3.3219352	-3.2173674	-2.922176	-3.2908218
"hsa-miR-4741"	7.0372777	7.1021686	7.0372777	7.167594	7.1926317	6.803982
"hsa-miR-4742-3p"	-3.201089	-3.3130424	-3.3219352	-3.2173674	-2.922176	-3.2908218
"hsa-miR-4742-5p"	-3.201089	-3.3130424	-3.3219352	-3.2173674	-2.922176	-3.2908218
"hsa-miR-4743-3p"	-3.201089	-3.3130424	-3.3219352	-3.2173674	-2.922176	-3.2908218
"hsa-miR-4743-5p"	5.8763924	5.5694094	5.727073	5.528806	5.6973524	5.3975034
"hsa-miR-4744"	-3.201089	-3.3130424	-3.3219352	-3.2173674	-2.922176	-3.2908218
"hsa-miR-4745-3p"	-3.201089	-3.3130424	-3.3219352	-3.2173674	-2.922176	-3.2908218
"hsa-miR-4745-5p"	-3.201089	3.3805463	3.54601	3.5877051	-2.922176	3.4080904
"hsa-miR-4746-3p"	4.8241806	5.1954904	5.313792	4.9231515	5.2817125	4.807906
"hsa-miR-4746-5p"	-3.201089	-3.3130424	-3.3219352	-3.2173674	-2.922176	-3.2908218
"hsa-miR-4747-3p"	-3.201089	-3.3130424	-3.3219352	-3.2173674	-2.922176	-3.2908218
"hsa-miR-4747-5p"	-3.201089	-3.3130424	-3.3219352	-3.2173674	-2.922176	-3.2908218
"hsa-miR-4748"	-3.201089	2.0734026	1.9673595	-3.2173674	-2.922176	-3.2908218
"hsa-miR-4749-3p"	4.214432	3.8344958	2.2934272	4.119833	-2.922176	3.8915372
"hsa-miR-4749-5p"	3.7331092	2.1553707	3.4723294	1.6482775	-2.922176	2.1553707
"hsa-miR-4750-5p"	3.3211854	4.900094	3.800621	4.051653	3.7911909	4.025734
"hsa-miR-4751"	-3.201089	-3.3130424	-3.3219352	-3.2173674	-2.922176	-3.2908218
"hsa-miR-4752"	-3.201089	-3.3130424	-3.3219352	-3.2173674	-2.922176	-3.2908218
"hsa-miR-4753-3p"	-3.201089	-3.3130424	-3.3219352	-3.2173674	-2.922176	-3.2908218
"hsa-miR-4753-5p"	-3.201089	-3.3130424	-3.3219352	-3.2173674	-2.922176	-3.2908218
"hsa-miR-4754"	3.8304777	2.0506995	-3.3219352	-3.2173674	-2.922176	4.133304
"hsa-miR-4755-3p"	-3.201089	-0.5285424	-0.49032748	-3.2173674	-2.922176	-0.4791958
"hsa-miR-4755-5p"	-3.201089	-3.3130424	-3.3219352	-3.2173674	-2.922176	-3.2908218
"hsa-miR-4756-3p"	-3.201089	-3.3130424	-3.3219352	-3.2173674	-2.922176	-3.2908218
"hsa-miR-4756-5p"	-3.201089	-3.3130424	-3.3219352	-3.2173674	-2.922176	-3.2908218
"hsa-miR-4757-3p"	-3.201089	-3.3130424	-3.3219352	-3.2173674	-2.922176	-3.2908218
"hsa-miR-4757-5p"	-3.201089	-3.3130424	-3.3219352	-3.2173674	-2.922176	-3.2908218
"hsa-miR-4758-3p"	-3.201089	-3.3130424	-3.3219352	-3.2173674	-2.922176	-3.2908218
"hsa-miR-4758-5p"	6.2047935	6.2818737	6.1010284	6.0611315	5.8255305	5.487707
"hsa-miR-4759"	-3.201089	-3.3130424	-3.3219352	-3.2173674	-2.922176	-3.2908218
"hsa-miR-4760-3p"	-3.201089	-3.3130424	-3.3219352	-3.2173674	-2.922176	-3.2908218
"hsa-miR-4760-5p"	-3.201089	-3.3130424	-3.3219352	-3.2173674	-2.922176	-3.2908218
"hsa-miR-4761-3p"	-3.201089	-3.3130424	-3.3219352	-3.2173674	-2.922176	-3.2908218
"hsa-miR-4761-5p"	-3.201089	-3.3130424	-3.3219352	-3.2173674	-2.922176	-3.2908218
"hsa-miR-4762-3p"	-3.201089	-3.3130424	-3.3219352	-3.2173674	-2.922176	-3.2908218
"hsa-miR-4762-5p"	-3.201089	-3.3130424	-3.3219352	-3.2173674	-2.922176	-3.2908218
"hsa-miR-4763-3p"	6.651878	6.428787	6.301406	6.3710117	6.2818737	6.4820747
"hsa-miR-4763-5p"	1.7174083	-3.3130424	-3.3219352	-3.2173674	4.718394	-3.2908218
"hsa-miR-4764-3p"	-3.201089	-3.3130424	-3.3219352	-3.2173674	-2.922176	-3.2908218
"hsa-miR-4764-5p"	-3.201089	-3.3130424	-3.3219352	-3.2173674	-2.922176	-3.2908218
"hsa-miR-4765"	-3.201089	-3.3130424	-3.3219352	-3.2173674	-2.922176	-3.2908218
"hsa-miR-4766-3p"	-3.201089	-3.3130424	-3.3219352	-3.2173674	-2.922176	-3.2908218
"hsa-miR-4766-5p"	-3.201089	-3.3130424	-3.3219352	-3.2173674	-2.922176	-3.2908218
"hsa-miR-4767"	5.3327193	4.30707	4.11067	4.286148	3.8915372	3.8304777
"hsa-miR-4768-3p"	1.6379541	-0.65783894	1.7174083	-3.2173674	-2.922176	-3.2908218
"hsa-miR-4768-5p"	-3.201089	-3.3130424	-3.3219352	-3.2173674	-2.922176	-3.2908218
"hsa-miR-4769-3p"	1.9222797	-3.3130424	-3.3219352	1.390826	-2.922176	-3.2908218
"hsa-miR-4769-5p"	-3.201089	-0.5994515	-0.4561068	-3.2173674	-2.922176	-3.2908218
"hsa-miR-4770"	-3.201089	-3.3130424	-3.3219352	-3.2173674	-2.922176	-3.2908218
"hsa-miR-4771"	-3.201089	-3.3130424	-3.3219352	-3.2173674	-2.922176	-3.2908218
"hsa-miR-4772-3p"	-3.201089	-3.3130424	-3.3219352	-3.2173674	-2.922176	-3.2908218
"hsa-miR-4772-5p"	-3.201089	-3.3130424	-3.3219352	-3.2173674	-2.922176	-3.2908218
"hsa-miR-4773"	-3.201089	1.9074835	2.2856357	1.4294677	-2.922176	2.1065304
"hsa-miR-4774-3p"	-3.201089	-3.3130424	-3.3219352	-3.2173674	-2.922176	-3.2908218
"hsa-miR-4774-5p"	-3.201089	-3.3130424	-3.3219352	-3.2173674	-2.922176	-3.2908218
"hsa-miR-4775"	-3.201089	-3.3130424	-3.3219352	-3.2173674	-2.922176	-3.2908218
"hsa-miR-4776-3p"	-3.201089	-3.3130424	-3.3219352	-3.2173674	-2.922176	-3.2908218
"hsa-miR-4776-5p"	4.056705	3.9882774	4.133304	3.8344958	-2.922176	3.8344958
"hsa-miR-4777-3p"	-3.201089	-3.3130424	-3.3219352	-3.2173674	-2.922176	-3.2908218
"hsa-miR-4777-5p"	-3.201089	-3.3130424	-3.3219352	-3.2173674	-2.922176	-3.2908218
"hsa-miR-4778-3p"	-3.201089	-3.3130424	-3.3219352	-3.2173674	-2.922176	-3.2908218
"hsa-miR-4778-5p"	6.2702336	6.6330805	6.7252674	6.586834	6.1752396	6.1415825
"hsa-miR-4779"	-3.201089	-3.3130424	-3.3219352	-3.2173674	-2.922176	-3.2908218
"hsa-miR-4780"	-3.201089	-3.3130424	-3.3219352	-3.2173674	-2.922176	-3.2908218
"hsa-miR-4781-3p"	-3.201089	-3.3130424	-3.3219352	-3.2173674	-2.922176	-3.2908218
"hsa-miR-4781-5p"	-3.201089	-3.3130424	-3.3219352	-3.2173674	-2.922176	-3.2908218
"hsa-miR-4782-3p"	-3.201089	-3.3130424	-3.3219352	-3.2173674	-2.922176	-3.2908218
"hsa-miR-4782-5p"	-3.201089	-3.3130424	-3.3219352	-3.2173674	-2.922176	-3.2908218
"hsa-miR-4783-3p"	-3.201089	-3.3130424	-3.3219352	-3.2173674	-2.922176	-3.2908218
"hsa-miR-4783-5p"	-3.201089	-3.3130424	-3.3219352	-3.2173674	-2.922176	-3.2908218
"hsa-miR-4784"	-3.201089	1.9479321	2.0001452	-3.2173674	-2.922176	-3.2908218
"hsa-miR-4785"	4.9231515	-3.3130424	-3.3219352	-3.2173674	-2.922176	-3.2908218
"hsa-miR-4786-3p"	-3.201089	-3.3130424	-3.3219352	-3.2173674	-2.922176	-3.2908218
"hsa-miR-4786-5p"	-3.201089	-3.3130424	-3.3219352	-3.2173674	-2.922176	-3.2908218
"hsa-miR-4787-3p"	4.6338363	2.3293457	1.9775103	3.6728785	-2.922176	2.1665986
"hsa-miR-4787-5p"	9.846437	9.395029	9.510344	9.442022	9.442022	8.786762
"hsa-miR-4788"	7.167594	6.7634077	6.9771934	6.849226	6.914938	6.8732986
"hsa-miR-4789-3p"	-3.201089	-3.3130424	-3.3219352	-3.2173674	-2.922176	-3.2908218
"hsa-miR-4789-5p"	-3.201089	-3.3130424	-3.3219352	-3.2173674	-2.922176	-3.2908218
"hsa-miR-4790-3p"	-3.201089	-3.3130424	-3.3219352	-3.2173674	-2.922176	-3.2908218
"hsa-miR-4790-5p"	-3.201089	-3.3130424	-3.3219352	-3.2173674	-2.922176	-3.2908218
"hsa-miR-4791"	-3.201089	-3.3130424	-3.3219352	-3.2173674	-2.922176	-3.2908218
"hsa-miR-4792"	4.2314024	4.4677167	4.6338363	4.214432	4.0406065	4.184617
"hsa-miR-4793-3p"	6.0611315	-1.5206985	1.6482775	-3.2173674	-2.922176	-3.2908218
"hsa-miR-4793-5p"	5.9877605	5.5444946	5.6973524	5.6124873	5.5444946	5.4699917
"hsa-miR-4794"	-3.201089	-3.3130424	-3.3219352	-3.2173674	-2.922176	-3.2908218
"hsa-miR-4795-3p"	-3.201089	-3.3130424	-3.3219352	-3.2173674	-2.922176	-3.2908218
"hsa-miR-4795-5p"	-3.201089	-3.3130424	-3.3219352	-3.2173674	-2.922176	-3.2908218
"hsa-miR-4796-3p"	-3.201089	-3.3130424	-3.3219352	-3.2173674	-2.922176	-3.2908218
"hsa-miR-4796-5p"	-3.201089	-3.3130424	-3.3219352	-3.2173674	-2.922176	-3.2908218
"hsa-miR-4797-3p"	-3.201089	-3.3130424	-3.3219352	-3.2173674	-2.922176	-3.2908218
"hsa-miR-4797-5p"	-3.201089	-3.3130424	-3.3219352	-3.2173674	-2.922176	-3.2908218
"hsa-miR-4798-3p"	-3.201089	-3.3130424	-3.3219352	-3.2173674	-2.922176	-3.2908218
"hsa-miR-4798-5p"	-3.201089	-3.3130424	-3.3219352	-3.2173674	-2.922176	-3.2908218
"hsa-miR-4799-3p"	-3.201089	-3.3130424	-3.3219352	-3.2173674	-2.922176	-3.2908218
"hsa-miR-4799-5p"	-3.201089	-3.3130424	-3.3219352	-3.2173674	-2.922176	-3.2908218
"hsa-miR-4800-3p"	-3.201089	-3.3130424	-3.3219352	-3.2173674	-2.922176	-3.2908218
"hsa-miR-4800-5p"	8.352059	9.005799	8.762526	8.655901	8.255698	8.615863
"hsa-miR-4801"	-3.201089	-3.3130424	-3.3219352	-3.2173674	-2.922176	-3.2908218
"hsa-miR-4802-3p"	-3.201089	-3.3130424	-3.3219352	-3.2173674	-2.922176	-3.2908218
"hsa-miR-4802-5p"	-3.201089	-3.3130424	-3.3219352	-3.2173674	-2.922176	-3.2908218
"hsa-miR-4803"	-3.201089	-3.3130424	-3.3219352	-3.2173674	-2.922176	-3.2908218
"hsa-miR-4804-3p"	-3.201089	-3.3130424	-3.3219352	-3.2173674	-2.922176	-3.2908218
"hsa-miR-4804-5p"	-3.201089	-3.3130424	-3.3219352	-3.2173674	-2.922176	-3.2908218
"hsa-miR-483-3p"	-3.201089	-3.3130424	-3.3219352	-3.2173674	5.633913	-3.2908218
"hsa-miR-483-5p"	7.479622	7.8033557	7.9010754	7.7153645	7.4958105	7.449466
"hsa-miR-484"	-3.201089	1.2761495	-0.47114834	1.8600763	-2.922176	3.5313494
"hsa-miR-485-3p"	-3.201089	-3.3130424	-3.3219352	-3.2173674	4.6820974	-3.2908218
"hsa-miR-485-5p"	-3.201089	-3.3130424	-3.3219352	-3.2173674	-2.922176	-3.2908218
"hsa-miR-486-3p"	1.6159686	1.4053582	-0.536246	1.9222797	3.3211854	1.8211396
"hsa-miR-486-5p"	9.918686	10.382636	10.26411	10.517939	10.731291	11.331649
"hsa-miR-487a"	-3.201089	-3.3130424	-3.3219352	-3.2173674	-2.922176	-3.2908218
"hsa-miR-487b"	-3.201089	-3.3130424	-3.3219352	-3.2173674	-2.922176	-3.2908218
"hsa-miR-488-3p"	-3.201089	-3.3130424	-3.3219352	-3.2173674	-2.922176	-3.2908218
"hsa-miR-488-5p"	-3.201089	-3.3130424	-3.3219352	-3.2173674	-2.922176	-3.2908218
"hsa-miR-489"	-3.201089	-3.3130424	-3.3219352	-3.2173674	-2.922176	-3.2908218
"hsa-miR-490-3p"	-3.201089	-3.3130424	-3.3219352	-3.2173674	-2.922176	-3.2908218
"hsa-miR-490-5p"	2.2856357	3.755503	3.8344958	3.6490765	-2.922176	1.343958
"hsa-miR-491-3p"	-3.201089	-3.3130424	-3.3219352	-3.2173674	-2.922176	-3.2908218
"hsa-miR-491-5p"	-3.201089	-3.3130424	-3.3219352	-3.2173674	-2.922176	-3.2908218
"hsa-miR-492"	-3.201089	-3.3130424	-3.3219352	-3.2173674	-2.922176	-3.2908218
"hsa-miR-493-3p"	-3.201089	-3.3130424	-2.5665274	-3.2173674	-2.922176	-3.2908218
"hsa-miR-493-5p"	-3.201089	-3.3130424	-3.3219352	-3.2173674	-2.922176	-3.2908218
"hsa-miR-494"	10.517939	9.259919	9.442022	9.761267	9.690352	9.690352
"hsa-miR-495-3p"	-3.201089	-3.3130424	-3.3219352	-3.2173674	-2.922176	-3.2908218
"hsa-miR-495-5p"	-3.201089	-3.3130424	-3.3219352	-3.2173674	-2.922176	-3.2908218
"hsa-miR-496"	-3.201089	-3.3130424	-3.3219352	-3.2173674	-2.922176	-3.2908218
"hsa-miR-497-3p"	-3.201089	-3.3130424	-3.3219352	-3.2173674	-2.922176	-3.2908218
"hsa-miR-497-5p"	-3.201089	-3.3130424	-3.3219352	-3.2173674	-2.922176	-3.2908218
"hsa-miR-498"	-3.201089	-3.3130424	-0.6953459	-3.2173674	-2.922176	-3.2908218
"hsa-miR-4999-3p"	-3.201089	-3.3130424	-3.3219352	-3.2173674	-2.922176	-3.2908218
"hsa-miR-4999-5p"	-3.201089	-3.3130424	-3.3219352	-3.2173674	-2.922176	-3.2908218
"hsa-miR-499a-3p"	-3.201089	-3.3130424	-3.3219352	-3.2173674	-2.922176	-3.2908218
"hsa-miR-499a-5p"	-3.201089	-3.3130424	-3.3219352	-3.2173674	-2.922176	-3.2908218
"hsa-miR-499b-3p"	-3.201089	-3.3130424	-3.3219352	-3.2173674	-2.922176	-3.2908218
"hsa-miR-499b-5p"	-3.201089	-3.3130424	-3.3219352	-3.2173674	-2.922176	-3.2908218
"hsa-miR-5000-3p"	-3.201089	-3.3130424	-3.3219352	-3.2173674	-2.922176	-3.2908218
"hsa-miR-5000-5p"	-3.201089	-3.3130424	-3.3219352	-3.2173674	-2.922176	-3.2908218
"hsa-miR-5001-3p"	-3.201089	-3.3130424	-3.3219352	-3.2173674	-2.922176	-3.2908218
"hsa-miR-5001-5p"	9.11546	8.741488	8.786762	8.786762	8.762526	8.270171
"hsa-miR-5002-3p"	-3.201089	-3.3130424	-3.3219352	-3.2173674	-2.922176	-3.2908218
"hsa-miR-5002-5p"	-3.201089	-3.3130424	-3.3219352	-3.2173674	-2.922176	-3.2908218
"hsa-miR-5003-3p"	-3.201089	1.9673595	1.8693739	-3.2173674	-2.922176	-0.47204483
"hsa-miR-5003-5p"	-3.201089	-3.3130424	-3.3219352	-3.2173674	-2.922176	-3.2908218
"hsa-miR-5004-3p"	-3.201089	-3.3130424	-3.3219352	-3.2173674	-2.922176	-3.2908218
"hsa-miR-5004-5p"	-3.201089	-3.3130424	-3.3219352	-3.2173674	-2.922176	-3.2908218
"hsa-miR-5006-3p"	-3.201089	-3.3130424	-3.3219352	-3.2173674	-2.922176	-3.2908218
"hsa-miR-5006-5p"	8.342259	8.028569	8.04109	7.856964	8.122453	7.617578
"hsa-miR-5007-3p"	-3.201089	-3.3130424	-3.3219352	-3.2173674	-2.922176	-3.2908218
"hsa-miR-5007-5p"	-3.201089	-3.3130424	-3.3219352	-3.2173674	-2.922176	-3.2908218
"hsa-miR-5008-3p"	-3.201089	-3.3130424	-3.3219352	-3.2173674	-2.922176	-3.2908218
"hsa-miR-5008-5p"	4.4847608	4.698424	4.6122313	4.1585665	-2.922176	4.3477373
"hsa-miR-5009-3p"	-3.201089	-3.3130424	-3.3219352	-3.2173674	-2.922176	-3.2908218
"hsa-miR-5009-5p"	-3.201089	-3.3130424	-3.3219352	-3.2173674	-2.922176	-3.2908218
"hsa-miR-500a-3p"	-3.201089	-3.3130424	-3.3219352	-3.2173674	-2.922176	0.34946463
"hsa-miR-500a-5p"	-3.201089	-3.3130424	-0.4891404	-3.2173674	-2.922176	-3.2908218
"hsa-miR-500b"	-3.201089	-3.3130424	-3.3219352	-3.2173674	-2.922176	-3.2908218
"hsa-miR-501-3p"	-3.201089	-3.3130424	-3.3219352	-3.2173674	-2.922176	-3.2908218
"hsa-miR-501-5p"	-3.201089	-3.3130424	-3.3219352	-3.2173674	-2.922176	-0.67720693
"hsa-miR-5010-3p"	-3.201089	-3.3130424	-3.3219352	-3.2173674	-2.922176	-3.2908218
"hsa-miR-5010-5p"	1.9074835	3.6227794	3.7424889	3.3211854	4.025734	2.2934272
"hsa-miR-5011-3p"	-3.201089	-3.3130424	-3.3219352	-3.2173674	-2.922176	-3.2908218
"hsa-miR-5011-5p"	-3.201089	-3.3130424	-3.3219352	-3.2173674	-2.922176	-3.2908218
"hsa-miR-502-3p"	-3.201089	-3.3130424	-3.3219352	-3.2173674	-2.922176	1.5982398
"hsa-miR-502-5p"	-3.201089	-3.3130424	-3.3219352	-3.2173674	-2.922176	-3.2908218
"hsa-miR-503-3p"	-3.201089	-3.3130424	-3.3219352	-3.2173674	-2.922176	-3.2908218
"hsa-miR-503-5p"	-3.201089	-3.3130424	-3.3219352	-3.2173674	-2.922176	-3.2908218
"hsa-miR-504"	-3.201089	-3.3130424	-3.3219352	-3.2173674	-2.922176	-3.2908218
"hsa-miR-5047"	-3.201089	-3.3130424	-3.3219352	-3.2173674	-2.922176	-3.2908218
"hsa-miR-505-3p"	-3.201089	-3.3130424	-3.3219352	-3.2173674	-2.922176	-3.2908218
"hsa-miR-505-5p"	-3.201089	-1.6156424	-2.5305367	0.3574201	-2.922176	1.6897342
"hsa-miR-506-3p"	-3.201089	-3.3130424	-3.3219352	-3.2173674	-2.922176	-3.2908218
"hsa-miR-506-5p"	-3.201089	-3.3130424	-3.3219352	-3.2173674	-2.922176	-3.2908218
"hsa-miR-507"	-3.201089	-3.3130424	-3.3219352	-3.2173674	-2.922176	-3.2908218
"hsa-miR-508-3p"	-3.201089	-3.3130424	-3.3219352	-3.2173674	-2.922176	-3.2908218
"hsa-miR-508-5p"	-3.201089	-3.3130424	-3.3219352	-3.2173674	-2.922176	-3.2908218
"hsa-miR-5087"	-3.201089	-3.3130424	-3.3219352	-3.2173674	-2.922176	-3.2908218
"hsa-miR-5088"	5.1160173	5.248846	5.179643	5.0741487	4.7590094	4.7756786
"hsa-miR-5089-3p"	-3.201089	-3.3130424	-3.3219352	-3.2173674	-2.922176	-3.2908218
"hsa-miR-5089-5p"	-3.201089	-3.3130424	-3.3219352	-3.2173674	-2.922176	-3.2908218
"hsa-miR-509-3-5p"	-3.201089	-3.3130424	-3.3219352	-3.2173674	-2.922176	-3.2908218
"hsa-miR-509-3p"	-3.201089	-3.3130424	-3.3219352	-3.2173674	-2.922176	-3.2908218
"hsa-miR-509-5p"	-3.201089	-3.3130424	-3.3219352	-3.2173674	-2.922176	-3.2908218
"hsa-miR-5090"	3.8519268	3.4411461	2.1665986	0.41029832	-2.922176	2.1460779
"hsa-miR-5091"	-3.201089	-3.3130424	-3.3219352	-3.2173674	-2.922176	-3.2908218
"hsa-miR-5092"	-3.201089	-3.3130424	-3.3219352	-3.2173674	-2.922176	-3.2908218
"hsa-miR-5093"	2.1553707	-3.3130424	-3.3219352	-3.2173674	-2.922176	-3.2908218
"hsa-miR-5094"	-3.201089	-3.3130424	-3.3219352	-3.2173674	-2.922176	-3.2908218
"hsa-miR-5095"	-3.201089	-3.3130424	-3.3219352	-3.2173674	-2.922176	-3.2908218
"hsa-miR-5096"	3.5877051	2.3544874	2.0506995	1.9479321	-2.922176	1.7781832
"hsa-miR-510"	-3.201089	-3.3130424	-3.3219352	-3.2173674	-2.922176	-3.2908218
"hsa-miR-5100"	9.793614	9.918686	9.617045	9.846437	9.995197	9.335644
"hsa-miR-511"	-3.201089	-3.3130424	-3.3219352	-3.2173674	-2.922176	-3.2908218
"hsa-miR-512-3p"	-3.201089	-3.3130424	-3.3219352	-3.2173674	-2.922176	-3.2908218
"hsa-miR-512-5p"	-3.201089	-3.3130424	-3.3219352	-3.2173674	-2.922176	-3.2908218
"hsa-miR-513a-3p"	-3.201089	-3.3130424	-3.3219352	-3.2173674	-2.922176	-3.2908218
"hsa-miR-513a-5p"	8.45712	7.856964	8.028569	7.8765235	8.16435	7.8033557
"hsa-miR-513b"	6.6330805	6.228911	6.428787	6.228911	6.447626	6.2818737
"hsa-miR-513c-3p"	-3.201089	-3.3130424	-3.3219352	-3.2173674	-2.922176	-3.2908218
"hsa-miR-513c-5p"	6.7252674	6.2047935	6.3710117	6.260374	6.3253307	6.025641
"hsa-miR-514a-3p"	-3.201089	-3.3130424	-3.3219352	-3.2173674	-2.922176	-3.2908218
"hsa-miR-514a-5p"	-3.201089	-3.3130424	-3.3219352	-3.2173674	-2.922176	-3.2908218
"hsa-miR-514b-3p"	-3.201089	-3.3130424	-3.3219352	-3.2173674	-2.922176	-3.2908218
"hsa-miR-514b-5p"	4.575622	4.662685	4.698424	4.423063	3.7616787	4.5595436
"hsa-miR-515-3p"	-3.201089	-3.3130424	-3.3219352	-3.2173674	-2.922176	-3.2908218
"hsa-miR-515-5p"	-3.201089	-3.3130424	-3.3219352	-3.2173674	-2.922176	-3.2908218
"hsa-miR-516a-3p"	-3.201089	-3.3130424	-3.3219352	-3.2173674	-2.922176	-3.2908218
"hsa-miR-516a-5p"	-3.201089	0.34946463	1.2988114	1.2988114	-2.922176	-3.2908218
"hsa-miR-516b-5p"	-3.201089	-3.3130424	-3.3219352	-3.2173674	-2.922176	-3.2908218
"hsa-miR-517-5p"	-3.201089	-3.3130424	-3.3219352	-3.2173674	-2.922176	-3.2908218
"hsa-miR-517a-3p"	-3.201089	-3.3130424	-3.3219352	-3.2173674	-2.922176	-3.2908218
"hsa-miR-517c-3p"	-3.201089	-3.3130424	-3.3219352	-3.2173674	-2.922176	-3.2908218
"hsa-miR-5186"	-3.201089	-3.3130424	-3.3219352	-3.2173674	-2.922176	-3.2908218
"hsa-miR-5187-3p"	-3.201089	-3.3130424	-3.3219352	-3.2173674	-2.922176	-3.2908218
"hsa-miR-5187-5p"	-3.201089	-3.3130424	-3.3219352	-3.2173674	-2.922176	-3.2908218
"hsa-miR-5188"	-3.201089	-3.3130424	-3.3219352	-3.2173674	-2.922176	-3.2908218
"hsa-miR-5189"	1.9300224	1.3669908	1.5982398	1.5545952	-2.922176	1.2125729
"hsa-miR-518a-3p"	-3.201089	-3.3130424	-3.3219352	-3.2173674	-2.922176	-3.2908218
"hsa-miR-518a-5p"	-3.201089	-0.41498315	0.30249	-3.2173674	-2.922176	-0.46104765
"hsa-miR-518b"	-3.201089	-3.3130424	-3.3219352	-3.2173674	-2.922176	-3.2908218
"hsa-miR-518c-3p"	-3.201089	-3.3130424	-3.3219352	-3.2173674	-2.922176	-3.2908218
"hsa-miR-518c-5p"	-3.201089	-3.3130424	-3.3219352	-3.2173674	-2.922176	-3.2908218
"hsa-miR-518d-3p"	-3.201089	-3.3130424	-3.3219352	-3.2173674	-2.922176	-3.2908218
"hsa-miR-518e-3p"	-3.201089	-3.3130424	-3.3219352	-3.2173674	-2.922176	-3.2908218
"hsa-miR-518e-5p"	-3.201089	-3.3130424	-3.3219352	-3.2173674	-2.922176	-3.2908218
"hsa-miR-518f-3p"	-3.201089	-3.3130424	-3.3219352	-3.2173674	-2.922176	-3.2908218
"hsa-miR-518f-5p"	-3.201089	-3.3130424	-3.3219352	-3.2173674	-2.922176	-3.2908218
"hsa-miR-5190"	4.286148	4.119833	4.4076953	4.1723194	-2.922176	3.8450723
"hsa-miR-5191"	-3.201089	-3.3130424	-3.3219352	-3.2173674	-2.922176	-3.2908218
"hsa-miR-5192"	-3.201089	-3.3130424	-3.3219352	-3.2173674	-2.922176	-3.2908218
"hsa-miR-5193"	-3.201089	-3.3130424	-3.3219352	-3.2173674	-2.922176	-3.2908218
"hsa-miR-5194"	5.179643	5.4513674	5.385112	5.487707	5.4513674	5.179643
"hsa-miR-5195-3p"	5.773713	5.78515	5.8255305	5.6973524	5.727073	5.323471
"hsa-miR-5195-5p"	-3.201089	-3.3130424	-3.3219352	-3.2173674	-2.922176	-3.2908218
"hsa-miR-5196-3p"	-3.201089	-3.3130424	-3.3219352	-3.2173674	-2.922176	-3.2908218
"hsa-miR-5196-5p"	5.2974524	5.3690143	5.092501	5.1023483	4.1723194	5.17033
"hsa-miR-5197-3p"	-3.201089	-3.3130424	-3.3219352	-3.2173674	-2.922176	-3.2908218
"hsa-miR-5197-5p"	-3.201089	-3.3130424	-3.3219352	-3.2173674	-2.922176	-3.2908218
"hsa-miR-519b-3p"	-3.201089	-3.3130424	-3.3219352	-3.2173674	-2.922176	-3.2908218
"hsa-miR-519c-3p"	-3.201089	-3.3130424	-3.3219352	-3.2173674	-2.922176	-3.2908218
"hsa-miR-519d"	-3.201089	-3.3130424	-3.3219352	-3.2173674	3.6490765	-3.2908218
"hsa-miR-519e-3p"	-3.201089	-3.3130424	-3.3219352	-3.2173674	-2.922176	-3.2908218
"hsa-miR-519e-5p"	-3.201089	-3.3130424	-3.3219352	-3.2173674	-2.922176	-3.2908218
"hsa-miR-520a-3p"	-3.201089	-3.3130424	-3.3219352	-3.2173674	-2.922176	-3.2908218
"hsa-miR-520a-5p"	-3.201089	-3.3130424	-3.3219352	-3.2173674	-2.922176	-3.2908218
"hsa-miR-520b"	-3.201089	-3.3130424	-3.3219352	-3.2173674	-2.922176	-3.2908218
"hsa-miR-520c-3p"	-3.201089	-3.3130424	-3.3219352	-3.2173674	-2.922176	-3.2908218
"hsa-miR-520d-3p"	-3.201089	-3.3130424	-3.3219352	-3.2173674	-2.922176	-3.2908218
"hsa-miR-520e"	-3.201089	-3.3130424	-3.3219352	-3.2173674	-2.922176	-3.2908218
"hsa-miR-520f"	-3.201089	-3.3130424	-3.3219352	-3.2173674	-2.922176	-3.2908218
"hsa-miR-520g"	-3.201089	-3.3130424	-3.3219352	-3.2173674	-2.922176	-3.2908218
"hsa-miR-520h"	-3.201089	-3.3130424	-3.3219352	-3.2173674	-2.922176	-3.2908218
"hsa-miR-521"	-3.201089	-3.3130424	-3.3219352	-3.2173674	3.628846	-3.2908218
"hsa-miR-522-3p"	-3.201089	-3.3130424	-3.3219352	-3.2173674	-2.922176	-3.2908218
"hsa-miR-523-3p"	-3.201089	-3.3130424	-3.3219352	-3.2173674	-2.922176	-3.2908218
"hsa-miR-524-3p"	-3.201089	-3.3130424	-3.3219352	-3.2173674	-2.922176	-3.2908218
"hsa-miR-525-3p"	-3.201089	-3.3130424	-3.3219352	-3.2173674	-2.922176	-3.2908218
"hsa-miR-525-5p"	-3.201089	-3.3130424	-3.3219352	-3.2173674	-2.922176	-3.2908218
"hsa-miR-526b-3p"	-3.201089	-3.3130424	-3.3219352	-3.2173674	-2.922176	-3.2908218
"hsa-miR-526b-5p"	-3.201089	-0.67882323	-1.5206985	-3.2173674	-2.922176	-3.2908218
"hsa-miR-532-3p"	-3.201089	-3.3130424	-3.3219352	-3.2173674	-2.922176	1.6567447
"hsa-miR-532-5p"	-3.201089	1.390826	1.5545952	2.0506995	-2.922176	4.4449525
"hsa-miR-539-3p"	-3.201089	-3.3130424	-3.3219352	-3.2173674	-2.922176	-3.2908218
"hsa-miR-539-5p"	-3.201089	-3.3130424	-3.3219352	-3.2173674	-2.922176	-3.2908218
"hsa-miR-541-3p"	-3.201089	-3.3130424	-3.3219352	-3.2173674	-2.922176	-3.2908218
"hsa-miR-541-5p"	-3.201089	-3.3130424	-3.3219352	-3.2173674	-2.922176	-3.2908218
"hsa-miR-542-3p"	-3.201089	-3.3130424	-3.3219352	-3.2173674	-2.922176	-3.2908218
"hsa-miR-542-5p"	-3.201089	-0.64949524	1.707509	-3.2173674	-2.922176	-3.2908218
"hsa-miR-543"	-3.201089	-3.3130424	-3.3219352	-3.2173674	-2.922176	-3.2908218
"hsa-miR-544a"	-3.201089	-3.3130424	-3.3219352	-3.2173674	-2.922176	-3.2908218
"hsa-miR-544b"	-3.201089	-3.3130424	-3.3219352	-3.2173674	-2.922176	-3.2908218
"hsa-miR-545-3p"	-3.201089	-3.3130424	-3.3219352	-3.2173674	-2.922176	-3.2908218
"hsa-miR-545-5p"	-3.201089	-3.3130424	-3.3219352	-3.2173674	-2.922176	-3.2908218
"hsa-miR-548a-3p"	-3.201089	-3.3130424	-3.3219352	-3.2173674	-2.922176	-3.2908218
"hsa-miR-548a-5p"	-3.201089	-3.3130424	-3.3219352	-3.2173674	-2.922176	-3.2908218
"hsa-miR-548aa"	-3.201089	-3.3130424	-3.3219352	-3.2173674	-2.922176	-3.2908218
"hsa-miR-548ab"	-3.201089	-3.3130424	-3.3219352	-3.2173674	-2.922176	-3.2908218
"hsa-miR-548ac"	-3.201089	-3.3130424	-3.3219352	-3.2173674	-2.922176	-3.2908218
"hsa-miR-548ad"	-3.201089	-3.3130424	-3.3219352	-3.2173674	-2.922176	-3.2908218
"hsa-miR-548ae"	-3.201089	-3.3130424	-3.3219352	-3.2173674	-2.922176	-3.2908218
"hsa-miR-548ag"	-3.201089	-3.3130424	-3.3219352	-3.2173674	-2.922176	-3.2908218
"hsa-miR-548ah-5p"	-3.201089	-3.3130424	-3.3219352	-3.2173674	-2.922176	-3.2908218
"hsa-miR-548ai"	-3.201089	-3.3130424	-3.3219352	-3.2173674	-2.922176	-3.2908218
"hsa-miR-548aj-3p"	-3.201089	-3.3130424	-3.3219352	-3.2173674	-2.922176	-3.2908218
"hsa-miR-548aj-5p"	-3.201089	-3.3130424	-3.3219352	-3.2173674	-2.922176	-3.2908218
"hsa-miR-548ak"	-3.201089	-3.3130424	-3.3219352	-3.2173674	-2.922176	-3.2908218
"hsa-miR-548al"	-3.201089	-3.3130424	-3.3219352	-3.2173674	-2.922176	-3.2908218
"hsa-miR-548am-3p"	-3.201089	-3.3130424	-3.3219352	-3.2173674	-2.922176	-3.2908218
"hsa-miR-548am-5p"	4.0188546	-1.6981573	-3.3219352	-3.2173674	-2.922176	-3.2908218
"hsa-miR-548an"	-3.201089	-3.3130424	-3.3219352	-3.2173674	-2.922176	-3.2908218
"hsa-miR-548ao-3p"	-3.201089	-3.3130424	-3.3219352	-3.2173674	-2.922176	-3.2908218
"hsa-miR-548ao-5p"	-3.201089	-3.3130424	-3.3219352	-3.2173674	-2.922176	-3.2908218
"hsa-miR-548ap-3p"	-3.201089	-3.3130424	-3.3219352	-3.2173674	-2.922176	-3.2908218
"hsa-miR-548ap-5p"	-3.201089	-3.3130424	-3.3219352	-3.2173674	-2.922176	-3.2908218
"hsa-miR-548aq-5p"	-3.201089	-3.3130424	-3.3219352	-3.2173674	-2.922176	-3.2908218
"hsa-miR-548ar-3p"	-3.201089	-3.3130424	-3.3219352	-3.2173674	-2.922176	-3.2908218
"hsa-miR-548ar-5p"	-3.201089	-3.3130424	-3.3219352	-3.2173674	-2.922176	-3.2908218
"hsa-miR-548as-3p"	-3.201089	-3.3130424	-3.3219352	-3.2173674	-2.922176	-3.2908218
"hsa-miR-548as-5p"	-3.201089	-3.3130424	-3.3219352	-3.2173674	-2.922176	-3.2908218
"hsa-miR-548at-3p"	-3.201089	-3.3130424	-3.3219352	-3.2173674	-2.922176	-3.2908218
"hsa-miR-548at-5p"	-3.201089	-3.3130424	-3.3219352	-3.2173674	-2.922176	-3.2908218
"hsa-miR-548au-3p"	-3.201089	-3.3130424	-3.3219352	-3.2173674	-2.922176	-3.2908218
"hsa-miR-548au-5p"	-3.201089	-3.3130424	-3.3219352	-3.2173674	-2.922176	-3.2908218
"hsa-miR-548av-3p"	-3.201089	-3.3130424	-3.3219352	-3.2173674	-2.922176	-3.2908218
"hsa-miR-548av-5p"	-3.201089	-3.3130424	-3.3219352	-3.2173674	-2.922176	-3.2908218
"hsa-miR-548aw"	-3.201089	-3.3130424	-3.3219352	-3.2173674	-2.922176	-3.2908218
"hsa-miR-548ax"	-3.201089	-3.3130424	-3.3219352	-3.2173674	-2.922176	-3.2908218
"hsa-miR-548ay-3p"	-3.201089	-3.3130424	-3.3219352	-3.2173674	-2.922176	-3.2908218
"hsa-miR-548ay-5p"	-3.201089	-3.3130424	-3.3219352	-3.2173674	-2.922176	-3.2908218
"hsa-miR-548az-3p"	-3.201089	-3.3130424	-3.3219352	-3.2173674	-2.922176	-3.2908218
"hsa-miR-548az-5p"	-3.201089	-3.3130424	-3.3219352	-3.2173674	-2.922176	-3.2908218
"hsa-miR-548b-3p"	-3.201089	-3.3130424	-3.3219352	-3.2173674	-2.922176	-3.2908218
"hsa-miR-548b-5p"	-3.201089	-3.3130424	-3.3219352	-3.2173674	-2.922176	-3.2908218
"hsa-miR-548c-3p"	-3.201089	-3.3130424	-3.3219352	-3.2173674	-2.922176	-3.2908218
"hsa-miR-548d-3p"	-3.201089	-3.3130424	-3.3219352	-3.2173674	-2.922176	-3.2908218
"hsa-miR-548d-5p"	1.343958	-3.3130424	-3.3219352	-3.2173674	-2.922176	-3.2908218
"hsa-miR-548e"	-3.201089	-3.3130424	-3.3219352	-3.2173674	-2.922176	-3.2908218
"hsa-miR-548f"	-3.201089	-3.3130424	-3.3219352	-3.2173674	-2.922176	-3.2908218
"hsa-miR-548g-3p"	-3.201089	-3.3130424	-3.3219352	-3.2173674	-2.922176	-3.2908218
"hsa-miR-548h-3p"	-3.201089	-3.3130424	-3.3219352	-3.2173674	-2.922176	-3.2908218
"hsa-miR-548h-5p"	-3.201089	-3.3130424	-3.3219352	-3.2173674	-2.922176	-3.2908218
"hsa-miR-548i"	-3.201089	-3.3130424	-3.3219352	-3.2173674	-2.922176	-3.2908218
"hsa-miR-548j"	-3.201089	-3.3130424	-3.3219352	-3.2173674	-2.922176	-3.2908218
"hsa-miR-548k"	-3.201089	-3.3130424	-3.3219352	-3.2173674	-2.922176	-3.2908218
"hsa-miR-548l"	-3.201089	-3.3130424	-3.3219352	-3.2173674	-2.922176	-3.2908218
"hsa-miR-548m"	-3.201089	-3.3130424	-3.3219352	-3.2173674	-2.922176	-3.2908218
"hsa-miR-548n"	-3.201089	-3.3130424	-3.3219352	-3.2173674	-2.922176	-3.2908218
"hsa-miR-548p"	-3.201089	-3.3130424	-3.3219352	-3.2173674	-2.922176	-3.2908218
"hsa-miR-548q"	1.8290063	3.6728785	4.070803	4.081057	-2.922176	3.9562778
"hsa-miR-548s"	-3.201089	-3.3130424	-3.3219352	-3.2173674	-2.922176	-3.2908218
"hsa-miR-548t-5p"	-3.201089	-3.3130424	-3.3219352	-3.2173674	-2.922176	-3.2908218
"hsa-miR-548u"	-3.201089	-3.3130424	-3.3219352	-3.2173674	-2.922176	-3.2908218
"hsa-miR-548v"	-3.201089	-3.3130424	-3.3219352	-3.2173674	-2.922176	-3.2908218
"hsa-miR-548w"	-3.201089	-3.3130424	-3.3219352	-3.2173674	-2.922176	-3.2908218
"hsa-miR-548x-3p"	-3.201089	-3.3130424	-3.3219352	-3.2173674	-2.922176	-3.2908218
"hsa-miR-548y"	-3.201089	-3.3130424	-3.3219352	-3.2173674	-2.922176	-3.2908218
"hsa-miR-549a"	-3.201089	-3.3130424	-3.3219352	-3.2173674	-2.922176	-3.2908218
"hsa-miR-550a-3-5p"	4.5595436	5.0334177	5.0334177	4.916397	4.6932564	5.3327193
"hsa-miR-550a-3p"	-3.201089	-3.3130424	-3.3219352	-3.2173674	-2.922176	-0.67054546
"hsa-miR-550a-5p"	1.3770424	-1.5323718	1.2125729	1.1998123	-2.922176	-0.5701452
"hsa-miR-550b-2-5p"	-3.201089	1.808551	-0.72351253	-3.2173674	-2.922176	-0.5073792
"hsa-miR-550b-3p"	-3.201089	-3.3130424	-3.3219352	-3.2173674	-2.922176	-3.2908218
"hsa-miR-551a"	-3.201089	-3.3130424	-3.3219352	-3.2173674	-2.922176	-3.2908218
"hsa-miR-551b-3p"	-3.201089	-3.3130424	-3.3219352	-3.2173674	-2.922176	-3.2908218
"hsa-miR-551b-5p"	-3.201089	-3.3130424	-3.3219352	-3.2173674	-2.922176	-3.2908218
"hsa-miR-552"	-3.201089	-3.3130424	-3.3219352	-3.2173674	-2.922176	-3.2908218
"hsa-miR-553"	-3.201089	-3.3130424	-3.3219352	-3.2173674	-2.922176	-3.2908218
"hsa-miR-554"	-3.201089	-3.3130424	-3.3219352	-3.2173674	-2.922176	-3.2908218
"hsa-miR-555"	-3.201089	-3.3130424	-3.3219352	-3.2173674	-2.922176	-3.2908218
"hsa-miR-556-3p"	-3.201089	-3.3130424	-3.3219352	-3.2173674	-2.922176	-3.2908218
"hsa-miR-556-5p"	-3.201089	-3.3130424	-3.3219352	-3.2173674	-2.922176	-3.2908218
"hsa-miR-557"	4.11067	4.4076953	4.382126	4.5098495	4.807906	4.5190907
"hsa-miR-5571-3p"	-3.201089	-3.3130424	-3.3219352	-3.2173674	-2.922176	-3.2908218
"hsa-miR-5571-5p"	-3.201089	-3.3130424	-3.3219352	-3.2173674	-2.922176	-3.2908218
"hsa-miR-5572"	-3.201089	-0.48347533	0.38533568	-3.2173674	-2.922176	-3.2908218
"hsa-miR-5579-3p"	-3.201089	-3.3130424	-3.3219352	-3.2173674	-2.922176	-3.2908218
"hsa-miR-5579-5p"	-3.201089	-3.3130424	-3.3219352	-3.2173674	-2.922176	-3.2908218
"hsa-miR-558"	-3.201089	-3.3130424	-3.3219352	-3.2173674	-2.922176	-3.2908218
"hsa-miR-5580-3p"	3.8344958	-0.49605966	-0.44156173	-3.2173674	-2.922176	0.30249
"hsa-miR-5580-5p"	-3.201089	-3.3130424	-3.3219352	-3.2173674	-2.922176	-3.2908218
"hsa-miR-5581-3p"	-3.201089	-3.3130424	-3.3219352	-3.2173674	-2.922176	-3.2908218
"hsa-miR-5581-5p"	4.4760175	4.792846	4.935423	4.7590094	4.5595436	4.698424
"hsa-miR-5582-3p"	-3.201089	-3.3130424	-3.3219352	-3.2173674	-2.922176	-3.2908218
"hsa-miR-5582-5p"	-3.201089	-3.3130424	-3.3219352	-3.2173674	-2.922176	-3.2908218
"hsa-miR-5583-3p"	-3.201089	-3.3130424	-3.3219352	-3.2173674	-2.922176	-3.2908218
"hsa-miR-5583-5p"	-3.201089	-3.3130424	-3.3219352	-3.2173674	-2.922176	-3.2908218
"hsa-miR-5584-3p"	-3.201089	-3.3130424	-3.3219352	-3.2173674	3.4204276	-3.2908218
"hsa-miR-5584-5p"	-3.201089	-3.3130424	-3.3219352	-3.2173674	-2.922176	-3.2908218
"hsa-miR-5585-3p"	5.925499	4.997286	5.1160173	5.0219207	4.9231515	4.9231515
"hsa-miR-5585-5p"	-3.201089	-3.3130424	-3.3219352	-3.2173674	-2.922176	-3.2908218
"hsa-miR-5586-3p"	-3.201089	-3.3130424	-3.3219352	-3.2173674	-2.922176	-3.2908218
"hsa-miR-5586-5p"	-3.201089	-3.3130424	-3.3219352	-3.2173674	-2.922176	-3.2908218
"hsa-miR-5587-3p"	-3.201089	-3.3130424	-3.3219352	-3.2173674	-2.922176	-3.2908218
"hsa-miR-5587-5p"	-3.201089	-3.3130424	-3.3219352	-3.2173674	-2.922176	-3.2908218
"hsa-miR-5588-3p"	-3.201089	-3.3130424	-3.3219352	-3.2173674	-2.922176	-3.2908218
"hsa-miR-5588-5p"	-3.201089	-3.3130424	-3.3219352	-3.2173674	-2.922176	-3.2908218
"hsa-miR-5589-3p"	-3.201089	-3.3130424	-3.3219352	-3.2173674	-2.922176	-3.2908218
"hsa-miR-5589-5p"	-3.201089	-3.3130424	-3.3219352	-3.2173674	-2.922176	-3.2908218
"hsa-miR-559"	-3.201089	-3.3130424	-3.3219352	-3.2173674	-2.922176	-3.2908218
"hsa-miR-5590-3p"	-3.201089	-3.3130424	-3.3219352	-3.2173674	-2.922176	-3.2908218
"hsa-miR-5590-5p"	-3.201089	-3.3130424	-3.3219352	-3.2173674	-2.922176	-3.2908218
"hsa-miR-5591-3p"	-3.201089	-3.3130424	-3.3219352	-3.2173674	-2.922176	-3.2908218
"hsa-miR-5591-5p"	-3.201089	-3.3130424	-3.3219352	-3.2173674	-2.922176	-3.2908218
"hsa-miR-561-3p"	-3.201089	-3.3130424	-3.3219352	-3.2173674	-2.922176	-3.2908218
"hsa-miR-561-5p"	-3.201089	-3.3130424	-3.3219352	-3.2173674	-2.922176	-3.2908218
"hsa-miR-562"	-3.201089	-3.3130424	-3.3219352	-3.2173674	-2.922176	-3.2908218
"hsa-miR-563"	-3.201089	-3.3130424	-3.3219352	-3.2173674	-2.922176	-3.2908218
"hsa-miR-564"	3.5581048	3.7331092	3.7775564	3.9056816	-2.922176	3.688058
"hsa-miR-566"	1.2304097	-0.65591484	-1.5110421	-3.2173674	-2.922176	-3.2908218
"hsa-miR-567"	-3.201089	-3.3130424	-3.3219352	-3.2173674	-2.922176	-3.2908218
"hsa-miR-568"	-3.201089	-3.3130424	-3.3219352	-3.2173674	-2.922176	-3.2908218
"hsa-miR-5680"	-3.201089	-3.3130424	-3.3219352	-3.2173674	-2.922176	-3.2908218
"hsa-miR-5681a"	-3.201089	-3.3130424	-3.3219352	-3.2173674	-2.922176	-3.2908218
"hsa-miR-5681b"	-3.201089	-3.3130424	-3.3219352	-3.2173674	-2.922176	-3.2908218
"hsa-miR-5682"	-3.201089	-3.3130424	-3.3219352	-3.2173674	-2.922176	-3.2908218
"hsa-miR-5683"	-3.201089	-3.3130424	-3.3219352	-3.2173674	-2.922176	-3.2908218
"hsa-miR-5684"	-3.201089	1.2304097	-0.43440962	-3.2173674	-2.922176	-3.2908218
"hsa-miR-5685"	-3.201089	-3.3130424	-3.3219352	-3.2173674	-2.922176	-3.2908218
"hsa-miR-5686"	1.2761495	-3.3130424	-3.3219352	-3.2173674	-2.922176	-3.2908218
"hsa-miR-5687"	-3.201089	-3.3130424	-3.3219352	-3.2173674	-2.922176	-3.2908218
"hsa-miR-5688"	-3.201089	-3.3130424	-3.3219352	-3.2173674	-2.922176	-3.2908218
"hsa-miR-5689"	-3.201089	-3.3130424	-3.3219352	-3.2173674	-2.922176	-3.2908218
"hsa-miR-569"	-3.201089	-3.3130424	-3.3219352	-3.2173674	-2.922176	-3.2908218
"hsa-miR-5690"	-3.201089	-3.3130424	-3.3219352	-3.2173674	-2.922176	-3.2908218
"hsa-miR-5691"	-3.201089	-3.3130424	-3.3219352	-3.2173674	-2.922176	-3.2908218
"hsa-miR-5692a"	-3.201089	-3.3130424	-3.3219352	-3.2173674	-2.922176	-3.2908218
"hsa-miR-5692b"	-3.201089	-3.3130424	-3.3219352	-3.2173674	-2.922176	-3.2908218
"hsa-miR-5692c"	-3.201089	-3.3130424	-3.3219352	-3.2173674	-2.922176	-3.2908218
"hsa-miR-5693"	-3.201089	-3.3130424	-3.3219352	-3.2173674	-2.922176	-3.2908218
"hsa-miR-5694"	-3.201089	-3.3130424	-3.3219352	-3.2173674	-2.922176	-3.2908218
"hsa-miR-5695"	-3.201089	-3.3130424	-3.3219352	-3.2173674	-2.922176	-3.2908218
"hsa-miR-5696"	3.596571	3.697294	3.813375	3.5713067	-2.922176	2.2393553
"hsa-miR-5697"	-3.201089	-3.3130424	-3.3219352	-3.2173674	-2.922176	-3.2908218
"hsa-miR-5698"	-3.201089	-3.3130424	-3.3219352	-3.2173674	-2.922176	-3.2908218
"hsa-miR-5699"	-3.201089	-3.3130424	-3.3219352	-3.2173674	-2.922176	-3.2908218
"hsa-miR-570-3p"	-3.201089	-3.3130424	-3.3219352	-3.2173674	-2.922176	-3.2908218
"hsa-miR-5700"	-3.201089	-3.3130424	-3.3219352	-3.2173674	-2.922176	-3.2908218
"hsa-miR-5701"	-3.201089	-3.3130424	-3.3219352	-3.2173674	-2.922176	-3.2908218
"hsa-miR-5702"	-3.201089	-3.3130424	-3.3219352	-3.2173674	-2.922176	-3.2908218
"hsa-miR-5703"	5.14083	6.514573	6.086588	5.810132	4.798299	6.3919096
"hsa-miR-5704"	-3.201089	-3.3130424	-3.3219352	-3.2173674	-2.922176	-3.2908218
"hsa-miR-5705"	-3.201089	-3.3130424	-3.3219352	-3.2173674	-2.922176	-3.2908218
"hsa-miR-5706"	-3.201089	-3.3130424	-3.3219352	-3.2173674	-2.922176	-3.2908218
"hsa-miR-5707"	-3.201089	-3.3130424	-3.3219352	-3.2173674	-2.922176	-3.2908218
"hsa-miR-5708"	-3.201089	-3.3130424	-1.5355228	-3.2173674	-2.922176	-3.2908218
"hsa-miR-571"	-3.201089	-3.3130424	-3.3219352	-3.2173674	-2.922176	-3.2908218
"hsa-miR-572"	8.201163	7.932257	7.9677544	7.9677544	7.8439665	7.5326104
"hsa-miR-573"	-3.201089	-3.3130424	-3.3219352	-3.2173674	-2.922176	-3.2908218
"hsa-miR-5739"	9.442022	9.442022	9.466274	9.395029	9.31169	9.005799
"hsa-miR-574-3p"	8.16435	4.4847608	4.84573	4.743887	5.1954904	4.5300345
"hsa-miR-574-5p"	9.259919	10.614943	10.577112	10.26411	10.148445	9.617045
"hsa-miR-575"	5.17033	5.528806	5.6551685	5.5855265	5.3690143	5.810132
"hsa-miR-576-3p"	-3.201089	-3.3130424	-3.3219352	-3.2173674	-2.922176	-3.2908218
"hsa-miR-576-5p"	-3.201089	-3.3130424	-3.3219352	-3.2173674	-2.922176	-3.2908218
"hsa-miR-577"	-3.201089	-3.3130424	-3.3219352	-3.2173674	-2.922176	-3.2908218
"hsa-miR-578"	-3.201089	-3.3130424	-3.3219352	-3.2173674	-2.922176	-3.2908218
"hsa-miR-5787"	8.512207	8.655901	8.6452675	8.367694	8.314868	8.201163
"hsa-miR-579"	-3.201089	-3.3130424	-3.3219352	-3.2173674	-2.922176	-3.2908218
"hsa-miR-580"	-3.201089	-3.3130424	-3.3219352	-3.2173674	-2.922176	-3.2908218
"hsa-miR-581"	-3.201089	-3.3130424	-3.3219352	-3.2173674	-2.922176	-3.2908218
"hsa-miR-582-3p"	-3.201089	-3.3130424	-3.3219352	-3.2173674	-2.922176	-3.2908218
"hsa-miR-582-5p"	-3.201089	-3.3130424	-3.3219352	-3.2173674	-2.922176	-3.2908218
"hsa-miR-583"	-3.201089	-3.3130424	-3.3219352	-3.2173674	-2.922176	-3.2908218
"hsa-miR-584-3p"	-3.201089	-3.3130424	-3.3219352	-3.2173674	-2.922176	-3.2908218
"hsa-miR-584-5p"	3.8450723	3.8304777	3.9562778	3.8304777	-2.922176	4.11067
"hsa-miR-585"	-3.201089	-3.3130424	-3.3219352	-3.2173674	-2.922176	-3.2908218
"hsa-miR-586"	-3.201089	-3.3130424	-3.3219352	-3.2173674	-2.922176	-3.2908218
"hsa-miR-587"	-3.201089	-3.3130424	-3.3219352	-3.2173674	-2.922176	-3.2908218
"hsa-miR-588"	-3.201089	-3.3130424	-3.3219352	-3.2173674	-2.922176	-3.2908218
"hsa-miR-589-3p"	-3.201089	-3.3130424	-3.3219352	-3.2173674	-2.922176	-3.2908218
"hsa-miR-589-5p"	-3.201089	-3.3130424	-3.3219352	-3.2173674	-2.922176	-3.2908218
"hsa-miR-590-3p"	-3.201089	-3.3130424	-3.3219352	-3.2173674	-2.922176	-3.2908218
"hsa-miR-590-5p"	2.1298442	1.8290063	1.8944856	3.2478518	3.596571	3.7911909
"hsa-miR-591"	-3.201089	-3.3130424	-3.3219352	-3.2173674	-2.922176	-3.2908218
"hsa-miR-592"	-3.201089	-3.3130424	-3.3219352	-3.2173674	-2.922176	-3.2908218
"hsa-miR-593-3p"	-3.201089	-3.3130424	-3.3219352	-3.2173674	-2.922176	-3.2908218
"hsa-miR-593-5p"	-3.201089	-3.3130424	-3.3219352	-3.2173674	-2.922176	-3.2908218
"hsa-miR-595"	3.4810653	1.2988114	-2.454856	-3.2173674	-2.922176	-0.64949524
"hsa-miR-596"	-3.201089	-3.3130424	-3.3219352	-3.2173674	-2.922176	-3.2908218
"hsa-miR-597"	-3.201089	-3.3130424	-3.3219352	-3.2173674	-2.922176	-3.2908218
"hsa-miR-598"	-3.201089	-3.3130424	-3.3219352	-3.2173674	-2.922176	-3.2908218
"hsa-miR-599"	-3.201089	-3.3130424	-3.3219352	-3.2173674	-2.922176	-3.2908218
"hsa-miR-600"	-3.201089	-3.3130424	-3.3219352	-3.2173674	-2.922176	-3.2908218
"hsa-miR-601"	4.4313216	4.648733	4.653186	4.30707	-2.922176	4.30707
"hsa-miR-602"	2.0734026	1.9570413	2.037148	1.8693739	-2.922176	2.0506995
"hsa-miR-603"	-3.201089	-3.3130424	-3.3219352	-3.2173674	-2.922176	-3.2908218
"hsa-miR-604"	-3.201089	-3.3130424	-3.3219352	-3.2173674	-2.922176	-3.2908218
"hsa-miR-605"	-3.201089	-3.3130424	-3.3219352	-3.2173674	3.9882774	-3.2908218
"hsa-miR-606"	-3.201089	-3.3130424	-3.3219352	-3.2173674	-2.922176	-3.2908218
"hsa-miR-6068"	9.005799	8.762526	8.863446	8.863446	8.6854925	8.45712
"hsa-miR-6069"	4.5004234	4.214432	3.940428	4.4076953	3.8231595	4.070803
"hsa-miR-607"	-3.201089	-3.3130424	-3.3219352	-3.2173674	-2.922176	-3.2908218
"hsa-miR-6070"	-3.201089	-3.3130424	-3.3219352	-3.2173674	-2.922176	-3.2908218
"hsa-miR-6071"	-3.201089	-3.3130424	-3.3219352	-3.2173674	-2.922176	-3.2908218
"hsa-miR-6072"	-3.201089	-3.3130424	-3.3219352	-3.2173674	-2.922176	-3.2908218
"hsa-miR-6073"	-3.201089	-3.3130424	-3.3219352	-3.2173674	-2.922176	-3.2908218
"hsa-miR-6074"	-3.201089	-3.3130424	-3.3219352	-3.2173674	-2.922176	-3.2908218
"hsa-miR-6075"	3.3630648	3.7911909	4.00305	3.7331092	4.089381	3.5877051
"hsa-miR-6076"	6.8149366	6.849226	6.863626	6.676889	6.570083	6.428787
"hsa-miR-6077"	-3.201089	-3.3130424	-3.3219352	-3.2173674	-2.922176	-3.2908218
"hsa-miR-6078"	-3.201089	-3.3130424	-3.3219352	-3.2173674	-2.922176	-3.2908218
"hsa-miR-6079"	-3.201089	-3.3130424	-3.3219352	-3.2173674	-2.922176	-3.2908218
"hsa-miR-608"	-3.201089	-3.3130424	-3.3219352	-3.2173674	-2.922176	-3.2908218
"hsa-miR-6080"	-3.201089	-3.3130424	-3.3219352	-3.2173674	-2.922176	-3.2908218
"hsa-miR-6081"	-3.201089	-0.4328338	1.2761495	-3.2173674	-2.922176	-0.5313292
"hsa-miR-6082"	-3.201089	-3.3130424	-3.3219352	-3.2173674	-2.922176	-3.2908218
"hsa-miR-6083"	4.133304	4.089381	4.119833	3.8519268	-2.922176	3.697294
"hsa-miR-6084"	-3.201089	-3.3130424	-3.3219352	-3.2173674	-2.922176	-3.2908218
"hsa-miR-6085"	7.00068	7.0622516	7.167594	7.0770097	6.793637	6.89448
"hsa-miR-6086"	6.538183	6.570083	6.5023265	6.3317137	6.2360635	6.2702336
"hsa-miR-6087"	10.889814	11.159315	11.268081	11.268081	11.034929	10.44257
"hsa-miR-6088"	8.6854925	8.809893	8.512207	8.6854925	8.45712	8.255698
"hsa-miR-6089"	13.773225	13.773225	14.032306	13.773225	13.596235	13.373962
"hsa-miR-609"	-3.201089	-3.3130424	-3.3219352	-3.2173674	-2.922176	-3.2908218
"hsa-miR-6090"	9.761267	9.654469	9.566904	9.793614	9.654469	9.566904
"hsa-miR-610"	1.8834734	3.800621	3.628846	3.7139757	-2.922176	2.2856357
"hsa-miR-611"	-3.201089	-3.3130424	-3.3219352	-3.2173674	-2.922176	-3.2908218
"hsa-miR-612"	-3.201089	-3.3130424	-3.3219352	-3.2173674	-2.922176	-3.2908218
"hsa-miR-6124"	9.335644	8.938581	9.005799	8.886697	8.863446	8.6452675
"hsa-miR-6125"	11.582081	11.463376	11.582081	11.582081	11.582081	10.731291
"hsa-miR-6126"	3.7853055	4.4313216	4.3392277	4.4677167	3.8809197	4.3626738
"hsa-miR-6127"	8.886697	9.050616	9.11546	9.005799	8.809893	8.566413
"hsa-miR-6128"	-3.201089	-3.3130424	-3.3219352	-3.2173674	-2.922176	-3.2908218
"hsa-miR-6129"	6.8352914	6.1752396	6.4820747	6.1752396	6.538183	6.586834
"hsa-miR-613"	-3.201089	-3.3130424	-3.3219352	-3.2173674	-2.922176	-3.2908218
"hsa-miR-6130"	4.900094	3.9796588	3.8915372	4.00305	-2.922176	3.8809197
"hsa-miR-6131"	4.602279	5.14083	5.3327193	5.14083	4.7756786	5.049252
"hsa-miR-6132"	7.4958105	7.4011703	7.0622516	7.0622516	7.0372777	6.613474
"hsa-miR-6133"	4.7722445	5.323471	4.890335	4.7084594	-2.922176	4.900094
"hsa-miR-6134"	-3.201089	-0.5313292	-1.5614713	-3.2173674	-2.922176	-0.49032748
"hsa-miR-614"	-3.201089	-3.3130424	-3.3219352	-3.2173674	-2.922176	-3.2908218
"hsa-miR-615-3p"	1.2510926	-3.3130424	-3.3219352	-3.2173674	4.2205896	-3.2908218
"hsa-miR-615-5p"	-3.201089	-3.3130424	-3.3219352	-3.2173674	-2.922176	-3.2908218
"hsa-miR-616-3p"	-3.201089	-3.3130424	-3.3219352	-3.2173674	-2.922176	-3.2908218
"hsa-miR-616-5p"	-3.201089	-3.3130424	-3.3219352	-3.2173674	-2.922176	-3.2908218
"hsa-miR-6165"	8.615863	8.863446	8.809893	8.615863	8.512207	8.431768
"hsa-miR-617"	-3.201089	-3.3130424	-3.3219352	-3.2173674	-2.922176	-3.2908218
"hsa-miR-618"	-3.201089	-3.3130424	-3.3219352	-3.2173674	-2.922176	-3.2908218
"hsa-miR-619"	-3.201089	-3.3130424	-3.3219352	-3.2173674	-2.922176	-3.2908218
"hsa-miR-620"	-3.201089	-3.3130424	-3.3219352	-3.2173674	-2.922176	-3.2908218
"hsa-miR-621"	-3.201089	-3.3130424	-3.3219352	-3.2173674	-2.922176	-3.2908218
"hsa-miR-622"	4.2371373	4.2707725	4.423063	4.133304	4.214432	3.9056816
"hsa-miR-623"	5.027436	5.237637	4.997286	4.792846	4.11067	4.653186
"hsa-miR-624-3p"	-3.201089	-3.3130424	-3.3219352	-3.2173674	-2.922176	-3.2908218
"hsa-miR-624-5p"	-3.201089	-3.3130424	-3.3219352	-3.2173674	-2.922176	-3.2908218
"hsa-miR-625-3p"	-3.201089	-3.3130424	-3.3219352	-3.2173674	-2.922176	-3.2908218
"hsa-miR-625-5p"	-3.201089	-0.44590244	-0.5285424	1.7227765	-2.922176	1.7848452
"hsa-miR-626"	-3.201089	-3.3130424	-3.3219352	-3.2173674	-2.922176	-3.2908218
"hsa-miR-627"	-3.201089	-3.3130424	-3.3219352	-3.2173674	-2.922176	-3.2908218
"hsa-miR-628-3p"	-3.201089	-3.3130424	-3.3219352	-3.2173674	-2.922176	-3.2908218
"hsa-miR-628-5p"	-3.201089	-3.3130424	-3.3219352	-3.2173674	-2.922176	-3.2908218
"hsa-miR-629-3p"	4.1585665	2.1298442	2.2311141	-3.2173674	-2.922176	0.46920952
"hsa-miR-629-5p"	-3.201089	-3.3130424	-3.3219352	-3.2173674	-2.922176	-3.2908218
"hsa-miR-630"	4.698424	5.049252	5.084197	5.027436	4.575622	4.997286
"hsa-miR-631"	3.7775564	-3.3130424	-1.6981573	-3.2173674	-2.922176	-3.2908218
"hsa-miR-632"	-3.201089	-3.3130424	-3.3219352	-3.2173674	-2.922176	-3.2908218
"hsa-miR-633"	-3.201089	-3.3130424	-3.3219352	-3.2173674	-2.922176	-3.2908218
"hsa-miR-634"	-3.201089	-3.3130424	-3.3219352	-3.2173674	-2.922176	-3.2908218
"hsa-miR-635"	-3.201089	-3.3130424	-3.3219352	-3.2173674	-2.922176	-3.2908218
"hsa-miR-636"	1.9407058	-0.49032748	-0.45066187	1.2761495	3.2968032	-0.5994515
"hsa-miR-637"	-3.201089	-3.3130424	-3.3219352	-3.2173674	-2.922176	-3.2908218
"hsa-miR-638"	10.614943	10.209587	10.614943	10.44257	10.209587	9.995197
"hsa-miR-639"	-3.201089	-3.3130424	-3.3219352	-3.2173674	-2.922176	-3.2908218
"hsa-miR-640"	-3.201089	-3.3130424	-3.3219352	-3.2173674	-2.922176	-3.2908218
"hsa-miR-641"	-3.201089	-3.3130424	-3.3219352	-3.2173674	-2.922176	-3.2908218
"hsa-miR-642a-3p"	8.83626	9.11546	9.395029	8.938581	8.83626	8.863446
"hsa-miR-642a-5p"	-3.201089	-3.3130424	-3.3219352	-3.2173674	-2.922176	-3.2908218
"hsa-miR-642b-3p"	6.89448	6.914938	7.0770097	6.7435617	6.7435617	6.676889
"hsa-miR-642b-5p"	-3.201089	-3.3130424	-3.3219352	-3.2173674	-2.922176	-3.2908218
"hsa-miR-643"	-3.201089	-3.3130424	-3.3219352	-3.2173674	-2.922176	-3.2908218
"hsa-miR-644a"	-3.201089	-3.3130424	-3.3219352	-3.2173674	-2.922176	-3.2908218
"hsa-miR-645"	-3.201089	-3.3130424	-3.3219352	-3.2173674	-2.922176	-3.2908218
"hsa-miR-646"	-3.201089	-3.3130424	-3.3219352	-3.2173674	-2.922176	-3.2908218
"hsa-miR-647"	-3.201089	-3.3130424	-3.3219352	-3.2173674	-2.922176	-3.2908218
"hsa-miR-648"	-3.201089	-3.3130424	-2.4993584	-3.2173674	-2.922176	-3.2908218
"hsa-miR-649"	-3.201089	-3.3130424	-3.3219352	-3.2173674	-2.922176	-3.2908218
"hsa-miR-6499-3p"	-3.201089	-3.3130424	-3.3219352	-3.2173674	-2.922176	-3.2908218
"hsa-miR-6499-5p"	-3.201089	-3.3130424	-3.3219352	-3.2173674	-2.922176	-3.2908218
"hsa-miR-650"	-3.201089	-1.5537435	-2.4496863	-3.2173674	-2.922176	-0.65337616
"hsa-miR-6500-3p"	-3.201089	-3.3130424	-3.3219352	-3.2173674	-2.922176	-3.2908218
"hsa-miR-6500-5p"	-3.201089	1.7596223	2.0598602	2.2393553	-2.922176	1.9407058
"hsa-miR-6501-3p"	-3.201089	-3.3130424	-3.3219352	-3.2173674	-2.922176	-3.2908218
"hsa-miR-6501-5p"	-3.201089	-3.3130424	-3.3219352	-3.2173674	-2.922176	-3.2908218
"hsa-miR-6502-3p"	-3.201089	-3.3130424	-3.3219352	-3.2173674	-2.922176	-3.2908218
"hsa-miR-6502-5p"	-3.201089	-3.3130424	-3.3219352	-3.2173674	-2.922176	-3.2908218
"hsa-miR-6503-3p"	-3.201089	-3.3130424	-3.3219352	-3.2173674	-2.922176	-3.2908218
"hsa-miR-6503-5p"	-3.201089	-3.3130424	-3.3219352	-3.2173674	-2.922176	-3.2908218
"hsa-miR-6504-3p"	-3.201089	-3.3130424	-3.3219352	-3.2173674	-2.922176	-3.2908218
"hsa-miR-6504-5p"	-3.201089	-3.3130424	-3.3219352	-3.2173674	-2.922176	-3.2908218
"hsa-miR-6505-3p"	-3.201089	-3.3130424	-3.3219352	-3.2173674	-2.922176	-3.2908218
"hsa-miR-6505-5p"	-3.201089	-3.3130424	-3.3219352	-3.2173674	-2.922176	-3.2908218
"hsa-miR-6506-3p"	-3.201089	-3.3130424	-3.3219352	-3.2173674	-2.922176	-3.2908218
"hsa-miR-6506-5p"	-3.201089	-3.3130424	-3.3219352	-3.2173674	-2.922176	-3.2908218
"hsa-miR-6507-3p"	-3.201089	-3.3130424	-3.3219352	-3.2173674	4.6338363	-3.2908218
"hsa-miR-6507-5p"	-3.201089	-3.3130424	-3.3219352	-3.2173674	-2.922176	-3.2908218
"hsa-miR-6508-3p"	-3.201089	-3.3130424	-3.3219352	-3.2173674	-2.922176	-3.2908218
"hsa-miR-6508-5p"	1.6784103	1.8436942	1.7596223	2.313434	-2.922176	2.027795
"hsa-miR-6509-3p"	-3.201089	-3.3130424	-3.3219352	-3.2173674	-2.922176	-3.2908218
"hsa-miR-6509-5p"	1.4053582	2.0598602	3.458222	1.2125729	-2.922176	2.0956354
"hsa-miR-651"	-3.201089	-3.3130424	-3.3219352	-3.2173674	-2.922176	-3.2908218
"hsa-miR-6510-3p"	-3.201089	-3.3130424	-3.3219352	-3.2173674	-2.922176	-3.2908218
"hsa-miR-6510-5p"	7.856964	7.99371	7.8765235	7.6647854	7.5326104	7.5956764
"hsa-miR-6511a-3p"	-3.201089	-3.3130424	-3.3219352	-3.2173674	5.208937	-3.2908218
"hsa-miR-6511a-5p"	-3.201089	1.4294677	1.6379541	1.343958	-2.922176	-0.47114834
"hsa-miR-6511b-3p"	-3.201089	-3.3130424	-3.3219352	-3.2173674	4.648733	-3.2908218
"hsa-miR-6511b-5p"	1.9823235	3.6391397	3.4411461	1.9300224	-2.922176	1.5863225
"hsa-miR-6512-3p"	-3.201089	-3.3130424	-3.3219352	-3.2173674	-2.922176	-3.2908218
"hsa-miR-6512-5p"	3.7424889	4.11067	4.3949122	4.251259	-2.922176	3.9762418
"hsa-miR-6513-3p"	-3.201089	-3.3130424	-3.3219352	-3.2173674	-2.922176	-3.2908218
"hsa-miR-6513-5p"	-3.201089	-3.3130424	-3.3219352	-3.2173674	-2.922176	-3.2908218
"hsa-miR-6514-3p"	-3.201089	-3.3130424	-3.3219352	-3.2173674	-2.922176	-3.2908218
"hsa-miR-6514-5p"	-3.201089	-3.3130424	-3.3219352	-3.2173674	-2.922176	-3.2908218
"hsa-miR-6515-3p"	4.1723194	4.1723194	3.755503	4.4449525	-2.922176	4.1992755
"hsa-miR-6515-5p"	-3.201089	-3.3130424	-3.3219352	-3.2173674	-2.922176	-3.2908218
"hsa-miR-652-3p"	3.4723294	4.056705	4.2707725	4.5004234	4.640354	5.78515
"hsa-miR-652-5p"	3.9056816	4.051653	4.491657	4.1992755	4.333471	3.9616616
"hsa-miR-653"	-3.201089	-3.3130424	-3.3219352	-3.2173674	-2.922176	-3.2908218
"hsa-miR-654-3p"	-3.201089	-3.3130424	-3.3219352	-3.2173674	-2.922176	-3.2908218
"hsa-miR-654-5p"	-3.201089	-3.3130424	-3.3219352	-3.2173674	-2.922176	-3.2908218
"hsa-miR-655"	-3.201089	-3.3130424	-3.3219352	-3.2173674	-2.922176	-3.2908218
"hsa-miR-656"	-3.201089	-3.3130424	-3.3219352	-3.2173674	-2.922176	-3.2908218
"hsa-miR-657"	-3.201089	-3.3130424	-3.3219352	-3.2173674	-2.922176	-3.2908218
"hsa-miR-658"	1.3203875	-0.44833478	-0.4791958	1.2510926	-2.922176	-0.5285424
"hsa-miR-659-3p"	1.9633666	3.6327372	3.7853055	2.0956354	-2.922176	3.2968032
"hsa-miR-659-5p"	-3.201089	-3.3130424	-3.3219352	-3.2173674	-2.922176	-3.2908218
"hsa-miR-660-3p"	-3.201089	-3.3130424	-3.3219352	-3.2173674	-2.922176	-3.2908218
"hsa-miR-660-5p"	3.4204276	3.7775564	3.6811833	4.2371373	4.5190907	5.2817125
"hsa-miR-661"	-3.201089	-3.3130424	-3.3219352	-3.2173674	-2.922176	-3.2908218
"hsa-miR-662"	3.4080904	2.1065304	2.3293457	3.5313494	-2.922176	3.3211854
"hsa-miR-663a"	7.9010754	8.352059	8.342259	8.431768	7.7356796	6.793637
"hsa-miR-663b"	-3.201089	-3.3130424	-3.3219352	-3.2173674	-2.922176	-3.2908218
"hsa-miR-664a-3p"	-3.201089	-3.3130424	-3.3219352	-3.2173674	-2.922176	-0.544906
"hsa-miR-664a-5p"	6.793637	6.9771934	7.1021686	6.89448	6.8149366	6.464184
"hsa-miR-664b-3p"	5.947787	5.385112	5.5949006	5.9062023	6.228911	5.528806
"hsa-miR-664b-5p"	8.236215	8.201163	8.395746	8.255698	7.99371	7.6882954
"hsa-miR-665"	2.3544874	3.8450723	4.025734	3.6811833	3.8344958	3.7616787
"hsa-miR-668"	-3.201089	-3.3130424	-3.3219352	-3.2173674	-2.922176	-3.2908218
"hsa-miR-670"	-3.201089	-3.3130424	-3.3219352	-3.2173674	-2.922176	-3.2908218
"hsa-miR-671-3p"	-3.201089	-3.3130424	-3.3219352	-3.2173674	-2.922176	-3.2908218
"hsa-miR-671-5p"	6.046697	6.086588	6.1415825	5.9877605	5.8763924	5.751385
"hsa-miR-6715a-3p"	-3.201089	-3.3130424	-3.3219352	-3.2173674	-2.922176	-3.2908218
"hsa-miR-6715b-3p"	-3.201089	-3.3130424	-3.3219352	-3.2173674	-2.922176	-3.2908218
"hsa-miR-6715b-5p"	-3.201089	-3.3130424	-3.3219352	-3.2173674	-2.922176	-3.2908218
"hsa-miR-6716-3p"	-3.201089	-3.3130424	-3.3219352	-3.2173674	4.1438303	-3.2908218
"hsa-miR-6716-5p"	-3.201089	-0.5073792	-0.5073792	1.5863225	-2.922176	-0.49605966
"hsa-miR-6717-5p"	4.7590094	5.3327193	5.4513674	5.313792	4.976575	5.208937
"hsa-miR-6718-5p"	-3.201089	-3.3130424	-3.3219352	-3.2173674	-2.922176	-3.2908218
"hsa-miR-6719-3p"	-3.201089	-3.3130424	-3.3219352	-3.2173674	-2.922176	-3.2908218
"hsa-miR-6720-3p"	-3.201089	-3.3130424	-3.3219352	-3.2173674	-2.922176	-3.2908218
"hsa-miR-6721-5p"	-3.201089	-3.3130424	-3.3219352	-3.2173674	-2.922176	-3.2908218
"hsa-miR-6722-3p"	5.092501	5.179643	5.2974524	5.153736	4.940182	4.8525186
"hsa-miR-6722-5p"	-3.201089	-3.3130424	-3.3219352	-3.2173674	-2.922176	-3.2908218
"hsa-miR-6723-5p"	4.743887	5.1077576	5.0622635	5.3975034	4.8362765	5.001626
"hsa-miR-6724-5p"	7.7153645	7.64526	7.7356796	7.617578	7.479622	7.3280272
"hsa-miR-675-3p"	-3.201089	-3.3130424	-3.3219352	-3.2173674	-2.922176	-3.2908218
"hsa-miR-675-5p"	-3.201089	-3.3130424	-3.3219352	-3.2173674	-2.922176	-3.2908218
"hsa-miR-676-3p"	-3.201089	-3.3130424	-3.3219352	-3.2173674	-2.922176	-3.2908218
"hsa-miR-676-5p"	-3.201089	-3.3130424	-3.3219352	-3.2173674	-2.922176	-3.2908218
"hsa-miR-7-1-3p"	-3.201089	-3.3130424	-3.3219352	-3.2173674	-2.922176	-3.2908218
"hsa-miR-7-2-3p"	-3.201089	-3.3130424	-3.3219352	-3.2173674	-2.922176	-3.2908218
"hsa-miR-7-5p"	2.037148	2.308248	1.8436942	2.3355775	-2.922176	4.662685
"hsa-miR-708-3p"	-3.201089	-3.3130424	-3.3219352	-3.2173674	-2.922176	-3.2908218
"hsa-miR-708-5p"	-3.201089	-3.3130424	-3.3219352	-3.2173674	-2.922176	-3.2908218
"hsa-miR-711"	2.1065304	3.2478518	3.6490765	1.9823235	-2.922176	3.3805463
"hsa-miR-718"	-3.201089	-0.4791958	0.33817804	1.3669908	-2.922176	-0.44956085
"hsa-miR-744-3p"	-3.201089	-3.3130424	-3.3219352	-3.2173674	-2.922176	-3.2908218
"hsa-miR-744-5p"	-3.201089	-3.3130424	-3.3219352	-3.2173674	-2.922176	-3.2908218
"hsa-miR-758-3p"	-3.201089	-3.3130424	-3.3219352	-3.2173674	-2.922176	-3.2908218
"hsa-miR-758-5p"	-3.201089	-3.3130424	-1.5239841	-3.2173674	-2.922176	-3.2908218
"hsa-miR-759"	-3.201089	-3.3130424	-3.3219352	-3.2173674	-2.922176	-3.2908218
"hsa-miR-760"	2.249922	3.6811833	3.7911909	2.1665986	-2.922176	1.8751591
"hsa-miR-761"	-3.201089	-3.3130424	-3.3219352	-3.2173674	-2.922176	-3.2908218
"hsa-miR-762"	7.1210055	7.1926317	7.384034	7.2161517	7.371143	6.914938
"hsa-miR-764"	-3.201089	-3.3130424	-3.3219352	-3.2173674	3.800621	-3.2908218
"hsa-miR-765"	6.863626	7.271883	7.28899	6.914938	6.6330805	6.8149366
"hsa-miR-766-3p"	5.751385	3.8915372	3.5713067	3.9796588	4.7292604	3.8519268
"hsa-miR-766-5p"	-3.201089	-3.3130424	-3.3219352	-3.2173674	-2.922176	-3.2908218
"hsa-miR-767-3p"	-3.201089	-3.3130424	-3.3219352	-3.2173674	-2.922176	-3.2908218
"hsa-miR-767-5p"	-3.201089	-3.3130424	-3.3219352	-3.2173674	-2.922176	-3.2908218
"hsa-miR-769-3p"	-3.201089	-3.3130424	-3.3219352	-3.2173674	-2.922176	-3.2908218
"hsa-miR-769-5p"	-3.201089	-3.3130424	-3.3219352	-3.2173674	-2.922176	-3.2908218
"hsa-miR-770-5p"	-3.201089	-3.3130424	-3.3219352	-3.2173674	-2.922176	-3.2908218
"hsa-miR-802"	-3.201089	-3.3130424	-3.3219352	-3.2173674	-2.922176	-3.2908218
"hsa-miR-873-3p"	-3.201089	-3.3130424	-3.3219352	-3.2173674	-2.922176	-3.2908218
"hsa-miR-873-5p"	-3.201089	-3.3130424	-3.3219352	-3.2173674	-2.922176	-3.2908218
"hsa-miR-874"	3.7706938	4.081057	4.184617	4.184617	3.54601	4.00305
"hsa-miR-875-3p"	-3.201089	-3.3130424	-3.3219352	-3.2173674	-2.922176	-3.2908218
"hsa-miR-875-5p"	-3.201089	-3.3130424	-3.3219352	-3.2173674	-2.922176	-3.2908218
"hsa-miR-876-3p"	-3.201089	-3.3130424	-3.3219352	-3.2173674	-2.922176	-3.2908218
"hsa-miR-876-5p"	-3.201089	-3.3130424	-3.3219352	-3.2173674	-2.922176	-3.2908218
"hsa-miR-877-3p"	3.6490765	-3.3130424	-2.5511255	0.33817804	3.3805463	-0.72351253
"hsa-miR-877-5p"	-3.201089	-1.7019967	-2.5558536	-3.2173674	-2.922176	-3.2908218
"hsa-miR-885-3p"	-3.201089	-3.3130424	-3.3219352	-3.2173674	-2.922176	-3.2908218
"hsa-miR-885-5p"	-3.201089	-3.3130424	-3.3219352	-3.2173674	5.1023483	-3.2908218
"hsa-miR-887"	4.648733	4.3626738	4.627907	4.6932564	4.4076953	4.2371373
"hsa-miR-888-3p"	-3.201089	-3.3130424	-3.3219352	-3.2173674	-2.922176	-3.2908218
"hsa-miR-888-5p"	-3.201089	-3.3130424	-3.3219352	-3.2173674	-2.922176	-3.2908218
"hsa-miR-889"	-3.201089	-3.3130424	-3.3219352	-3.2173674	-2.922176	-3.2908218
"hsa-miR-890"	-3.201089	-3.3130424	-3.3219352	-3.2173674	-2.922176	-3.2908218
"hsa-miR-891a"	-3.201089	-3.3130424	-3.3219352	-3.2173674	-2.922176	-3.2908218
"hsa-miR-891b"	-3.201089	-3.3130424	-3.3219352	-3.2173674	-2.922176	-3.2908218
"hsa-miR-892a"	-3.201089	-3.3130424	-3.3219352	-3.2173674	-2.922176	-3.2908218
"hsa-miR-892b"	-3.201089	-3.3130424	-3.3219352	-3.2173674	-2.922176	-3.2908218
"hsa-miR-892c-3p"	-3.201089	-3.3130424	-3.3219352	-3.2173674	-2.922176	-3.2908218
"hsa-miR-892c-5p"	-3.201089	-3.3130424	-3.3219352	-3.2173674	-2.922176	-3.2908218
"hsa-miR-9-3p"	-3.201089	-3.3130424	-3.3219352	-3.2173674	-2.922176	-3.2908218
"hsa-miR-9-5p"	-3.201089	-3.3130424	-3.3219352	-3.2173674	-2.922176	-3.2908218
"hsa-miR-920"	-3.201089	-3.3130424	-3.3219352	-3.2173674	-2.922176	-3.2908218
"hsa-miR-921"	-3.201089	-3.3130424	-3.3219352	-3.2173674	-2.922176	-3.2908218
"hsa-miR-922"	-3.201089	-3.3130424	-3.3219352	-3.2173674	-2.922176	-3.2908218
"hsa-miR-924"	-3.201089	-3.3130424	-3.3219352	-3.2173674	-2.922176	-3.2908218
"hsa-miR-92a-1-5p"	-3.201089	-3.3130424	-3.3219352	-3.2173674	-2.922176	-3.2908218
"hsa-miR-92a-2-5p"	-3.201089	-3.3130424	-3.3219352	-3.2173674	-2.922176	-3.2908218
"hsa-miR-92a-3p"	7.8033557	8.236215	8.122453	8.342259	8.566413	9.466274
"hsa-miR-92b-3p"	-3.201089	-3.3130424	-3.3219352	-3.2173674	-2.922176	-3.2908218
"hsa-miR-92b-5p"	-3.201089	-3.3130424	-3.3219352	-3.2173674	-2.922176	-3.2908218
"hsa-miR-93-3p"	-3.201089	-3.3130424	-3.3219352	-3.2173674	-2.922176	-3.2908218
"hsa-miR-93-5p"	6.955894	7.0770097	7.25602	7.3280272	7.5956764	8.485483
"hsa-miR-933"	1.4294677	-1.5641325	-2.4662766	1.2304097	-2.922176	1.5662348
"hsa-miR-934"	-3.201089	-3.3130424	-3.3219352	-3.2173674	-2.922176	-3.2908218
"hsa-miR-935"	-3.201089	-3.3130424	-3.3219352	-3.2173674	-2.922176	-3.2908218
"hsa-miR-936"	-3.201089	-3.3130424	-1.5537435	-3.2173674	-2.922176	-3.2908218
"hsa-miR-937-3p"	-3.201089	-3.3130424	-3.3219352	-3.2173674	-2.922176	-3.2908218
"hsa-miR-937-5p"	7.8439665	7.8765235	7.6882954	7.5956764	7.384034	7.167594
"hsa-miR-938"	-3.201089	-3.3130424	-3.3219352	-3.2173674	-2.922176	-3.2908218
"hsa-miR-939-3p"	-3.201089	-3.3130424	-3.3219352	-3.2173674	3.8605468	-3.2908218
"hsa-miR-939-5p"	7.28899	7.4958105	7.3280272	7.1926317	7.3280272	6.8352914
"hsa-miR-940"	5.225168	5.027436	4.640354	5.323471	5.0334177	4.9592338
"hsa-miR-941"	-3.201089	-3.3130424	-3.3219352	-3.2173674	-2.922176	-3.2908218
"hsa-miR-942"	-3.201089	-3.3130424	-3.3219352	-3.2173674	-2.922176	-3.2908218
"hsa-miR-943"	-3.201089	-3.3130424	-3.3219352	-3.2173674	-2.922176	-3.2908218
"hsa-miR-944"	-3.201089	-3.3130424	-3.3219352	-3.2173674	-2.922176	-3.2908218
"hsa-miR-95"	-3.201089	-3.3130424	-3.3219352	-3.2173674	-2.922176	-3.2908218
"hsa-miR-96-3p"	-3.201089	-3.3130424	-3.3219352	-3.2173674	-2.922176	-3.2908218
"hsa-miR-96-5p"	3.813375	3.9562778	4.0406065	4.3477373	4.184617	5.1954904
"hsa-miR-98-3p"	-3.201089	-3.3130424	-3.3219352	-3.2173674	-2.922176	-3.2908218
"hsa-miR-98-5p"	-3.201089	1.6379541	1.6079463	1.8944856	-2.922176	4.286148
"hsa-miR-99a-3p"	-3.201089	-3.3130424	-3.3219352	-3.2173674	-2.922176	-3.2908218
"hsa-miR-99a-5p"	-3.201089	-3.3130424	-3.3219352	-3.2173674	-2.922176	-3.2908218
"hsa-miR-99b-3p"	-3.201089	2.2856357	2.1605458	2.249922	-2.922176	1.6379541
"hsa-miR-99b-5p"	-3.201089	-3.3130424	-3.3219352	-3.2173674	-2.922176	-3.2908218
"hur_1"	16.453218	16.453218	16.453218	16.453218	16.453218	16.453218
"hur_2"	17.310081	17.310081	17.310081	17.310081	17.310081	17.310081
"hur_4"	11.689621	11.331649	11.875253	11.875253	11.875253	11.268081
"hur_5"	6.228911	5.642475	6.046697	6.1415825	6.3317137	6.129641
"hur_6"	13.373962	13.373962	13.773225	13.596235	14.032306	13.773225
"miRNABrightCorner30"	13.596235	11.875253	11.331649	10.731291	10.44257	11.463376
"mr_1"	12.906604	12.615854	12.906604	12.906604	12.906604	12.906604
"NC1_00000197"	-3.201089	-3.3130424	-3.3219352	-3.2173674	-2.922176	-3.2908218
"NC1_00000215"	-3.201089	-3.3130424	-3.3219352	-3.2173674	-2.922176	-3.2908218
"NC2_00079215"	-3.201089	-3.3130424	-3.3219352	-3.2173674	-2.922176	-3.2908218
"NC2_00092197"	-3.201089	-3.3130424	-3.3219352	-3.2173674	-2.922176	-3.2908218
"NC2_00106057"	-3.201089	-3.3130424	-3.3219352	-3.2173674	-2.922176	-3.2908218
"NC2_00122731"	-3.201089	-3.3130424	-3.3219352	-3.2173674	-2.922176	-3.2908218
"NegativeControl"	-3.201089	-3.3130424	-3.3219352	-3.2173674	-2.922176	-3.2908218
!series_matrix_table_end
