# Supplementary material for: MiR-595 and Cldnd1: Potential related factors for bone loss in postmenopausal women with hip osteoporotic fracture
Source: PLoS One. 2024 Dec 31;19(12):e0313106. doi: 10.1371/journal.pone.0313106 (PMC11687715; doi:10.1371/journal.pone.0313106)
Supplement: S2 File — (ZIP) [file pone.0313106.s002.zip › GSE74209_series_matrix.txt/GSE74209_series_matrix.txt]

!Series_title	MiRNA Profiling of Whole Trabecular Bone: Identification of Osteoporosis-Related Changes in MiRNAs in Human Hip Bones
!Series_geo_accession	GSE74209
!Series_status	Public on Dec 21 2015
!Series_submission_date	Oct 20 2015
!Series_last_update_date	Oct 19 2023
!Series_pubmed_id	26555194
!Series_summary	MicroRNAs (miRNAs) are important regulators of gene expression, with documented roles in bone metabolism and osteoporosis, suggesting potential therapeutic targets. Our aim was to identify miRNAs differentially expressed in fractured vs nonfractured bones. Additionally, we performed a miRNA profiling of primary osteoblasts to assess the origin of these differentially expressed miRNAs. Total RNA w…
!Series_overall_design	12 samples were analyzed: Fresh femoral neck trabecular bone was obtained from 12 postmenopausal women undergoing hip replacement due to either osteoporotic fracture (n=6) or osteoarthritis in the absence of osteoporosis (n=6)
!Series_type	Non-coding RNA profiling by array
!Series_contributor	Laura,,de Ugarte
!Series_contributor	Natàlia,,Garcia Giralt
!Series_contributor	Guy,,Yoskovitz
!Series_contributor	Susana,,Balcells
!Series_contributor	Roberto,,Güerri Fernández
!Series_contributor	Santos,,Martinez Diaz
!Series_contributor	Leonardo,,Mellibovsky
!Series_contributor	Roser,,Urreizti
!Series_contributor	Xavier,,Nogués
!Series_contributor	Daniel,,Grinberg
!Series_contributor	Adolfo,,Díez Pérez
!Series_sample_id	GSM1914622 GSM1914623 GSM1914624 GSM1914625 GSM1914626 GSM1914627 GSM1914628 GSM1914629 GSM1914630 GSM1914631 GSM1914632 GSM1914633
!Series_contact_name	Júlia,,Perera-Bel
!Series_contact_email	mardata-bu@researchmar.net
!Series_contact_department	MARData-BU
!Series_contact_institute	Hospital del Mar Research Institute
!Series_contact_address	Doctor Aiguader, 88
!Series_contact_city	Barcelona
!Series_contact_zip/postal_code	08003
!Series_contact_country	Spain
!Series_supplementary_file	ftp://ftp.ncbi.nlm.nih.gov/geo/series/GSE74nnn/GSE74209/suppl/GSE74209_RAW.tar
!Series_supplementary_file	ftp://ftp.ncbi.nlm.nih.gov/geo/series/GSE74nnn/GSE74209/suppl/GSE74209_normalized.xlsx
!Series_platform_id	GPL20999
!Series_platform_taxid	9606
!Series_platform_taxid	10298
!Series_platform_taxid	10310
!Series_platform_taxid	10325
!Series_platform_taxid	10359
!Series_platform_taxid	10376
!Series_platform_taxid	10383
!Series_platform_taxid	10632
!Series_platform_taxid	11676
!Series_platform_taxid	32604
!Series_platform_taxid	37296
!Series_platform_taxid	493803
!Series_platform_taxid	1891762
!Series_platform_taxid	1891767
!Series_sample_taxid	9606
!Series_relation	BioProject: https://www.ncbi.nlm.nih.gov/bioproject/PRJNA299327
!Sample_title	O-467	O-422	O-470	O-495	O-449	O-455	O-461	O-352	O-500	O-398	O-369	O-429
!Sample_geo_accession	GSM1914622	GSM1914623	GSM1914624	GSM1914625	GSM1914626	GSM1914627	GSM1914628	GSM1914629	GSM1914630	GSM1914631	GSM1914632	GSM1914633
!Sample_status	Public on Dec 21 2015	Public on Dec 21 2015	Public on Dec 21 2015	Public on Dec 21 2015	Public on Dec 21 2015	Public on Dec 21 2015	Public on Dec 21 2015	Public on Dec 21 2015	Public on Dec 21 2015	Public on Dec 21 2015	Public on Dec 21 2015	Public on Dec 21 2015
!Sample_submission_date	Oct 20 2015	Oct 20 2015	Oct 20 2015	Oct 20 2015	Oct 20 2015	Oct 20 2015	Oct 20 2015	Oct 20 2015	Oct 20 2015	Oct 20 2015	Oct 20 2015	Oct 20 2015
!Sample_last_update_date	Oct 19 2023	Oct 19 2023	Oct 19 2023	Oct 19 2023	Oct 19 2023	Oct 19 2023	Oct 19 2023	Oct 19 2023	Oct 19 2023	Oct 19 2023	Oct 19 2023	Oct 19 2023
!Sample_type	RNA	RNA	RNA	RNA	RNA	RNA	RNA	RNA	RNA	RNA	RNA	RNA
!Sample_channel_count	1	1	1	1	1	1	1	1	1	1	1	1
!Sample_source_name_ch1	Fresh femoral neck trabecular bone	Fresh femoral neck trabecular bone	Fresh femoral neck trabecular bone	Fresh femoral neck trabecular bone	Fresh femoral neck trabecular bone	Fresh femoral neck trabecular bone	Fresh femoral neck trabecular bone	Fresh femoral neck trabecular bone	Fresh femoral neck trabecular bone	Fresh femoral neck trabecular bone	Fresh femoral neck trabecular bone	Fresh femoral neck trabecular bone
!Sample_organism_ch1	Homo sapiens	Homo sapiens	Homo sapiens	Homo sapiens	Homo sapiens	Homo sapiens	Homo sapiens	Homo sapiens	Homo sapiens	Homo sapiens	Homo sapiens	Homo sapiens
!Sample_characteristics_ch1	cy3 data file: 1_Exiqon_19719978_S01.txt	cy3 data file: 1_Exiqon_19719979_S01.txt	cy3 data file: 1_Exiqon_19719980_S01.txt	cy3 data file: 1_Exiqon_19719981_S01.txt	cy3 data file: 1_Exiqon_19719982_S01.txt	cy3 data file: 1_Exiqon_19719983_S01.txt	cy3 data file: 1_Exiqon_19719984_S01.txt	cy3 data file: 1_Exiqon_19719985_S01.txt	cy3 data file: 1_Exiqon_19719986_S01.txt	cy3 data file: 1_Exiqon_19719987_S01.txt	cy3 data file: 1_Exiqon_19719988_S01.txt	cy3 data file: 1_Exiqon_19719989_S01.txt
!Sample_characteristics_ch1	cy5 data file: 0_Exiqon_19719978_S01.txt	cy5 data file: 0_Exiqon_19719979_S01.txt	cy5 data file: 0_Exiqon_19719980_S01.txt	cy5 data file: 0_Exiqon_19719981_S01.txt	cy5 data file: 0_Exiqon_19719982_S01.txt	cy5 data file: 0_Exiqon_19719983_S01.txt	cy5 data file: 0_Exiqon_19719984_S01.txt	cy5 data file: 0_Exiqon_19719985_S01.txt	cy5 data file: 0_Exiqon_19719986_S01.txt	cy5 data file: 0_Exiqon_19719987_S01.txt	cy5 data file: 0_Exiqon_19719988_S01.txt	cy5 data file: 0_Exiqon_19719989_S01.txt
!Sample_characteristics_ch1	tissue: Bone tissue	tissue: Bone tissue	tissue: Bone tissue	tissue: Bone tissue	tissue: Bone tissue	tissue: Bone tissue	tissue: Bone tissue	tissue: Bone tissue	tissue: Bone tissue	tissue: Bone tissue	tissue: Bone tissue	tissue: Bone tissue
!Sample_characteristics_ch1	condition: Osteoporotic	condition: Healthy	condition: Healthy	condition: Healthy	condition: Osteoporotic	condition: Osteoporotic	condition: Healthy	condition: Osteoporotic	condition: Osteoporotic	condition: Healthy	condition: Osteoporotic	condition: Healthy
!Sample_molecule_ch1	total RNA	total RNA	total RNA	total RNA	total RNA	total RNA	total RNA	total RNA	total RNA	total RNA	total RNA	total RNA
!Sample_extract_protocol_ch1	RNA was extracted following the miRNeasy Mini kit (Qiagen) protocol.	RNA was extracted following the miRNeasy Mini kit (Qiagen) protocol.	RNA was extracted following the miRNeasy Mini kit (Qiagen) protocol.	RNA was extracted following the miRNeasy Mini kit (Qiagen) protocol.	RNA was extracted following the miRNeasy Mini kit (Qiagen) protocol.	RNA was extracted following the miRNeasy Mini kit (Qiagen) protocol.	RNA was extracted following the miRNeasy Mini kit (Qiagen) protocol.	RNA was extracted following the miRNeasy Mini kit (Qiagen) protocol.	RNA was extracted following the miRNeasy Mini kit (Qiagen) protocol.	RNA was extracted following the miRNeasy Mini kit (Qiagen) protocol.	RNA was extracted following the miRNeasy Mini kit (Qiagen) protocol.	RNA was extracted following the miRNeasy Mini kit (Qiagen) protocol.
!Sample_label_ch1	biotin	biotin	biotin	biotin	biotin	biotin	biotin	biotin	biotin	biotin	biotin	biotin
!Sample_label_protocol_ch1	250 ng total RNA from both sample and reference was labeled with Hy3™ and Hy5™ fluorescent label, respectively, using the miRCURY LNA™ microRNA Hi-Power Labeling Kit, Hy3™/Hy5™ (Exiqon, Denmark) following the procedure described by the manufacturer	250 ng total RNA from both sample and reference was labeled with Hy3™ and Hy5™ fluorescent label, respectively, using the miRCURY LNA™ microRNA Hi-Power Labeling Kit, Hy3™/Hy5™ (Exiqon, Denmark) following the procedure described by the manufacturer	250 ng total RNA from both sample and reference was labeled with Hy3™ and Hy5™ fluorescent label, respectively, using the miRCURY LNA™ microRNA Hi-Power Labeling Kit, Hy3™/Hy5™ (Exiqon, Denmark) following the procedure described by the manufacturer	250 ng total RNA from both sample and reference was labeled with Hy3™ and Hy5™ fluorescent label, respectively, using the miRCURY LNA™ microRNA Hi-Power Labeling Kit, Hy3™/Hy5™ (Exiqon, Denmark) following the procedure described by the manufacturer	250 ng total RNA from both sample and reference was labeled with Hy3™ and Hy5™ fluorescent label, respectively, using the miRCURY LNA™ microRNA Hi-Power Labeling Kit, Hy3™/Hy5™ (Exiqon, Denmark) following the procedure described by the manufacturer	250 ng total RNA from both sample and reference was labeled with Hy3™ and Hy5™ fluorescent label, respectively, using the miRCURY LNA™ microRNA Hi-Power Labeling Kit, Hy3™/Hy5™ (Exiqon, Denmark) following the procedure described by the manufacturer	250 ng total RNA from both sample and reference was labeled with Hy3™ and Hy5™ fluorescent label, respectively, using the miRCURY LNA™ microRNA Hi-Power Labeling Kit, Hy3™/Hy5™ (Exiqon, Denmark) following the procedure described by the manufacturer	250 ng total RNA from both sample and reference was labeled with Hy3™ and Hy5™ fluorescent label, respectively, using the miRCURY LNA™ microRNA Hi-Power Labeling Kit, Hy3™/Hy5™ (Exiqon, Denmark) following the procedure described by the manufacturer	250 ng total RNA from both sample and reference was labeled with Hy3™ and Hy5™ fluorescent label, respectively, using the miRCURY LNA™ microRNA Hi-Power Labeling Kit, Hy3™/Hy5™ (Exiqon, Denmark) following the procedure described by the manufacturer	250 ng total RNA from both sample and reference was labeled with Hy3™ and Hy5™ fluorescent label, respectively, using the miRCURY LNA™ microRNA Hi-Power Labeling Kit, Hy3™/Hy5™ (Exiqon, Denmark) following the procedure described by the manufacturer	250 ng total RNA from both sample and reference was labeled with Hy3™ and Hy5™ fluorescent label, respectively, using the miRCURY LNA™ microRNA Hi-Power Labeling Kit, Hy3™/Hy5™ (Exiqon, Denmark) following the procedure described by the manufacturer	250 ng total RNA from both sample and reference was labeled with Hy3™ and Hy5™ fluorescent label, respectively, using the miRCURY LNA™ microRNA Hi-Power Labeling Kit, Hy3™/Hy5™ (Exiqon, Denmark) following the procedure described by the manufacturer
!Sample_taxid_ch1	9606	9606	9606	9606	9606	9606	9606	9606	9606	9606	9606	9606
!Sample_hyb_protocol	The Hy3™-labeled samples and a Hy5™-labeled reference RNA sample were mixed pair-wise and hybridized to the miRCURY LNA™ microRNA Array 7th gen (Exiqon, Denmark). The hybridization was performed according to the miRCURY LNA™ microRNA Array Instruction manual using a Tecan HS4800™ hybridization station (Tecan, Austria).	The Hy3™-labeled samples and a Hy5™-labeled reference RNA sample were mixed pair-wise and hybridized to the miRCURY LNA™ microRNA Array 7th gen (Exiqon, Denmark). The hybridization was performed according to the miRCURY LNA™ microRNA Array Instruction manual using a Tecan HS4800™ hybridization station (Tecan, Austria).	The Hy3™-labeled samples and a Hy5™-labeled reference RNA sample were mixed pair-wise and hybridized to the miRCURY LNA™ microRNA Array 7th gen (Exiqon, Denmark). The hybridization was performed according to the miRCURY LNA™ microRNA Array Instruction manual using a Tecan HS4800™ hybridization station (Tecan, Austria).	The Hy3™-labeled samples and a Hy5™-labeled reference RNA sample were mixed pair-wise and hybridized to the miRCURY LNA™ microRNA Array 7th gen (Exiqon, Denmark). The hybridization was performed according to the miRCURY LNA™ microRNA Array Instruction manual using a Tecan HS4800™ hybridization station (Tecan, Austria).	The Hy3™-labeled samples and a Hy5™-labeled reference RNA sample were mixed pair-wise and hybridized to the miRCURY LNA™ microRNA Array 7th gen (Exiqon, Denmark). The hybridization was performed according to the miRCURY LNA™ microRNA Array Instruction manual using a Tecan HS4800™ hybridization station (Tecan, Austria).	The Hy3™-labeled samples and a Hy5™-labeled reference RNA sample were mixed pair-wise and hybridized to the miRCURY LNA™ microRNA Array 7th gen (Exiqon, Denmark). The hybridization was performed according to the miRCURY LNA™ microRNA Array Instruction manual using a Tecan HS4800™ hybridization station (Tecan, Austria).	The Hy3™-labeled samples and a Hy5™-labeled reference RNA sample were mixed pair-wise and hybridized to the miRCURY LNA™ microRNA Array 7th gen (Exiqon, Denmark). The hybridization was performed according to the miRCURY LNA™ microRNA Array Instruction manual using a Tecan HS4800™ hybridization station (Tecan, Austria).	The Hy3™-labeled samples and a Hy5™-labeled reference RNA sample were mixed pair-wise and hybridized to the miRCURY LNA™ microRNA Array 7th gen (Exiqon, Denmark). The hybridization was performed according to the miRCURY LNA™ microRNA Array Instruction manual using a Tecan HS4800™ hybridization station (Tecan, Austria).	The Hy3™-labeled samples and a Hy5™-labeled reference RNA sample were mixed pair-wise and hybridized to the miRCURY LNA™ microRNA Array 7th gen (Exiqon, Denmark). The hybridization was performed according to the miRCURY LNA™ microRNA Array Instruction manual using a Tecan HS4800™ hybridization station (Tecan, Austria).	The Hy3™-labeled samples and a Hy5™-labeled reference RNA sample were mixed pair-wise and hybridized to the miRCURY LNA™ microRNA Array 7th gen (Exiqon, Denmark). The hybridization was performed according to the miRCURY LNA™ microRNA Array Instruction manual using a Tecan HS4800™ hybridization station (Tecan, Austria).	The Hy3™-labeled samples and a Hy5™-labeled reference RNA sample were mixed pair-wise and hybridized to the miRCURY LNA™ microRNA Array 7th gen (Exiqon, Denmark). The hybridization was performed according to the miRCURY LNA™ microRNA Array Instruction manual using a Tecan HS4800™ hybridization station (Tecan, Austria).	The Hy3™-labeled samples and a Hy5™-labeled reference RNA sample were mixed pair-wise and hybridized to the miRCURY LNA™ microRNA Array 7th gen (Exiqon, Denmark). The hybridization was performed according to the miRCURY LNA™ microRNA Array Instruction manual using a Tecan HS4800™ hybridization station (Tecan, Austria).
!Sample_scan_protocol	microarray slides were scanned and stored in an ozone free environment (ozone level below 2.0 ppb) using the Agilent G2565BA Microarray Scanner System (Agilent Technologies, Inc., USA)	microarray slides were scanned and stored in an ozone free environment (ozone level below 2.0 ppb) using the Agilent G2565BA Microarray Scanner System (Agilent Technologies, Inc., USA)	microarray slides were scanned and stored in an ozone free environment (ozone level below 2.0 ppb) using the Agilent G2565BA Microarray Scanner System (Agilent Technologies, Inc., USA)	microarray slides were scanned and stored in an ozone free environment (ozone level below 2.0 ppb) using the Agilent G2565BA Microarray Scanner System (Agilent Technologies, Inc., USA)	microarray slides were scanned and stored in an ozone free environment (ozone level below 2.0 ppb) using the Agilent G2565BA Microarray Scanner System (Agilent Technologies, Inc., USA)	microarray slides were scanned and stored in an ozone free environment (ozone level below 2.0 ppb) using the Agilent G2565BA Microarray Scanner System (Agilent Technologies, Inc., USA)	microarray slides were scanned and stored in an ozone free environment (ozone level below 2.0 ppb) using the Agilent G2565BA Microarray Scanner System (Agilent Technologies, Inc., USA)	microarray slides were scanned and stored in an ozone free environment (ozone level below 2.0 ppb) using the Agilent G2565BA Microarray Scanner System (Agilent Technologies, Inc., USA)	microarray slides were scanned and stored in an ozone free environment (ozone level below 2.0 ppb) using the Agilent G2565BA Microarray Scanner System (Agilent Technologies, Inc., USA)	microarray slides were scanned and stored in an ozone free environment (ozone level below 2.0 ppb) using the Agilent G2565BA Microarray Scanner System (Agilent Technologies, Inc., USA)	microarray slides were scanned and stored in an ozone free environment (ozone level below 2.0 ppb) using the Agilent G2565BA Microarray Scanner System (Agilent Technologies, Inc., USA)	microarray slides were scanned and stored in an ozone free environment (ozone level below 2.0 ppb) using the Agilent G2565BA Microarray Scanner System (Agilent Technologies, Inc., USA)
!Sample_description	Bony fragments were extracted from the transcervical region of the femoral neck for both osteoporotic fracture (OP) and control samples	Bony fragments were extracted from the transcervical region of the femoral neck for both osteoporotic fracture (OP) and control samples	Bony fragments were extracted from the transcervical region of the femoral neck for both osteoporotic fracture (OP) and control samples	Bony fragments were extracted from the transcervical region of the femoral neck for both osteoporotic fracture (OP) and control samples	Bony fragments were extracted from the transcervical region of the femoral neck for both osteoporotic fracture (OP) and control samples	Bony fragments were extracted from the transcervical region of the femoral neck for both osteoporotic fracture (OP) and control samples	Bony fragments were extracted from the transcervical region of the femoral neck for both osteoporotic fracture (OP) and control samples	Bony fragments were extracted from the transcervical region of the femoral neck for both osteoporotic fracture (OP) and control samples	Bony fragments were extracted from the transcervical region of the femoral neck for both osteoporotic fracture (OP) and control samples	Bony fragments were extracted from the transcervical region of the femoral neck for both osteoporotic fracture (OP) and control samples	Bony fragments were extracted from the transcervical region of the femoral neck for both osteoporotic fracture (OP) and control samples	Bony fragments were extracted from the transcervical region of the femoral neck for both osteoporotic fracture (OP) and control samples
!Sample_data_processing	The quantified signals were background corrected (Normexp with offset value 10, see Ritchie et al. 2007) and normalized using the global Lowess (LOcally WEighted Scatterplot Smoothing) regression algorithm.	The quantified signals were background corrected (Normexp with offset value 10, see Ritchie et al. 2007) and normalized using the global Lowess (LOcally WEighted Scatterplot Smoothing) regression algorithm.	The quantified signals were background corrected (Normexp with offset value 10, see Ritchie et al. 2007) and normalized using the global Lowess (LOcally WEighted Scatterplot Smoothing) regression algorithm.	The quantified signals were background corrected (Normexp with offset value 10, see Ritchie et al. 2007) and normalized using the global Lowess (LOcally WEighted Scatterplot Smoothing) regression algorithm.	The quantified signals were background corrected (Normexp with offset value 10, see Ritchie et al. 2007) and normalized using the global Lowess (LOcally WEighted Scatterplot Smoothing) regression algorithm.	The quantified signals were background corrected (Normexp with offset value 10, see Ritchie et al. 2007) and normalized using the global Lowess (LOcally WEighted Scatterplot Smoothing) regression algorithm.	The quantified signals were background corrected (Normexp with offset value 10, see Ritchie et al. 2007) and normalized using the global Lowess (LOcally WEighted Scatterplot Smoothing) regression algorithm.	The quantified signals were background corrected (Normexp with offset value 10, see Ritchie et al. 2007) and normalized using the global Lowess (LOcally WEighted Scatterplot Smoothing) regression algorithm.	The quantified signals were background corrected (Normexp with offset value 10, see Ritchie et al. 2007) and normalized using the global Lowess (LOcally WEighted Scatterplot Smoothing) regression algorithm.	The quantified signals were background corrected (Normexp with offset value 10, see Ritchie et al. 2007) and normalized using the global Lowess (LOcally WEighted Scatterplot Smoothing) regression algorithm.	The quantified signals were background corrected (Normexp with offset value 10, see Ritchie et al. 2007) and normalized using the global Lowess (LOcally WEighted Scatterplot Smoothing) regression algorithm.	The quantified signals were background corrected (Normexp with offset value 10, see Ritchie et al. 2007) and normalized using the global Lowess (LOcally WEighted Scatterplot Smoothing) regression algorithm.
!Sample_platform_id	GPL20999	GPL20999	GPL20999	GPL20999	GPL20999	GPL20999	GPL20999	GPL20999	GPL20999	GPL20999	GPL20999	GPL20999
!Sample_contact_name	Júlia,,Perera-Bel	Júlia,,Perera-Bel	Júlia,,Perera-Bel	Júlia,,Perera-Bel	Júlia,,Perera-Bel	Júlia,,Perera-Bel	Júlia,,Perera-Bel	Júlia,,Perera-Bel	Júlia,,Perera-Bel	Júlia,,Perera-Bel	Júlia,,Perera-Bel	Júlia,,Perera-Bel
!Sample_contact_email	mardata-bu@researchmar.net	mardata-bu@researchmar.net	mardata-bu@researchmar.net	mardata-bu@researchmar.net	mardata-bu@researchmar.net	mardata-bu@researchmar.net	mardata-bu@researchmar.net	mardata-bu@researchmar.net	mardata-bu@researchmar.net	mardata-bu@researchmar.net	mardata-bu@researchmar.net	mardata-bu@researchmar.net
!Sample_contact_department	MARData-BU	MARData-BU	MARData-BU	MARData-BU	MARData-BU	MARData-BU	MARData-BU	MARData-BU	MARData-BU	MARData-BU	MARData-BU	MARData-BU
!Sample_contact_institute	Hospital del Mar Research Institute	Hospital del Mar Research Institute	Hospital del Mar Research Institute	Hospital del Mar Research Institute	Hospital del Mar Research Institute	Hospital del Mar Research Institute	Hospital del Mar Research Institute	Hospital del Mar Research Institute	Hospital del Mar Research Institute	Hospital del Mar Research Institute	Hospital del Mar Research Institute	Hospital del Mar Research Institute
!Sample_contact_address	Doctor Aiguader, 88	Doctor Aiguader, 88	Doctor Aiguader, 88	Doctor Aiguader, 88	Doctor Aiguader, 88	Doctor Aiguader, 88	Doctor Aiguader, 88	Doctor Aiguader, 88	Doctor Aiguader, 88	Doctor Aiguader, 88	Doctor Aiguader, 88	Doctor Aiguader, 88
!Sample_contact_city	Barcelona	Barcelona	Barcelona	Barcelona	Barcelona	Barcelona	Barcelona	Barcelona	Barcelona	Barcelona	Barcelona	Barcelona
!Sample_contact_zip/postal_code	08003	08003	08003	08003	08003	08003	08003	08003	08003	08003	08003	08003
!Sample_contact_country	Spain	Spain	Spain	Spain	Spain	Spain	Spain	Spain	Spain	Spain	Spain	Spain
!Sample_supplementary_file	ftp://ftp.ncbi.nlm.nih.gov/geo/samples/GSM1914nnn/GSM1914622/suppl/GSM1914622_0_Exiqon_19719978_S01.txt.gz	ftp://ftp.ncbi.nlm.nih.gov/geo/samples/GSM1914nnn/GSM1914623/suppl/GSM1914623_0_Exiqon_19719979_S01.txt.gz	ftp://ftp.ncbi.nlm.nih.gov/geo/samples/GSM1914nnn/GSM1914624/suppl/GSM1914624_0_Exiqon_19719980_S01.txt.gz	ftp://ftp.ncbi.nlm.nih.gov/geo/samples/GSM1914nnn/GSM1914625/suppl/GSM1914625_0_Exiqon_19719981_S01.txt.gz	ftp://ftp.ncbi.nlm.nih.gov/geo/samples/GSM1914nnn/GSM1914626/suppl/GSM1914626_0_Exiqon_19719982_S01.txt.gz	ftp://ftp.ncbi.nlm.nih.gov/geo/samples/GSM1914nnn/GSM1914627/suppl/GSM1914627_0_Exiqon_19719983_S01.txt.gz	ftp://ftp.ncbi.nlm.nih.gov/geo/samples/GSM1914nnn/GSM1914628/suppl/GSM1914628_0_Exiqon_19719984_S01.txt.gz	ftp://ftp.ncbi.nlm.nih.gov/geo/samples/GSM1914nnn/GSM1914629/suppl/GSM1914629_0_Exiqon_19719985_S01.txt.gz	ftp://ftp.ncbi.nlm.nih.gov/geo/samples/GSM1914nnn/GSM1914630/suppl/GSM1914630_0_Exiqon_19719986_S01.txt.gz	ftp://ftp.ncbi.nlm.nih.gov/geo/samples/GSM1914nnn/GSM1914631/suppl/GSM1914631_0_Exiqon_19719987_S01.txt.gz	ftp://ftp.ncbi.nlm.nih.gov/geo/samples/GSM1914nnn/GSM1914632/suppl/GSM1914632_0_Exiqon_19719988_S01.txt.gz	ftp://ftp.ncbi.nlm.nih.gov/geo/samples/GSM1914nnn/GSM1914633/suppl/GSM1914633_0_Exiqon_19719989_S01.txt.gz
!Sample_supplementary_file	ftp://ftp.ncbi.nlm.nih.gov/geo/samples/GSM1914nnn/GSM1914622/suppl/GSM1914622_1_Exiqon_19719978_S01.txt.gz	ftp://ftp.ncbi.nlm.nih.gov/geo/samples/GSM1914nnn/GSM1914623/suppl/GSM1914623_1_Exiqon_19719979_S01.txt.gz	ftp://ftp.ncbi.nlm.nih.gov/geo/samples/GSM1914nnn/GSM1914624/suppl/GSM1914624_1_Exiqon_19719980_S01.txt.gz	ftp://ftp.ncbi.nlm.nih.gov/geo/samples/GSM1914nnn/GSM1914625/suppl/GSM1914625_1_Exiqon_19719981_S01.txt.gz	ftp://ftp.ncbi.nlm.nih.gov/geo/samples/GSM1914nnn/GSM1914626/suppl/GSM1914626_1_Exiqon_19719982_S01.txt.gz	ftp://ftp.ncbi.nlm.nih.gov/geo/samples/GSM1914nnn/GSM1914627/suppl/GSM1914627_1_Exiqon_19719983_S01.txt.gz	ftp://ftp.ncbi.nlm.nih.gov/geo/samples/GSM1914nnn/GSM1914628/suppl/GSM1914628_1_Exiqon_19719984_S01.txt.gz	ftp://ftp.ncbi.nlm.nih.gov/geo/samples/GSM1914nnn/GSM1914629/suppl/GSM1914629_1_Exiqon_19719985_S01.txt.gz	ftp://ftp.ncbi.nlm.nih.gov/geo/samples/GSM1914nnn/GSM1914630/suppl/GSM1914630_1_Exiqon_19719986_S01.txt.gz	ftp://ftp.ncbi.nlm.nih.gov/geo/samples/GSM1914nnn/GSM1914631/suppl/GSM1914631_1_Exiqon_19719987_S01.txt.gz	ftp://ftp.ncbi.nlm.nih.gov/geo/samples/GSM1914nnn/GSM1914632/suppl/GSM1914632_1_Exiqon_19719988_S01.txt.gz	ftp://ftp.ncbi.nlm.nih.gov/geo/samples/GSM1914nnn/GSM1914633/suppl/GSM1914633_1_Exiqon_19719989_S01.txt.gz
!Sample_data_row_count	2068	2068	2068	2068	2068	2068	2068	2068	2068	2068	2068	2068
!series_matrix_table_begin
ID_REF	GSM1914622	GSM1914623	GSM1914624	GSM1914625	GSM1914626	GSM1914627	GSM1914628	GSM1914629	GSM1914630	GSM1914631	GSM1914632	GSM1914633
2	-0.533	0.175	-0.180	0.009	-0.057	-0.085	0.105	-0.775	-0.577	0.318	-0.650	0.166
3	-0.248	-0.384	-0.175	-0.280	0.161	-0.543	-0.410	-0.267	-0.248	-0.354	-0.515	-0.253
4	-1.201	-0.167	-0.274	-0.261	-1.086	-0.904	-0.113	-1.205	-0.865	-0.231	-1.165	-0.174
5	-0.702	0.546	-0.382	0.194	0.959	1.954	0.080	-0.515	0.404	0.331	-0.798	0.193
6	-0.167	-0.004	0.078	0.016	0.045	-0.159	0.060	-0.197	0.012	0.052	0.004	0.097
9	-0.533	-1.211	-0.998	-1.173	0.227	-0.287	-1.577	0.798	-0.609	-1.400	-0.741	-1.651
10	0.137	-0.035	0.303	0.087	0.092	-0.118	-0.047	0.015	0.366	0.097	0.111	0.236
13	-0.193	-0.310	0.084	-0.187	-0.226	-0.526	-0.274	0.127	0.032	0.120	0.111	-0.113
14	0.133	0.487	0.510	0.573	0.235	-0.358	0.703	-0.407	-0.020	0.540	0.247	0.804
15	1.487	1.156	1.997	1.665	1.410	0.740	1.431	1.263	3.090	1.215	1.693	1.643
16	-0.423	-0.331	-0.121	-0.366	0.166	-0.709	-0.180	-0.269	-0.164	-0.557	-0.456	-0.353
17	-0.369	0.315	-0.496	-0.991	0.257	1.201	-0.826	0.849	-0.012	0.218	-0.216	-0.617
18	-0.131	-0.310	0.060	-0.539	-0.328	-0.471	0.242	-0.117	-0.127	-0.343	0.063	-0.070
19	0.546	-0.573	-0.266	-0.300	-0.212	-0.374	-0.449	-0.646	-0.211	-0.426	-0.401	0.010
20	0.765	0.351	0.440	0.382	0.580	0.487	0.663	0.600	0.619	0.585	0.858	0.556
21	-0.465	0.693	0.457	0.189	-0.392	0.039	0.521	-0.228	0.631	0.977	-0.399	0.864
22	-0.709	-0.783	-0.677	-0.870	-0.608	-0.554	-0.679	-0.383	-0.626	-0.623	-0.694	-0.615
23	0.518	0.001	0.407	0.318	0.637	0.231	0.412	0.604	0.456	0.472	0.676	0.405
24	0.804	0.798	1.609	1.647	1.072	-0.262	0.847	0.370	3.756	1.132	1.648	0.966
25	-1.376	-0.331	-0.828	-1.080	-0.618	0.009	-0.879	0.674	-0.824	-0.614	-0.535	-1.097
26	0.806	0.213	0.600	0.534	0.581	0.235	0.695	0.623	0.748	0.447	0.758	0.554
27	-0.257	-0.222	-0.104	-0.215	-0.031	0.067	-0.308	-0.116	-0.074	-0.100	-0.197	-0.035
29	-0.091	0.486	0.290	0.093	0.113	0.154	0.169	0.038	0.731	0.420	-0.001	0.218
30	-0.149	0.127	0.094	0.079	-0.027	-0.101	0.067	0.031	-0.061	0.162	-0.009	-0.021
31	-0.120	-0.825	-0.510	-0.535	-0.312	-0.758	-0.631	0.885	0.049	-0.671	0.483	-0.574
32	0.314	0.350	0.436	0.302	0.369	0.387	0.424	0.503	0.362	0.618	0.517	0.331
33	0.425	0.405	1.487	1.471	0.603	-0.404	0.567	0.069	2.806	0.639	1.248	0.943
34	0.330	0.283	0.616	0.296	0.637	0.134	0.096	0.369	0.384	0.391	0.563	0.555
35	-0.079	0.129	0.200	-0.081	0.079	0.036	0.112	-0.085	0.261	0.252	-0.100	0.016
36	-0.159	-0.179	0.145	-0.303	-0.224	-0.273	0.051	0.069	-0.380	-0.395	0.141	0.026
37	0.015	0.126	-0.056	0.118	-0.147	0.062	0.117	0.037	0.013	0.101	0.069	0.391
38	0.146	0.061	0.229	-0.163	-0.036	-0.264	-0.032	-0.109	0.295	-0.314	0.044	0.354
39	0.021	-0.223	0.128	0.080	0.034	-0.055	0.191	0.223	-0.027	0.410	0.267	0.283
40	0.120	-0.231	0.013	-0.028	-0.082	-0.137	-0.187	-0.125	0.034	0.163	0.281	0.208
43	-0.261	-0.152	-0.025	-0.028	-0.115	-0.084	-0.080	-0.247	-0.081	0.179	-0.179	0.134
44	-0.686	1.223	-0.164	-0.515	0.604	2.332	-0.031	0.768	-0.102	1.076	0.007	0.215
48	0.098	0.133	0.295	-0.023	0.103	0.535	0.214	-0.070	0.471	0.159	0.022	0.339
49	0.401	0.638	-0.009	-0.287	0.367	0.323	0.195	-0.368	0.334	0.063	0.214	0.794
50	-0.174	-0.103	-0.231	-0.970	0.347	0.834	-0.600	1.091	0.250	0.064	0.428	-0.356
51	-0.442	-1.205	-1.021	-1.230	0.418	-0.233	-0.862	0.080	-1.326	-1.060	-0.651	-1.172
52	-0.198	-0.804	-0.736	-1.023	-0.369	-0.519	-0.751	1.019	-0.543	-0.654	-0.286	-1.023
54	0.334	0.269	0.465	0.290	0.268	0.149	0.464	0.467	0.356	0.482	0.376	0.445
56	-0.523	0.182	0.523	0.393	0.031	0.660	0.295	-0.144	0.746	0.638	-0.747	0.098
58	0.004	-0.224	0.311	-0.063	0.081	-0.013	0.137	-0.005	0.065	0.141	0.186	-0.012
59	-0.186	1.669	2.345	2.281	2.251	1.083	1.318	-0.375	4.919	1.651	0.791	1.705
60	-0.660	-0.289	-0.098	-0.550	-0.133	0.155	-0.386	-0.677	-0.612	-0.249	-0.618	-0.243
61	0.022	-0.473	-0.291	-0.217	-0.336	0.008	-0.090	-0.132	0.063	-0.244	0.083	-0.067
63	-0.830	0.174	-0.132	-0.265	-0.430	-0.040	-0.272	-0.748	-0.332	-0.171	-0.827	-0.142
64	0.140	-0.143	0.234	-0.142	0.051	-0.044	-0.081	-0.025	-0.297	-0.109	-0.011	-0.072
65	0.537	0.011	0.430	-0.233	0.414	-0.108	0.484	0.347	0.413	-0.171	0.420	0.464
66	0.474	0.246	1.354	1.843	0.591	-0.141	1.070	-0.346	1.676	0.783	1.025	0.518
67	-0.057	0.010	0.040	-0.065	-0.199	-0.149	-0.010	-0.234	-0.125	0.058	-0.212	0.137
68	-0.038	-0.149	-0.320	-0.394	0.267	0.050	0.424	-0.516	0.603	-0.353	-0.040	-0.229
69	-1.452	0.830	0.369	0.356	0.819	1.246	0.778	-0.241	0.269	1.151	-1.080	1.290
70	-0.175	-0.428	-0.552	-0.933	-0.120	1.126	-0.614	-0.065	-0.486	-0.362	-1.070	-1.012
72	-0.049	0.358	0.310	0.269	0.229	0.007	0.423	-0.085	0.223	0.295	0.101	0.439
75	-0.195	-0.245	0.093	0.004	0.195	-0.156	-0.310	-0.166	0.100	0.163	-0.114	0.292
76	-0.257	-0.399	-0.425	-0.446	-0.307	-0.154	-0.240	-0.076	-0.344	-0.216	-0.111	-0.259
77	-0.190	-0.311	-0.447	-0.486	-0.353	-0.318	-0.274	-0.375	-0.698	-0.439	-0.756	-0.182
78	-0.306	-0.133	-0.052	-0.122	-0.252	-0.175	0.006	0.017	-0.037	0.107	-0.120	-0.123
79	-0.387	0.134	-0.119	-0.259	-0.181	-0.170	-0.009	-0.267	-0.154	0.142	-0.233	0.223
80	-0.210	0.292	0.457	0.499	0.262	0.104	0.128	-0.202	0.644	0.452	-0.114	0.291
81	-0.232	-0.270	0.033	-0.289	-0.343	-0.465	-0.482	0.096	-0.132	-0.328	-0.233	-0.051
82	-0.390	-0.148	-0.713	-0.271	-0.315	0.406	-0.210	0.314	-0.363	-0.084	-0.193	-0.453
83	-0.105	0.356	-0.504	-0.358	0.106	-0.173	-0.149	-0.169	-0.354	-0.046	-0.389	-0.246
84	0.080	0.206	-0.106	-0.107	-0.057	0.175	0.027	-0.292	-0.076	0.183	-0.183	0.126
85	0.700	1.081	1.103	0.905	1.083	0.728	1.005	0.500	0.754	0.965	0.978	1.194
87	-0.380	-0.371	-0.495	-0.721	-0.297	-0.132	-0.498	-0.242	-0.369	-0.390	-0.672	-0.220
88	-0.414	0.088	-0.127	-0.156	-0.383	-0.435	0.119	-0.637	-0.584	0.247	-0.458	0.196
89	0.181	-0.255	0.466	-0.178	0.172	0.203	-0.146	0.617	0.186	-0.170	0.174	0.500
90	-0.288	-0.413	0.509	-0.082	-0.267	-0.714	0.139	-0.651	0.239	0.053	-0.050	0.077
91	0.031	0.105	0.424	0.134	-0.111	-0.221	-0.183	0.263	0.514	-0.121	0.305	0.584
92	-0.344	-0.823	-0.288	1.277	-0.599	-0.863	-0.674	-0.222	-0.242	-0.777	-0.329	-0.451
93	-0.826	-0.395	-0.911	-0.597	-0.983	-0.473	-0.600	-0.943	-0.964	-0.228	-1.275	-0.472
94	-1.174	0.153	-0.093	0.030	-0.120	0.100	-0.402	-1.992	-0.699	0.202	-0.898	-0.148
95	-0.746	-0.500	-0.688	-0.622	-0.785	-0.702	-0.579	-0.631	-0.722	-0.460	-0.589	-0.412
96	-1.721	-0.156	0.072	0.091	-0.600	-0.688	-0.178	-0.990	0.077	-0.208	-1.456	0.052
97	-0.999	-0.416	-0.721	-1.497	-0.434	0.996	-1.267	0.294	-1.466	-0.330	-1.208	-1.417
98	0.269	0.005	0.532	0.765	-0.260	-0.251	-0.225	0.222	0.183	-0.067	-0.025	0.690
99	-0.146	-0.467	-0.331	-0.408	-0.030	-0.411	-0.050	-0.388	-0.406	-0.601	0.216	-0.388
100	0.190	0.237	0.620	-0.361	-0.078	-0.027	0.423	0.238	0.556	0.204	0.364	0.627
102	-0.098	-0.201	0.002	0.990	-0.456	-0.407	-0.285	0.348	0.625	-0.355	-0.164	0.303
105	-0.061	-0.073	0.297	0.870	-0.299	-0.447	-0.337	0.407	-0.091	-0.290	-0.058	0.538
106	-0.064	-0.352	-0.649	-0.452	-0.271	-0.831	-0.281	-0.413	-0.525	-0.514	-0.521	-0.387
107	-0.183	-0.214	0.308	0.970	-0.536	-0.573	-0.153	0.037	0.098	-0.229	-0.021	0.006
108	-0.165	0.520	-0.421	-0.204	0.374	0.006	0.341	-0.184	-0.199	0.468	0.184	-0.095
109	-0.166	-0.522	0.062	0.857	-0.665	-0.964	-0.495	-0.024	-0.182	-0.538	-0.066	-0.143
110	0.340	0.040	0.458	-0.238	0.167	0.156	0.202	-0.433	0.199	0.008	0.099	0.226
111	0.072	-0.945	-1.356	-1.598	-0.664	-0.028	-1.446	-0.165	-1.138	-0.927	-0.658	-1.520
112	-0.340	-0.970	-1.548	-1.518	-0.847	-0.331	-1.467	0.671	-0.987	-0.832	-0.953	-1.426
113	-0.289	0.814	-0.207	-0.197	0.419	-0.176	0.206	-0.343	-0.272	-0.348	-0.512	-0.411
114	0.099	-0.534	-0.894	-0.986	-0.369	-0.752	-0.975	0.348	-0.589	-0.439	1.262	-0.986
115	-0.092	-0.477	-0.323	-0.373	-0.503	-0.363	-0.262	-0.420	-0.562	-0.224	-0.429	-0.467
116	-0.697	0.044	-1.058	-0.896	0.239	0.697	-0.654	-0.547	-0.596	0.113	-0.903	-0.930
117	-1.097	-0.264	-0.590	-0.465	-0.656	-0.573	-0.538	-0.762	-0.985	-0.335	-1.500	-0.316
118	0.082	-0.226	-0.241	-0.432	0.149	0.148	0.098	-0.878	-0.320	0.110	-0.087	-0.697
119	-1.134	-0.200	-0.984	-0.651	-0.391	-0.231	-0.183	-0.739	-1.007	-0.096	-1.137	-0.458
120	-1.043	1.420	0.716	0.767	0.707	1.681	0.766	-1.073	0.224	1.517	-0.976	1.279
121	-0.023	-0.017	0.288	-0.114	0.005	-0.112	0.213	-0.147	0.234	0.094	0.169	0.141
122	1.290	-0.785	-1.035	-1.334	0.039	0.785	-1.173	0.712	-0.362	-0.826	0.264	-1.148
123	0.055	0.043	0.485	0.485	-0.145	-0.299	0.014	0.465	0.500	0.304	-0.045	0.461
124	-0.783	0.378	0.722	0.048	2.040	1.128	-0.361	0.587	-0.203	0.221	1.664	0.220
125	-1.053	-0.316	-0.977	-1.052	-0.488	0.436	-1.530	0.270	-0.030	-0.434	-1.047	-1.391
126	-0.128	-0.564	-0.134	-0.126	-0.298	-0.157	-0.304	-0.438	-0.365	-0.704	-0.412	-0.249
127	-1.090	-0.057	-0.270	-0.350	-0.643	-0.498	0.054	-1.016	-0.996	0.127	-1.070	0.110
128	-0.543	-0.710	-0.828	-0.752	-0.239	-0.465	-0.428	-0.636	-0.003	-0.263	-0.536	-0.114
129	-1.314	-0.134	0.448	0.051	-1.073	-0.791	0.596	-1.315	-0.433	-0.106	-1.099	0.610
130	0.132	0.004	0.608	-0.344	-0.260	-0.072	0.094	0.105	0.336	-0.151	0.281	0.329
265	0.073	-0.669	-0.931	-0.939	0.180	0.154	-0.913	0.830	-0.806	-0.498	0.333	-1.020
266	0.576	1.011	1.611	1.662	1.202	0.826	0.794	0.129	4.105	1.351	1.864	1.090
267	0.732	0.459	0.218	0.031	0.673	0.164	0.119	-0.152	0.499	0.403	-0.359	0.092
269	0.133	-0.272	-0.164	-0.388	0.264	-0.241	-0.155	0.339	-0.014	-0.182	0.106	-0.171
270	-0.189	-0.036	-0.173	-0.181	-0.016	0.125	-0.026	-0.125	-0.159	-0.049	-0.072	-0.071
271	0.277	0.779	0.402	0.243	0.192	0.875	0.317	-0.323	0.512	0.799	-0.292	0.922
273	0.942	0.782	-0.059	0.403	0.514	0.449	0.732	0.022	1.029	0.717	0.793	0.144
274	0.668	-0.445	0.332	0.391	0.646	-0.262	-0.121	0.736	1.857	-0.079	1.451	-0.196
275	0.829	0.870	-0.154	0.141	0.623	0.371	0.817	0.216	0.025	0.786	-0.016	0.424
276	0.266	0.252	-0.494	0.291	0.883	1.034	1.037	0.221	0.062	0.184	0.728	-0.202
277	0.631	0.268	0.202	0.090	0.286	0.113	-0.209	0.151	-0.084	-0.212	0.525	0.386
279	0.582	0.528	0.762	0.536	0.635	0.515	0.428	0.636	1.007	0.700	0.834	0.718
281	-0.158	-0.729	-0.224	-0.313	-0.632	-0.619	-0.737	-0.513	-0.042	-0.499	-0.505	-0.316
282	-0.237	-0.902	-1.198	-1.224	-0.230	-0.392	-1.176	0.354	-0.536	-0.957	-0.258	-1.255
283	1.042	-1.344	-1.554	-2.147	0.266	-0.348	-1.977	1.228	-1.461	-1.575	-0.350	-2.463
284	0.942	-0.123	-0.137	0.133	-0.066	-0.198	-0.214	-0.103	0.331	-0.068	0.067	0.174
285	0.565	0.403	0.408	0.567	0.268	0.136	0.491	0.472	0.730	0.354	0.458	0.384
288	1.007	0.409	0.352	0.596	0.606	-0.230	0.618	0.465	0.490	0.378	0.975	0.229
289	0.461	0.316	0.334	0.163	0.354	0.233	0.457	0.365	0.462	0.523	0.633	0.360
290	1.146	0.267	1.023	0.780	-0.015	0.083	0.339	0.282	1.808	0.334	0.262	0.295
291	1.612	-0.015	0.562	0.400	1.157	-0.418	0.054	0.907	3.284	0.127	2.884	0.339
292	0.473	-0.100	-0.301	-0.460	0.086	0.320	-0.384	0.588	-0.651	0.158	0.609	-0.282
293	0.213	0.246	0.365	0.203	-0.185	0.304	0.361	0.066	0.255	0.177	0.414	0.663
295	-0.035	0.247	0.180	0.073	0.354	-0.033	0.164	0.185	-0.168	-0.343	-0.046	-0.069
297	1.154	0.816	0.950	0.891	0.962	0.871	0.845	0.823	0.875	0.717	1.179	0.827
298	-1.020	0.392	0.202	0.224	-0.428	-0.665	0.361	-1.161	-0.650	0.362	-0.833	0.554
299	0.915	0.699	1.532	1.264	1.714	1.417	0.852	0.249	3.135	1.215	2.408	0.783
300	-0.117	0.108	0.340	0.139	0.067	0.382	0.268	-0.241	-0.098	0.162	-0.109	0.449
302	0.551	0.320	0.310	0.677	0.567	0.462	0.641	0.504	0.349	0.491	0.669	0.414
304	0.256	0.791	-0.125	-0.011	0.377	1.471	0.423	0.083	0.099	0.994	-0.288	0.328
305	0.758	-0.919	-0.702	-0.622	0.030	-0.261	-0.593	0.526	-0.206	-0.922	0.470	-0.870
306	-0.660	-0.345	0.275	-0.163	-0.597	-0.084	-0.181	-0.629	-0.093	-0.431	-0.144	-0.103
307	0.110	-0.271	-0.076	-0.010	-0.011	-0.269	-0.111	-0.011	0.079	-0.155	-0.163	-0.198
308	-0.176	-0.362	-0.300	-0.276	-0.193	-0.039	-0.301	-0.122	-0.185	-0.334	-0.418	-0.374
309	0.501	0.523	0.512	0.536	0.282	0.538	0.084	0.254	0.515	0.162	1.037	0.488
310	0.545	0.014	0.262	0.143	0.148	0.742	0.075	-0.016	0.218	0.198	0.112	0.007
311	0.940	0.692	0.602	0.621	0.798	0.678	0.775	0.859	0.553	0.507	0.965	0.698
315	-0.488	0.738	0.155	0.069	-0.004	1.081	-0.079	-0.394	0.096	0.473	-0.563	0.113
316	-1.228	0.097	0.274	0.663	-0.517	-0.607	0.140	-1.263	0.259	0.314	-1.450	-0.065
320	0.267	0.121	0.360	0.479	0.519	0.235	0.460	0.462	0.356	0.528	0.329	0.441
321	-1.638	0.580	0.472	0.255	0.311	0.278	0.651	-1.365	0.106	0.409	-2.108	0.567
323	1.300	0.262	0.265	0.532	0.577	0.156	0.448	0.325	0.185	0.863	0.380	0.553
324	0.070	0.262	0.285	0.042	0.213	0.462	0.247	0.319	0.028	0.349	0.225	0.216
325	0.408	0.243	0.333	0.149	0.510	0.394	0.391	0.383	0.273	0.264	0.510	0.369
326	-1.488	-0.184	-0.306	-0.807	-0.765	0.342	-0.421	-0.889	-0.895	-0.372	-1.589	-0.121
327	0.277	-0.140	0.667	0.467	-0.023	-0.070	0.046	0.152	0.111	0.215	0.342	0.181
329	-0.019	0.113	0.403	0.617	0.183	0.050	0.374	0.159	1.621	0.327	0.307	0.256
330	0.297	0.569	0.478	0.430	0.232	0.226	0.284	0.485	1.095	0.603	0.381	0.218
332	0.769	0.000	0.673	0.137	0.145	-0.056	0.344	0.083	0.425	0.156	0.035	0.260
333	1.050	0.431	0.067	-0.053	-0.161	-0.227	-0.300	-0.106	0.281	0.140	-0.518	0.125
334	0.455	-0.417	-0.924	-0.804	-0.253	-0.257	-0.810	0.853	-0.677	-0.333	0.159	-0.592
335	0.231	-0.976	-0.810	-1.143	-0.489	-0.418	-1.139	1.294	0.230	-1.021	0.874	-1.037
336	0.729	0.335	0.148	0.312	-0.046	-0.143	-0.614	0.045	2.109	-0.062	0.485	0.065
337	-0.138	0.238	-0.274	-0.184	0.083	0.026	0.035	-0.375	-1.168	0.316	-0.837	-0.085
339	1.070	1.089	0.585	0.117	0.194	0.307	0.909	-0.072	0.538	0.799	0.339	-0.192
340	0.889	-0.281	-0.150	0.091	-0.074	0.096	-0.050	0.007	-0.216	0.181	0.168	-0.157
341	-2.830	0.500	-1.222	-1.412	-0.835	0.363	0.175	-2.076	-1.078	0.575	-2.582	0.131
342	0.302	0.286	0.297	0.349	0.075	-0.204	0.104	-0.115	-0.039	0.452	-0.127	0.493
343	1.160	0.110	0.411	0.325	0.641	0.281	0.360	1.171	1.168	0.180	1.488	0.214
345	0.308	0.310	0.365	0.493	0.378	0.437	0.040	0.393	0.640	0.194	0.530	0.435
346	1.037	-0.463	-0.584	-0.593	-0.059	-0.017	-0.571	0.614	-0.173	-0.396	0.265	-0.567
347	-0.186	-0.282	0.172	0.026	-0.362	-0.351	-0.421	0.038	-0.203	0.039	-0.136	-0.042
348	-0.047	0.264	1.329	1.383	-0.002	-0.162	0.584	-0.199	4.085	0.499	-0.025	0.825
349	-0.664	-0.051	-0.270	-0.181	-0.209	-0.457	-0.188	-0.485	-1.187	0.007	-0.860	-0.122
350	-0.778	0.218	0.302	0.017	-0.295	-0.378	0.305	-0.657	-0.520	0.275	-0.572	0.363
351	-0.508	-0.253	-0.456	-0.593	-0.522	-0.240	-0.459	-0.413	-0.486	-0.140	-0.705	-0.333
352	0.439	0.343	0.379	0.548	0.483	0.255	-0.066	0.337	0.271	0.336	0.452	0.612
353	1.380	-0.989	-1.231	-1.336	-0.528	-0.866	-1.061	0.454	-0.475	-0.924	0.235	-0.998
354	0.398	0.552	0.452	0.516	0.287	0.369	0.405	0.358	0.398	0.600	0.215	0.479
355	0.353	0.436	-0.059	0.275	0.101	0.244	-0.101	0.441	0.258	-0.220	0.275	-0.102
356	1.054	0.854	0.980	0.851	1.043	0.669	0.910	0.650	2.314	0.907	0.909	0.900
357	2.751	-1.297	-1.416	-1.374	0.148	-1.470	-1.666	0.282	-0.227	-1.148	2.532	-1.645
358	-0.521	0.089	-0.348	-0.405	0.142	0.680	-0.704	-0.401	-0.517	-0.390	-0.101	-0.532
360	0.850	0.160	-0.210	-0.063	0.124	-0.151	-0.222	0.143	-0.268	-0.066	0.152	0.099
361	-0.945	-0.940	-1.561	-2.410	-0.394	-0.299	-2.568	1.627	-0.806	-1.795	0.193	-2.532
362	0.119	0.174	0.063	0.129	0.094	0.209	0.175	0.112	-0.165	0.117	0.135	0.126
364	0.258	0.319	0.210	0.213	0.147	0.381	0.249	-0.041	0.063	0.217	0.047	0.165
365	0.052	0.314	-0.053	-0.147	0.490	0.333	0.196	0.072	0.281	0.236	0.081	0.235
367	0.261	0.075	0.156	0.155	0.553	0.115	0.452	0.404	0.358	0.033	0.043	0.123
368	0.871	-1.458	-1.231	-1.488	-1.132	-1.664	-1.628	1.048	-0.372	-1.263	0.778	-1.826
369	-0.579	0.488	-0.300	-0.197	-0.295	0.055	0.199	-0.341	-1.013	0.504	-1.031	0.281
370	-0.007	0.393	-0.825	-1.083	0.084	1.919	-0.582	1.228	-0.109	0.361	0.570	-0.466
371	-0.728	-0.147	-0.292	0.020	-0.596	-0.467	-0.168	-0.687	-0.940	-0.235	-1.050	-0.387
372	-0.500	-0.014	-0.345	-0.330	-0.317	-0.185	-0.136	-0.573	-0.910	-0.072	-0.432	-0.182
373	0.978	0.008	-0.201	0.039	0.231	0.179	0.306	-0.348	0.318	0.245	0.239	0.111
374	-0.028	-0.229	-0.975	-0.607	-0.169	-0.029	-0.493	-0.364	-0.640	-0.194	0.044	-0.457
375	0.517	-0.072	-0.064	-0.038	-0.342	0.159	-0.158	-0.244	-0.170	-0.002	0.154	-0.452
376	-0.489	-0.141	-0.662	-0.596	-0.485	-0.042	-0.339	-0.030	-0.728	-0.162	-0.618	-0.337
377	0.664	-1.227	-1.393	-1.074	-0.342	-0.578	-1.215	0.486	-0.471	-1.178	1.498	-1.501
378	0.140	-0.022	0.336	-0.344	-0.252	0.006	0.215	0.094	-0.186	-0.287	0.244	0.540
379	-0.577	-0.218	-0.083	1.015	-0.838	-0.735	-0.476	-0.103	-0.351	-0.497	-0.418	0.057
380	-0.054	-0.200	-0.289	-0.332	-0.224	-0.057	-0.193	-0.089	-0.162	-0.182	-0.304	-0.276
381	-2.514	-0.189	0.181	-0.277	-1.073	0.235	-0.006	-1.379	0.253	-0.382	-2.425	0.351
382	-0.354	-0.694	0.477	0.353	-0.489	-0.970	-0.035	-0.641	1.618	-0.455	-0.499	0.341
383	1.443	0.389	0.056	0.122	-0.282	0.467	0.099	-0.908	-0.359	0.595	3.349	0.223
384	0.305	0.393	0.691	0.167	0.521	0.428	0.474	1.046	0.958	0.422	0.544	0.593
385	-1.166	-0.185	-0.345	-0.529	-0.538	-0.216	-0.179	-0.974	-0.831	-0.347	-1.274	-0.078
386	-1.275	0.273	0.506	0.268	0.277	0.621	-0.028	-0.462	0.375	0.130	-1.139	0.165
387	0.506	-0.246	-0.219	-0.131	0.363	-0.178	-0.013	-0.417	-0.564	-0.134	-0.278	-0.020
388	0.284	-0.358	-0.695	-0.769	-0.395	-0.006	-0.607	0.277	-0.336	-0.369	-0.324	-0.632
389	-0.989	-0.398	-0.329	-0.413	-0.591	-0.685	-0.596	-1.063	-0.858	-0.520	-1.351	-0.336
390	-0.351	-0.318	-0.292	1.205	-0.523	-0.514	-0.480	0.032	-0.224	-0.397	-0.278	-0.012
391	0.440	0.139	0.601	-0.500	0.119	0.191	0.209	0.675	0.607	0.063	0.551	0.811
392	-0.554	-0.718	-0.592	1.330	-0.748	-0.947	-0.757	-0.307	-0.482	-0.921	-0.470	-0.422
393	-0.003	-0.237	0.140	1.481	-0.185	-0.308	-0.321	0.307	-0.434	-0.397	-0.105	0.060
394	-0.834	-0.555	-0.780	-0.639	-0.545	-0.606	-0.737	-0.485	-0.850	-0.737	-0.711	-0.618
395	0.674	-0.044	-0.365	0.086	0.433	0.114	0.880	0.547	0.125	0.311	0.531	-0.177
396	0.784	0.820	0.103	0.264	0.469	0.588	0.265	-0.057	0.458	0.383	0.641	1.119
397	-0.447	0.036	-0.509	-0.427	-0.349	0.437	-0.219	-0.508	-0.638	0.046	-0.463	-0.004
398	-1.479	0.440	0.622	0.348	0.750	0.684	0.100	-1.442	0.286	0.346	-1.466	0.243
399	-0.037	-0.029	0.266	-0.438	-0.344	-0.460	-0.410	0.142	-0.312	-0.140	0.428	-0.442
400	1.247	1.285	1.920	1.620	1.701	-0.142	0.665	1.031	4.546	1.367	3.030	1.471
401	1.593	-0.134	0.542	0.340	0.079	0.587	0.286	0.584	0.067	0.250	0.495	0.134
402	0.320	0.179	0.056	0.096	0.145	0.549	0.121	0.735	0.442	-0.126	0.339	0.399
403	0.984	0.874	0.590	0.153	0.570	0.586	0.566	0.857	1.057	0.698	0.911	0.360
404	0.346	0.237	0.088	0.303	-0.352	-0.322	-0.307	0.432	-0.049	-0.469	0.277	0.126
405	0.338	-0.485	0.539	-0.278	-0.238	0.124	0.294	-0.012	0.291	0.294	0.212	0.045
406	-1.733	0.425	0.211	0.032	-0.411	-0.347	0.196	-1.071	-0.338	0.402	-2.017	0.343
407
408	0.384	0.309	-0.138	-0.629	0.052	0.091	0.428	-0.509	0.452	-0.409	0.194	0.221
411	-1.111	-0.905	-0.266	-0.507	-1.066	-1.040	-0.531	-0.841	0.876	-1.026	-1.526	-0.400
562	0.261	-0.172	0.353	0.356	0.329	-0.601	-0.455	0.658	1.774	-0.188	0.665	0.166
563	-0.142	-0.302	0.895	0.914	0.250	-0.011	0.396	0.016	2.969	0.113	1.089	-0.608
564	1.059	0.086	0.155	0.131	0.440	0.400	0.740	0.245	0.982	-0.113	0.745	0.421
565	0.957	0.020	-0.070	0.335	0.160	0.159	0.067	0.445	0.230	-0.026	0.458	-0.071
566	0.132	-0.005	-0.042	0.332	-0.280	-0.025	-0.038	-0.415	-0.130	-0.124	-0.385	0.092
567	0.220	0.034	-0.256	0.102	-0.210	0.022	-0.087	-0.057	-0.060	0.104	-0.282	-0.354
568	-0.869	0.383	0.305	0.500	-0.366	-0.761	0.471	-1.048	-1.014	0.558	-0.801	0.395
569	1.275	1.026	0.891	0.957	0.653	0.880	0.780	0.849	0.705	1.180	1.114	0.797
570	1.207	-0.147	0.600	0.063	0.703	0.706	0.789	0.624	0.522	0.539	0.340	0.513
571	1.099	0.609	0.933	-0.156	0.683	0.713	0.763	1.265	1.161	0.579	1.003	0.570
572	-0.191	-1.064	-0.780	-0.461	-0.387	-0.745	-0.983	0.390	1.419	-0.922	-0.065	-0.995
574	0.810	0.077	0.586	0.681	0.500	-0.170	0.330	0.986	1.437	0.340	1.305	0.338
576	0.668	0.209	0.218	0.562	0.352	0.095	0.187	0.464	0.487	0.319	0.521	-0.039
577	1.353	0.929	1.394	1.143	0.716	0.735	0.951	0.454	0.938	0.850	0.768	1.141
578	0.543	0.246	0.242	0.828	0.020	-0.173	0.590	-0.004	0.552	0.365	0.841	0.619
579	-0.975	0.376	0.433	0.805	-0.484	-1.065	0.512	-1.523	-0.863	0.416	-1.099	0.593
583	1.108	0.871	0.823	0.906	1.068	0.930	0.865	0.735	0.932	0.776	1.146	0.800
584	-0.276	-0.276	-0.516	-0.417	-0.381	-0.338	-0.257	-0.326	-0.466	-0.168	-0.514	-0.331
585	0.331	0.551	0.165	0.264	0.364	0.613	0.165	0.953	0.400	-0.210	0.789	0.378
586	-0.186	-0.298	-0.438	-0.707	0.840	0.570	-0.613	0.218	-0.475	-0.460	-0.244	-0.906
587	1.076	2.116	2.733	2.809	2.377	2.074	1.967	0.083	4.423	2.282	1.907	2.370
588	0.783	0.316	0.341	0.293	-0.139	0.311	-0.050	0.043	0.188	0.454	0.317	-0.036
591	-0.340	-0.186	0.570	0.963	-0.181	-0.843	0.057	-0.805	1.976	-0.114	-0.015	0.139
592	0.965	-0.010	0.148	0.644	-0.244	0.038	-0.171	-0.176	0.378	0.060	-0.191	0.251
593	2.244	0.916	1.678	1.889	2.177	1.677	0.977	0.038	3.626	1.455	3.282	1.056
594	-0.460	-1.089	-1.084	-1.800	-1.128	0.697	-0.565	-1.027	-1.834	-0.523	-1.694	-0.719
595	0.963	0.968	1.075	1.112	1.183	1.052	0.979	0.923	1.175	0.945	1.100	1.051
596	1.687	1.121	0.963	1.009	1.313	1.110	1.216	1.150	1.239	1.014	1.495	0.986
597	0.404	0.480	0.465	0.370	0.300	0.158	0.527	0.018	0.152	0.572	0.110	0.552
598	0.287	0.170	0.030	0.293	-0.048	0.670	0.148	0.494	0.275	0.080	0.182	0.332
599	1.203	0.546	0.058	0.959	0.666	0.207	0.829	0.503	0.588	0.140	0.625	0.644
600	0.730	0.277	0.809	0.678	0.458	1.315	0.649	1.166	1.064	0.633	0.863	0.833
602	1.220	0.580	0.789	0.807	0.976	0.672	0.944	1.380	1.094	0.594	1.449	0.714
603	-0.354	-0.390	-0.660	-0.708	-0.383	-0.125	-0.460	0.458	-0.627	-0.512	-0.568	-0.224
604	0.938	-1.502	-1.363	-1.208	-1.333	-1.300	-1.284	1.615	-0.454	-1.506	0.849	-1.528
605	-1.513	0.812	0.575	1.038	-0.901	-0.269	0.111	1.150	0.286	1.033	-1.395	0.416
609	0.915	0.371	0.550	0.750	0.377	0.678	0.328	0.547	0.554	0.389	0.723	0.459
613	0.887	0.818	0.865	0.755	0.821	0.772	1.100	0.763	0.736	0.902	0.923	0.756
614	1.353	1.104	0.829	1.031	1.335	1.365	0.856	0.916	1.176	0.936	1.067	0.883
616	0.173	0.256	0.068	0.111	0.085	0.311	0.215	0.342	-0.199	0.388	-0.020	0.034
618	0.900	0.167	-0.283	-0.046	-0.140	-0.032	0.066	0.326	0.348	0.693	-0.262	0.165
619	0.945	0.305	-0.343	0.013	0.416	0.474	0.382	-0.011	0.102	0.093	0.105	-0.210
620	1.024	0.455	0.230	0.230	0.707	-0.276	0.047	0.130	0.616	0.189	0.049	0.309
622	0.994	0.227	0.633	0.646	0.022	0.431	-0.216	0.573	-0.023	0.193	0.044	0.624
623	0.241	0.715	1.159	1.568	0.775	0.492	0.727	0.079	3.425	0.946	0.896	0.777
624	-0.541	-0.420	-0.321	-0.331	-0.632	-0.030	-0.418	-0.822	-0.925	-0.537	-0.390	-0.125
625	1.246	1.138	0.396	0.721	0.776	1.045	0.790	1.584	1.257	0.708	1.218	1.088
626	1.128	0.495	1.027	1.543	0.610	0.673	0.689	0.795	0.898	0.621	1.144	0.429
627	0.588	0.217	0.381	0.252	0.174	0.540	0.403	0.826	0.214	0.160	0.336	-0.093
628	1.997	-0.796	-0.729	-0.516	0.687	0.851	-0.913	0.882	0.549	-0.880	2.407	-1.037
629	0.998	0.265	0.188	-0.267	0.162	0.052	-0.086	1.071	0.395	0.524	0.726	-0.258
630	1.712	0.408	-0.255	0.313	0.422	-0.055	1.037	0.898	0.523	1.043	0.477	0.213
631	0.035	0.054	-0.305	-0.414	-0.559	-0.402	-0.261	-0.550	-0.683	-0.025	-0.422	-0.283
632	-1.407	0.695	0.462	-0.073	0.253	1.409	0.333	0.562	0.320	0.763	-0.590	0.603
633	-0.324	0.512	0.282	0.184	0.021	0.281	0.373	-0.288	-0.140	0.441	-0.383	0.516
634	-0.044	0.183	-0.038	0.252	0.106	0.111	-0.155	0.426	-0.550	0.176	0.168	-0.069
635	0.364	0.693	0.511	0.425	0.534	0.460	0.748	0.453	0.166	0.767	0.152	0.477
636	1.141	0.576	0.781	0.813	0.775	1.152	1.185	1.018	1.217	0.980	0.959	0.615
637	0.784	0.358	0.323	0.282	0.339	0.381	0.349	0.321	0.320	0.311	0.541	0.401
638	0.840	-0.354	-0.283	-0.201	-0.097	0.006	0.147	-0.056	-0.288	-0.105	-0.180	-0.625
639	0.484	-0.445	-0.580	-0.719	0.359	-0.103	-0.796	0.397	-0.393	-0.468	0.511	-0.791
640	1.124	0.534	0.315	0.538	-0.043	-0.138	0.227	0.320	-0.187	-0.116	0.353	0.569
641	1.780	0.732	0.182	0.253	0.633	0.627	-0.082	-0.025	0.399	0.120	0.490	-0.346
643	1.540	1.103	0.261	0.107	0.937	-0.057	0.853	-0.232	0.743	0.777	-0.420	-0.026
644	-0.535	0.099	0.813	1.082	-0.411	-0.624	0.502	-0.995	1.126	0.358	-0.411	0.346
645	0.632	0.490	0.578	0.713	0.583	0.752	0.690	0.474	0.374	0.564	0.875	0.632
646	-1.597	0.507	0.088	0.484	0.958	0.152	0.640	-1.148	-0.182	0.589	-1.535	0.997
647	-0.679	0.065	-0.716	-0.570	-0.743	-0.291	-0.363	-0.188	-0.631	0.060	-0.151	-0.695
648	1.032	0.063	0.205	0.430	0.159	0.306	0.200	0.501	-0.062	-0.097	0.109	0.085
649	0.020	1.671	1.274	1.077	0.335	1.281	0.877	0.686	2.032	1.693	-0.305	1.362
650	1.345	0.432	0.066	0.690	-0.120	0.451	0.170	1.249	0.627	0.281	0.594	0.446
651	1.093	0.064	-0.216	0.375	0.779	0.460	0.923	-0.075	0.612	0.052	0.037	-0.333
652	0.496	0.447	0.329	0.249	0.168	0.347	0.472	0.006	0.010	0.519	0.005	0.395
653	0.300	0.418	0.103	0.032	0.052	0.233	0.209	0.723	0.381	0.407	0.445	0.090
654	1.043	0.119	-0.082	0.306	0.281	0.064	-0.152	-0.136	-0.233	0.250	0.590	0.295
655	0.426	-0.017	-0.044	0.193	0.474	1.066	-0.112	0.921	0.258	0.059	0.249	-0.178
656	1.031	0.051	0.229	0.332	0.341	0.245	0.205	0.737	0.422	0.019	1.083	0.174
657	1.133	0.091	0.004	0.171	0.314	0.217	0.581	0.040	-0.053	0.649	0.310	0.031
658	0.784	0.745	0.633	0.511	0.873	1.198	0.759	0.610	0.620	1.082	0.788	0.608
659	-0.805	-0.523	0.231	0.102	-1.283	-1.058	-0.147	-0.801	0.422	-0.686	-0.667	-0.030
660	-0.424	-0.627	-0.605	-0.772	-0.477	-0.488	-0.612	0.693	-1.089	-0.626	-0.756	-0.814
661	0.724	0.494	0.617	1.450	0.176	0.397	0.375	0.785	0.705	0.348	0.628	0.713
662	-1.428	0.215	-0.011	-0.144	-0.819	0.239	-0.142	-0.609	-0.240	0.148	-0.910	0.053
663	-1.518	-0.062	-0.148	-1.737	1.020	1.036	-0.704	-0.584	-1.831	-0.371	-1.703	-0.972
664	1.000	0.687	0.684	1.581	0.435	0.466	0.555	0.433	0.787	0.319	0.921	0.924
665	0.213	-0.068	0.055	1.854	-0.154	-0.120	-0.282	0.322	0.099	-0.065	0.111	0.408
666	0.151	0.097	0.218	2.301	-0.134	0.150	0.328	0.594	-0.075	-0.036	0.180	0.054
667	-0.442	-0.127	-0.281	-0.569	-0.945	-0.728	-0.144	-0.886	-0.756	-0.068	-0.928	-0.030
668	-0.284	0.006	-0.318	-0.350	-0.501	0.019	-0.195	-0.413	-1.058	0.184	-0.956	-0.097
669	1.802	-0.298	-0.234	-0.378	0.183	0.210	-0.386	1.058	0.151	-0.355	0.866	-0.473
670	1.098	0.937	0.909	0.454	0.776	0.948	0.840	0.659	1.200	0.922	1.074	0.564
671	0.391	0.302	0.104	0.075	0.303	-0.059	0.584	0.875	-0.030	0.700	0.562	0.145
672	1.076	0.238	0.324	0.213	0.414	0.159	0.792	-0.390	0.260	0.154	-0.176	0.054
673	1.019	-0.349	-0.097	-0.318	-0.160	0.090	-0.319	0.423	0.043	-0.143	0.056	-0.195
674	1.032	-1.856	-0.853	-1.930	-0.536	-1.696	-2.124	0.144	-0.427	-2.041	1.205	-2.030
675	0.978	0.331	0.830	1.040	0.110	0.519	0.412	0.046	0.659	0.702	0.546	0.755
676	-0.532	0.667	0.274	0.113	-0.033	1.005	0.407	-0.661	-0.464	0.690	-0.758	0.635
677	1.088	0.432	0.792	1.612	0.173	0.088	0.213	0.954	0.655	0.176	0.821	0.812
678	0.530	-0.244	-0.141	-0.242	0.137	0.136	0.250	-0.252	0.506	0.142	-0.450	-0.101
679	-0.019	-0.351	-0.574	-0.630	-0.324	-0.041	-0.347	-0.144	-0.441	0.041	-0.413	-0.318
680	-0.853	-1.330	-1.271	-1.532	-0.828	-0.879	-1.755	0.148	-1.121	-1.410	-0.727	-1.990
681	1.109	0.004	-0.043	0.817	0.724	0.313	0.785	0.001	0.288	0.477	0.505	0.121
682	0.425	-0.078	0.107	1.959	-0.332	-0.103	-0.063	0.545	-0.380	-0.229	-0.034	-0.009
683	-0.439	-0.552	-0.941	-0.767	-0.789	0.118	-0.871	0.017	-0.626	-0.569	-0.897	-0.833
684	0.666	0.264	0.977	1.521	0.071	0.418	0.077	0.978	0.444	0.321	0.658	0.912
685	1.493	0.942	0.992	0.582	0.534	0.764	0.557	1.196	0.854	0.684	0.647	0.558
686	-1.452	-1.007	-1.134	-0.470	-1.611	-1.179	-1.311	-1.763	0.728	-0.997	-2.186	-1.252
687	1.062	0.695	1.014	2.033	0.447	0.534	0.576	1.071	0.639	0.506	0.778	1.035
688	-0.143	0.337	0.254	0.261	-0.154	0.296	0.342	-0.314	-0.239	0.525	-0.299	0.341
689	1.034	0.193	0.758	-0.321	0.075	0.480	0.330	0.451	0.821	0.331	0.023	0.713
690	-1.397	-0.222	-0.091	-0.240	-1.278	-1.379	-0.129	-0.463	-0.949	-0.122	-1.606	0.046
691	-1.621	1.143	0.290	0.803	0.321	0.802	0.808	-1.040	0.462	1.353	-1.576	0.755
692	-0.313	-0.389	-0.544	-0.782	-0.696	-0.454	-0.594	-0.191	-0.228	-0.165	-0.263	-0.293
693	0.499	0.251	-0.127	-0.059	-0.196	-0.033	0.032	-0.319	-0.172	0.569	-0.405	0.029
694	-1.253	0.933	0.802	0.699	0.736	0.650	1.032	-0.940	0.659	0.879	-0.798	1.580
695	1.112	0.860	0.913	1.044	0.471	0.734	0.601	1.000	0.948	0.538	1.068	1.212
696	0.629	0.442	0.292	0.514	0.072	0.417	0.112	0.527	0.629	0.267	0.378	1.005
697	1.021	0.256	0.759	-0.028	0.564	0.534	-0.047	0.056	0.821	0.372	0.227	0.039
698	-0.457	-0.288	-0.355	-0.334	-0.510	-0.108	-0.315	-0.389	-0.261	-0.485	-0.661	-0.229
840	0.009	0.114	-0.119	-0.308	0.133	-0.141	0.142	0.436	0.306	0.242	-0.138	0.616
842	1.671	-1.928	-1.408	-1.256	-0.778	-1.252	-1.674	0.850	-0.191	-1.585	1.886	-1.803
843	0.122	-0.251	0.242	0.562	0.286	0.124	0.116	-0.239	1.501	0.024	1.635	-0.164
844	-1.043	-0.344	-0.191	-0.731	-1.099	-0.317	-0.797	-1.127	-1.017	-0.281	-1.235	-0.305
845	0.076	2.545	2.973	3.077	3.190	2.150	1.864	-0.356	5.594	2.524	1.647	2.509
846	0.738	1.924	3.311	3.489	2.326	1.327	1.952	0.058	5.083	2.389	2.824	2.224
847	-1.760	-0.006	-0.523	-0.475	-0.316	-0.182	-0.185	-1.267	-1.244	0.023	-2.098	-0.036
849	0.403	-0.525	-0.657	-0.561	-0.379	-0.264	-0.635	0.443	-0.399	-0.343	0.289	-0.578
850	-1.136	-0.953	-0.368	-0.398	-0.374	-0.040	-1.502	0.523	-0.925	-0.953	-0.945	-1.630
851	-0.254	-0.294	-0.123	-0.157	-0.609	-0.270	-0.219	-0.422	0.042	0.084	-0.293	0.121
852	0.098	-0.039	0.085	-0.074	-0.165	0.180	-0.292	0.208	0.584	-0.167	-0.097	0.232
853	0.076	-0.207	0.387	-0.083	-0.300	-0.348	-0.276	0.422	0.423	-0.361	0.171	0.250
854	-1.319	-0.288	-0.921	-1.128	-0.494	0.496	-0.994	0.180	-1.011	-0.045	-0.200	-1.276
858	0.312	-0.007	0.167	-0.086	0.201	0.022	0.140	0.420	0.068	0.275	0.567	0.019
859	0.249	0.249	0.434	0.128	0.199	0.338	0.311	0.390	0.416	0.473	0.614	0.397
860	0.051	-0.006	0.030	-0.143	-0.065	0.076	-0.007	0.090	0.129	0.355	0.389	0.176
861	-0.283	-0.362	-0.130	-0.097	-0.408	0.034	-0.264	-0.360	0.393	-0.374	-0.262	0.226
862	-0.035	0.351	1.237	1.455	0.734	-0.271	0.500	0.684	2.403	0.472	1.324	0.671
863	-0.090	0.064	0.168	-0.002	0.071	-0.062	0.044	0.160	0.147	0.059	0.178	0.079
865	0.043	-0.131	-0.183	-0.214	-0.005	-0.230	-0.017	0.071	-0.128	-0.088	0.148	-0.154
866	0.676	0.282	0.439	0.477	0.608	0.359	0.622	0.445	0.436	0.404	0.955	0.439
867	0.717	0.490	0.712	0.627	0.895	0.602	0.887	0.609	0.764	0.469	0.999	0.544
868	0.223	-0.466	-0.154	-0.258	0.537	-0.684	-0.411	0.955	2.018	-0.411	1.559	-0.135
870	0.329	0.396	0.343	0.463	0.521	0.296	0.309	0.637	0.547	0.692	0.616	0.563
871	0.109	0.026	0.048	-0.064	0.159	0.198	0.092	-0.089	-0.003	0.156	0.371	0.103
873	-0.128	0.154	0.294	0.256	-0.045	0.328	0.316	0.169	0.198	0.394	0.020	0.388
874	0.092	0.124	0.454	0.286	0.422	-0.400	0.402	0.042	0.850	0.209	0.123	0.347
875	0.567	0.106	0.393	0.082	0.359	0.158	0.280	0.048	0.386	0.089	0.784	0.382
876	-0.897	0.315	0.207	-0.122	-0.142	0.559	0.182	-0.635	-0.124	0.190	-0.604	0.349
877	0.480	0.437	0.704	0.918	0.664	0.417	0.776	0.524	1.172	0.594	0.868	0.501
878	0.027	-0.702	-0.303	0.141	-0.329	-0.261	-0.493	-0.346	1.055	-0.503	-0.274	-0.524
879	-0.074	-0.028	0.455	-0.206	0.174	0.041	0.067	-0.071	0.412	0.046	0.359	0.298
880	1.154	0.303	1.143	1.235	1.394	-0.106	0.659	0.275	4.366	0.719	2.328	0.592
881	1.102	0.155	1.581	1.362	0.043	-0.258	0.765	0.566	3.653	0.614	1.605	0.573
882	-0.444	-0.138	-0.273	-0.399	-0.065	-0.296	-0.212	-0.660	-0.360	-0.071	-0.366	-0.186
883	-0.057	0.066	0.266	0.054	0.034	0.007	-0.306	-0.054	0.212	-0.115	0.159	0.171
884	-0.212	0.111	-0.146	-0.288	-0.358	-0.301	-0.240	-0.093	-0.121	0.173	-0.017	-0.146
886	0.113	-0.168	0.636	0.117	0.130	0.284	0.111	0.235	0.394	0.376	0.310	0.366
887	-0.792	-0.665	-0.270	-0.343	-0.549	-0.515	-0.433	0.396	0.451	-0.639	-0.423	-0.642
888	-0.158	-0.593	-1.399	-0.705	0.395	0.489	-0.709	-0.539	-1.052	-0.329	-0.996	-1.250
889	0.525	0.169	0.442	0.322	0.545	0.312	0.545	0.354	0.356	0.323	0.712	0.392
890	0.383	0.714	0.210	0.759	0.464	0.545	0.392	0.369	0.853	0.818	0.055	0.308
891	-0.725	0.084	0.120	0.003	-0.044	-0.131	-0.076	-0.717	0.009	0.010	-0.355	0.034
892	0.084	-0.113	-0.265	-0.495	-0.297	0.092	-0.292	-0.247	-0.540	-0.180	0.497	-0.422
893	0.441	-0.196	0.317	0.177	0.560	0.692	0.523	0.338	0.377	-0.104	0.334	0.329
894	-1.066	-0.227	-0.826	-0.502	-0.006	0.185	-0.324	-0.614	0.095	0.280	-0.804	-0.618
896	-0.525	-0.242	-0.336	-0.879	-0.600	-0.120	-0.220	0.347	-0.646	-0.477	-0.296	0.051
897	0.080	-0.016	0.185	0.031	0.013	0.126	0.665	-0.238	-0.245	-0.480	0.482	0.088
898	1.031	-0.928	-0.244	-0.326	0.297	-0.740	-0.809	1.478	1.894	-0.579	2.153	-0.352
899	0.114	-0.250	-0.377	-0.289	0.018	-0.106	-0.031	0.228	-0.007	-0.113	0.128	-0.321
900	0.549	-0.561	-0.253	-0.151	0.444	0.135	-0.107	1.196	0.317	-0.308	0.599	-0.331
902	-0.169	-0.641	-0.073	-0.359	-0.428	-0.632	-0.253	0.045	0.095	-0.450	0.068	-0.081
904	0.057	0.027	0.143	0.181	0.522	0.024	0.227	0.014	0.231	0.117	0.204	0.145
905	0.190	0.241	-0.388	-0.281	0.347	0.493	0.585	-0.463	0.401	0.399	-0.047	0.113
907	-0.245	-0.169	-0.528	-0.047	0.111	-0.002	-0.449	-0.233	-0.112	-0.442	0.255	-0.542
908	-0.149	0.189	0.368	0.216	0.061	0.190	0.105	-0.246	0.093	0.164	-0.288	0.547
909	-0.394	-0.397	-0.190	-0.080	-0.256	-0.248	-0.118	-0.364	-0.270	-0.232	-0.105	-0.005
910	-0.157	-0.151	-0.118	-0.088	0.191	-0.421	0.022	-0.142	-0.277	-0.078	-0.092	0.003
911	0.190	-0.427	-0.284	-0.472	-0.184	-0.432	0.571	-0.448	-0.205	0.165	-0.445	-0.341
914	0.135	0.193	0.428	0.261	0.416	-0.293	0.174	0.128	0.303	-0.378	0.433	0.224
915	-0.335	-0.155	-0.125	-0.212	-0.434	-0.150	-0.097	-0.205	-0.210	-0.168	-0.248	-0.172
918	-0.404	-1.849	-1.911	-2.320	-0.874	-0.449	-1.970	0.697	-0.869	-1.447	-0.319	-2.128
919	0.675	-0.342	-0.324	-0.365	0.065	0.077	-0.296	0.443	0.188	-0.187	0.319	-0.114
921	0.523	0.287	0.497	0.288	0.523	0.213	0.642	0.578	0.495	0.592	0.651	0.423
922	0.173	0.029	0.176	0.121	0.437	-0.124	0.186	0.237	0.222	0.137	0.362	0.085
923	0.152	0.220	-0.113	0.084	-0.017	0.040	0.355	0.242	0.143	0.295	0.268	-0.075
924	-0.249	-0.264	-0.407	-0.297	0.012	-0.303	-0.240	0.104	-0.359	-0.241	-0.021	-0.277
925	-1.202	0.348	-0.287	-0.327	-0.148	0.133	-0.006	0.050	-0.760	0.112	-0.681	-0.200
927	-1.489	0.200	0.427	0.222	1.032	-0.177	-0.148	-1.225	-0.245	0.349	-1.682	0.176
928	-0.268	-0.329	-0.164	-0.059	-0.333	-0.166	-0.271	-0.068	-0.355	-0.242	0.036	0.122
929	-0.164	-0.354	-0.032	-0.223	0.061	-0.113	-0.162	0.064	-0.235	-0.072	0.012	-0.194
930	-0.216	-0.378	-0.592	-0.452	-0.119	-0.476	-0.380	-0.446	0.166	-0.346	-0.300	-0.040
931	-0.020	-0.200	0.250	0.117	0.048	-0.313	0.116	0.141	0.035	0.027	0.155	0.056
932	0.874	0.094	-0.138	-0.198	0.046	0.048	-0.104	0.552	0.362	0.014	0.564	-0.235
933	-0.234	-0.286	-0.367	-0.183	0.049	-0.209	-0.260	0.062	0.048	-0.315	-0.083	-0.200
934	-0.475	-0.380	-0.396	-0.414	-0.470	-0.613	-0.350	-0.475	-0.338	-0.370	-0.246	-0.362
935	-0.111	-0.267	-0.412	-0.391	0.478	-0.274	-0.074	-0.664	-0.390	-0.520	0.028	-0.139
937	-0.020	0.048	0.348	0.109	0.016	-0.300	-0.070	0.335	0.064	-0.087	-0.015	-0.003
938	0.025	-0.037	0.030	0.000	-0.088	-0.107	0.018	-0.091	-0.051	-0.311	0.026	-0.161
939	0.222	-0.227	-0.314	0.192	-0.071	0.119	0.204	-0.112	0.393	0.222	-0.091	0.284
941	-0.689	-0.106	-0.135	-0.206	-0.445	-0.423	-0.010	-0.667	-0.001	-0.315	-0.523	0.089
942	-0.077	-0.088	0.097	0.026	0.236	-0.138	-0.084	-0.101	0.578	0.122	-0.268	0.061
943	-0.281	-0.533	-0.531	-0.416	-0.314	-0.409	-0.336	-0.450	-0.402	-0.397	-0.536	-0.277
944	-0.534	-0.126	-0.366	-0.304	-0.228	-0.142	-0.443	-0.505	-0.528	0.086	-0.556	-0.208
945	-0.367	-0.537	-0.711	-0.797	-0.360	-0.636	-0.616	-0.598	-0.102	-0.553	-0.426	-0.726
946	-0.332	-0.306	-0.368	-0.346	-0.040	0.000	-0.236	0.038	0.105	-0.182	-0.372	-0.267
947	-0.144	0.216	-0.074	0.117	-0.274	-0.182	0.279	-1.051	-0.904	0.434	-0.825	0.356
948	-0.580	-0.298	-0.363	-0.484	-0.516	-0.287	-0.474	-0.531	-0.186	-0.618	-0.585	-0.141
949	0.073	0.001	-0.096	-0.155	0.396	0.489	-0.175	-0.101	0.127	-0.218	-0.098	-0.178
952	-0.393	-0.204	-0.759	-0.275	-0.397	0.058	-0.358	-0.070	-1.078	-0.065	-0.466	-0.344
953	-0.116	-0.285	-0.158	0.714	-0.376	-0.162	-0.423	0.063	-0.083	-0.333	-0.067	0.170
955	0.310	0.123	0.141	0.423	-0.157	-0.327	-0.268	0.658	0.246	-0.155	0.284	0.322
956	0.113	0.638	-0.116	0.318	0.426	0.615	0.610	-0.279	0.958	0.223	0.768	0.148
957	-0.730	0.219	-0.230	-0.145	-0.215	0.058	0.268	-0.224	-0.877	0.413	-0.791	0.225
958	-0.244	1.215	0.288	0.148	0.492	1.136	0.450	-0.070	-0.175	1.329	-0.132	1.001
959	-0.935	-0.480	-0.902	-0.793	-0.216	-0.019	-1.075	0.031	-0.880	-0.413	-0.613	-1.211
960	-0.011	-0.058	0.324	0.717	-0.252	-0.524	-0.240	0.141	0.080	-0.187	0.277	0.341
962	0.071	-0.225	-0.013	-0.597	0.098	-0.057	0.179	-0.131	0.142	0.312	0.226	-0.147
963	-0.098	-0.274	0.350	1.202	-0.394	-0.238	-0.270	0.400	-0.097	-0.131	0.302	0.382
964	0.082	0.048	0.014	-0.210	-0.223	0.126	-0.001	0.503	0.356	0.293	0.599	0.002
965	-0.354	0.128	0.226	0.187	0.627	-0.263	0.087	-0.457	-0.555	0.178	-0.907	0.281
966	-0.087	0.042	0.389	0.385	-0.286	0.099	0.162	0.122	0.097	-0.089	-0.030	0.547
967	-1.590	-0.942	-0.108	-0.852	-0.785	-0.612	-0.794	-0.239	0.182	-1.079	-1.713	-0.811
968	0.860	-0.840	-1.062	-1.180	-0.380	-0.555	-1.189	0.842	-0.317	-0.841	0.654	-1.139
969	-0.976	0.545	0.036	-0.149	-0.162	0.841	0.284	-0.879	-0.213	0.580	-1.562	0.809
970	0.166	-0.105	0.664	-0.015	0.131	0.168	0.087	0.228	0.614	0.204	0.352	0.093
971	-0.430	0.124	0.268	-0.245	0.086	-0.290	-0.122	-0.147	-0.214	-0.351	0.075	-0.100
972	-0.440	-0.351	-0.690	-0.445	-0.396	-0.338	-0.380	-0.751	-0.555	-0.360	-0.421	-0.192
973	-0.113	-0.479	-0.080	1.060	-0.519	-0.362	-0.573	0.180	-0.069	-0.548	-0.094	0.097
974	-0.577	0.112	0.293	0.475	2.017	-0.111	0.345	-1.033	0.813	0.188	-0.783	0.210
975	-0.347	-0.026	-0.413	-0.144	0.579	-0.201	0.266	-0.279	-0.020	0.044	-0.027	-0.219
976	-0.502	1.387	0.326	0.296	0.616	1.454	0.645	-0.479	-0.061	1.313	-0.579	1.200
977	-0.636	-0.076	-0.358	-0.318	-0.430	-0.207	-0.107	-0.470	-0.538	0.026	-0.446	0.071
978	-1.300	0.973	0.577	0.797	-0.270	0.890	0.664	-2.206	0.305	1.037	-1.722	0.687
979	-0.046	-0.788	-0.974	-1.066	-0.590	-0.621	-0.745	0.070	-0.787	-0.636	-0.708	-0.761
980	0.340	0.167	0.708	-0.213	-0.133	0.200	0.319	0.651	0.550	0.146	0.430	0.347
981	-0.063	0.094	0.711	0.742	-0.266	0.051	-0.102	0.452	0.119	0.168	0.573	0.601
982	0.051	-0.034	-0.416	0.392	-0.228	0.121	0.107	0.607	0.067	0.187	0.345	0.575
1132	0.077	-0.105	0.073	0.058	0.268	0.396	-0.036	-0.041	-0.051	0.189	0.076	0.234
1133	-0.235	0.183	-0.143	-0.128	0.190	-0.203	0.138	-0.155	-0.440	0.056	-0.090	-0.264
1134	-0.458	-0.005	-0.247	-0.092	0.275	0.041	-0.174	-0.581	-0.317	-0.049	-0.491	-0.022
1135	-0.922	-0.851	-1.605	-1.782	-0.451	-0.712	-1.445	0.394	-1.147	-0.862	-0.536	-1.351
1136	-0.831	-0.076	-1.452	-1.303	-0.575	0.460	-0.359	-0.138	-0.331	0.143	-0.661	-0.811
1137	0.589	2.093	2.840	2.385	1.690	0.606	1.296	-0.405	5.851	2.209	3.003	2.539
1138	0.680	0.617	0.476	0.182	0.492	-0.165	0.519	1.125	0.535	0.375	0.924	1.191
1139	0.160	-0.502	-0.124	-0.299	-0.014	0.141	-0.360	-0.032	0.514	0.194	-0.335	-0.622
1140	0.552	0.498	0.759	0.295	0.603	0.553	0.649	0.648	0.730	0.469	0.407	0.669
1141	-0.065	0.232	0.114	-0.012	0.095	0.038	0.215	0.002	-0.010	0.317	0.038	0.077
1142	0.699	0.817	0.851	-0.241	0.468	0.530	0.652	0.586	0.817	0.592	1.079	0.443
1143	0.125	-0.326	-0.093	-0.012	0.258	-0.022	0.067	0.030	-0.103	-0.478	-0.077	0.103
1144	0.697	0.666	0.349	0.463	0.927	0.600	0.773	0.591	0.555	0.667	0.700	0.377
1145	0.273	0.381	0.356	0.168	0.423	0.328	0.396	0.295	0.299	0.304	0.069	0.213
1148	0.841	0.454	0.634	0.676	0.815	0.447	0.928	0.664	0.649	0.668	0.987	0.579
1149	0.632	0.467	0.841	0.676	0.978	0.677	0.791	0.621	0.939	0.779	0.929	0.695
1150	-0.558	-1.413	-1.713	-1.756	0.365	0.113	-1.890	0.459	-1.413	-1.706	-0.948	-1.957
1151	-0.092	-0.212	-0.253	-0.509	0.419	0.504	-0.197	0.268	-0.564	-0.158	-0.147	-0.468
1152	-0.281	-0.178	-0.479	-0.531	-0.387	-0.225	-0.472	-0.074	-0.175	-0.148	-0.163	-0.611
1153	0.062	-0.762	-0.128	-0.081	0.117	-0.897	-0.367	0.917	1.161	-0.478	0.324	-0.446
1154	1.446	2.067	1.911	1.982	3.132	1.033	1.118	0.695	4.792	2.129	2.910	1.652
1155	0.783	0.770	0.997	0.818	0.952	0.738	0.950	0.706	1.041	1.043	0.942	1.048
1156	0.583	-0.101	0.068	-0.038	0.205	0.019	0.021	0.849	0.148	0.005	0.802	-0.083
1157	0.198	-0.140	0.189	0.599	0.406	0.322	0.541	0.267	0.342	0.074	0.243	0.948
1160	0.820	0.336	0.571	0.512	0.932	0.710	0.661	0.795	0.458	0.374	0.845	0.371
1161	-0.767	-0.657	0.353	0.519	0.088	-0.976	-0.374	0.993	2.121	-0.373	0.581	-0.370
1163	0.731	0.761	0.791	0.721	0.908	0.853	0.702	1.076	1.162	0.843	0.973	0.513
1164	0.184	0.138	-0.321	-0.163	0.721	-0.186	0.536	-0.189	-0.103	0.207	0.231	0.063
1165	0.055	-1.105	-0.964	-1.635	-0.496	-0.662	-1.905	1.609	-0.503	-1.305	0.230	-2.044
1166	-0.306	-0.643	-0.402	-0.617	-0.264	-0.469	-0.177	0.060	0.178	-0.605	-0.113	-0.301
1167	0.582	0.471	0.515	0.497	0.683	0.376	0.779	0.810	0.779	0.600	0.688	0.744
1168	0.342	0.460	0.583	0.658	0.344	0.192	0.591	0.253	0.546	0.573	0.504	0.479
1169	0.866	0.490	0.614	0.531	0.697	0.361	0.620	0.645	0.506	0.580	0.864	0.463
1170	0.276	-0.235	-0.041	-0.025	0.850	0.918	-0.140	-0.312	-0.367	-0.241	0.223	-0.413
1172	-1.515	-2.043	-1.225	-1.821	-0.498	-1.026	-1.503	1.027	-1.655	-1.970	-1.254	-2.132
1173	0.089	0.111	-0.225	0.146	0.413	-0.488	0.075	0.033	-0.200	-0.164	0.060	0.158
1174	-0.009	0.108	0.149	0.048	-0.045	0.225	-0.075	-0.181	-0.279	-0.199	0.010	0.016
1177	0.470	0.388	0.412	0.285	0.522	0.469	0.455	0.689	0.487	0.287	0.576	0.336
1179	0.024	-0.320	-0.075	-0.102	-0.245	-0.228	-0.071	0.045	0.080	-0.460	0.003	-0.274
1180	0.717	-0.162	0.142	0.090	0.348	-0.202	0.224	0.335	0.343	-0.325	0.899	-0.129
1181	0.640	0.409	0.614	0.418	0.481	0.720	0.605	0.725	0.919	0.596	0.574	0.285
1182	-0.500	-0.334	-0.432	-0.667	-0.333	0.053	-0.591	0.386	0.083	-0.240	-0.617	-0.375
1183	0.335	0.238	-0.219	0.169	0.104	0.481	-0.307	0.083	-0.082	-0.002	-0.044	-0.136
1184	-0.013	0.421	0.145	0.684	-0.223	0.165	0.167	0.045	0.635	0.122	0.174	-0.148
1185	0.316	0.038	0.433	0.518	0.302	0.023	0.285	-0.045	0.314	0.043	0.255	0.325
1186	-0.828	-0.712	0.118	-0.150	-0.200	-0.637	-0.316	-0.416	1.355	-0.167	-0.750	-0.650
1187	-1.851	-0.906	-1.199	-0.626	0.189	-0.480	-0.903	-0.834	-0.773	-0.717	-2.072	-1.815
1189	0.859	2.671	4.065	3.978	2.071	0.829	2.661	0.145	6.380	3.094	2.414	3.122
1191	0.181	0.068	0.002	0.042	0.272	0.101	0.218	0.392	-0.173	0.101	0.119	0.136
1194	1.055	-0.262	-0.750	-0.660	0.299	0.391	-0.488	0.924	0.119	-0.151	0.801	-0.288
1195	0.793	-0.475	0.628	-0.008	0.795	0.243	0.351	-0.238	0.087	0.803	-0.224	0.320
1196	-0.684	0.970	0.030	0.089	0.072	1.292	0.359	-0.197	-0.478	1.001	-0.586	0.800
1197	-0.979	-0.561	-1.449	-0.732	-1.220	-1.190	-0.577	-0.857	0.064	-0.355	-1.223	-1.130
1198	-0.217	0.722	0.200	0.051	-0.179	0.265	-0.004	-0.301	0.092	0.636	-0.339	0.324
1199	0.299	0.233	0.055	0.017	0.122	0.317	0.207	0.256	0.175	0.133	0.407	0.294
1201	0.145	-0.165	0.038	0.361	0.634	0.034	0.135	0.099	0.706	-0.024	-0.073	0.355
1202	0.014	0.168	0.080	0.133	-0.084	0.046	-0.251	0.050	-0.030	0.143	-0.142	-0.425
1203	0.358	0.177	-0.070	0.041	0.998	0.488	0.610	0.036	0.391	0.387	0.002	-0.180
1204	-0.276	-0.186	-0.268	-0.328	-0.209	-0.113	-0.561	-0.304	-0.515	-0.070	-0.276	-0.204
1206	0.129	0.179	0.245	0.190	0.412	-0.017	0.200	0.125	0.151	0.049	0.186	0.500
1207	0.747	0.373	0.396	-0.014	0.628	0.354	0.612	1.272	0.925	0.536	0.983	1.224
1208	-1.383	0.309	0.883	1.070	-1.396	-0.301	0.527	-1.778	2.063	0.707	-1.235	0.312
1209	-0.027	-0.145	0.164	0.021	-0.185	-0.198	-0.367	-0.474	-0.056	-0.170	-0.169	-0.242
1211	0.152	-0.091	0.049	0.138	0.123	0.163	0.215	0.130	0.210	-0.005	0.245	0.139
1212	-0.019	1.680	1.332	0.772	-0.466	-0.262	1.235	-0.112	0.697	1.635	-0.043	1.518
1213	-0.602	-0.145	-0.295	-0.219	0.026	-0.237	-0.341	0.074	-0.741	0.046	-0.124	-0.169
1214	0.512	0.461	0.675	0.473	0.400	0.354	0.269	0.436	0.552	0.295	0.440	0.384
1215	-0.045	0.086	0.075	-0.064	0.015	0.369	0.118	0.151	-0.055	0.257	0.013	0.463
1216	0.377	0.099	-0.303	-0.310	0.729	0.245	0.212	-0.260	0.419	-0.106	0.367	0.360
1217	0.389	0.233	0.352	0.742	0.455	0.411	0.248	0.701	0.001	0.217	0.554	0.473
1218	0.286	0.084	0.210	0.283	0.700	0.501	0.272	0.303	0.261	0.268	0.279	0.199
1219	0.073	-0.038	-0.220	0.241	1.081	-0.356	0.043	0.689	-0.152	0.151	0.308	-0.042
1220	-0.051	0.013	-0.174	-0.127	-0.011	-0.377	0.038	-0.305	0.189	-0.108	0.002	0.029
1222	0.225	0.037	0.352	0.315	-0.121	0.152	0.143	0.162	0.498	0.248	0.026	0.326
1224	-0.165	0.183	0.565	0.178	0.342	-0.045	-0.174	-0.153	0.173	-0.160	0.006	0.195
1225	0.999	-1.275	-1.428	-1.695	-0.621	-1.085	-1.763	0.714	-0.503	-1.267	0.714	-1.752
1226	0.455	0.491	0.470	0.275	0.566	0.721	0.811	-0.131	0.045	0.772	0.147	0.250
1227	-0.539	-0.184	-0.574	-0.651	-0.253	-0.383	-0.493	-0.406	-0.415	-0.080	-0.546	-0.257
1228	0.208	-0.128	0.476	1.414	0.051	-0.048	-0.102	0.549	0.362	-0.118	0.100	0.597
1229	-1.011	0.082	-0.489	-0.575	-0.304	0.012	-0.384	-0.827	-0.989	-0.006	-1.480	-0.108
1230	0.180	0.387	0.816	-0.297	0.044	0.050	0.538	0.771	0.356	0.304	0.415	0.226
1231	-0.282	-0.157	-0.183	-0.108	-0.136	-0.136	-0.123	-0.092	-0.219	-0.048	-0.572	0.108
1232	-0.099	0.304	0.055	0.067	0.200	0.399	0.262	-0.109	0.081	0.395	-0.076	0.393
1233	0.141	0.121	-0.209	-0.390	-0.148	0.794	-0.324	0.566	-0.240	0.062	-0.252	-0.108
1234	-0.571	-0.286	0.032	1.304	-0.499	0.186	-0.491	0.003	-0.227	-0.501	-0.437	0.037
1235	-0.365	-0.301	-1.095	-1.007	-0.696	0.158	-0.668	-0.384	-0.738	-0.209	-0.821	-0.728
1236	-0.128	0.372	0.298	-0.565	0.342	0.441	0.394	-0.454	0.665	0.599	0.437	0.456
1237	0.844	1.045	1.340	0.418	-0.033	0.323	0.545	-0.686	0.223	0.682	0.797	1.126
1238	-0.085	0.185	-0.038	-0.179	-0.456	-0.162	0.033	-0.366	-0.240	-0.188	-0.591	0.388
1239	-1.297	0.709	0.581	0.553	-0.588	0.616	0.842	-2.088	-0.255	1.211	-1.405	0.604
1240	-0.224	-0.152	-0.052	1.278	-0.291	-0.355	-0.220	0.119	0.312	-0.208	-0.193	0.199
1241	1.465	-0.364	-0.638	-0.741	0.115	0.240	-0.719	1.058	-0.119	-0.345	0.455	-0.613
1242	-1.974	-0.071	1.415	0.443	-0.561	-0.663	0.154	-1.665	-0.615	-0.253	-2.173	0.502
1243	0.538	-0.020	0.969	-0.117	0.524	0.368	0.542	-0.042	0.343	0.496	0.108	0.110
1244	-2.029	-1.096	0.524	-1.677	-1.056	-0.965	-0.399	0.092	-1.544	-1.112	-1.488	-0.581
1245	1.878	-0.709	-0.842	-1.023	0.072	-0.857	-1.063	0.077	-0.695	-0.736	1.636	-1.217
1246	-0.993	-1.443	-1.480	-1.118	1.362	0.415	-1.383	-0.358	-1.572	-1.100	-1.874	-2.109
1247	0.489	-0.044	-0.337	-0.445	0.532	0.257	0.641	0.099	0.309	0.404	0.847	-0.081
1248	0.080	0.431	0.984	0.397	0.037	0.159	0.369	-0.335	0.610	0.085	0.785	0.888
1249	-0.632	-0.666	-0.952	-0.956	-0.599	-0.802	-0.342	-0.509	-0.960	-0.553		-0.885
1250	0.501	0.631	0.675	-0.081	0.082	0.582	-0.069	-1.394	-0.783	0.554	0.354	0.121
1251	-1.737	-0.174	0.013	-0.100	-0.540	-0.634	0.023	-1.304	-0.545	-0.303	-1.748	0.121
1252	0.420	0.045	-0.439	-0.297	-0.474	-0.177	-0.192	-0.356	-0.862	0.201	-0.080	-0.068
1253	-0.649	-0.648	-1.265	-1.401	-0.401	0.160	-1.328	0.680	-1.012	-0.607	-0.546	-1.246
1254	-3.773	-0.333	0.469	-0.235	-0.401	-1.248	-0.213	-0.321	0.304	-0.552	-3.868	-0.580
1255	0.287	0.161	0.549	1.459	-0.073	0.039	0.003	0.796	0.188	-0.011	0.334	0.339
1256	-0.723	-0.331	-0.983	-0.987	0.075	0.425	-0.701	-0.313	-1.070	-0.436	-0.941	-0.795
1257	-1.240	-0.842	-1.362	-1.370	-0.661	0.298	-1.318	0.826	-1.260	-0.854	-0.651	-1.435
1258	1.172	-0.369	-0.429	-0.440	-0.075	0.196	-0.556	0.687	0.174	-0.442	0.434	-0.710
1259	0.619	0.051	-0.084	0.167	0.462	-0.134	-0.226	-0.375	-0.317	-0.253	0.012	0.101
1260	0.797	0.800	0.399	0.613	0.587	0.155	0.822	-0.460	0.931	0.683	1.124	0.315
1261	-0.284	0.147	-0.140	-0.161	-0.023	0.255	0.004	-0.059	-0.351	0.186	-0.045	0.126
1262	-0.116	0.142	0.207	0.476	1.050	0.505	-0.014	0.258	0.007	0.904	0.104	0.338
1263	0.665	-0.497	-0.723	-0.585	-0.117	-0.101	-0.507	0.427	0.263	-0.491	0.249	-1.033
1264	0.482	0.364	0.841	0.224	0.281	0.284	0.073	0.377	0.605	0.192	0.380	1.022
1265	-0.900	-0.452	-0.430	-0.416	-0.225	0.119	-1.319	0.428	-0.888	-0.571	-0.785	-1.457
1266	-0.442	-0.460	-0.667	-0.774	-0.415	-0.615	-0.331	-0.738	-0.586	-0.747	-0.560	-0.668
1267	-1.611	-0.567	-1.072	-1.166	-1.132	-0.342	-1.008	-0.475	-1.585	-0.647	-1.447	-0.777
1268	-0.509	0.536	-0.296	0.671	-0.893	0.001	-0.537	0.162	-0.344	0.054	-0.436	0.208
1270	-0.437	-0.238	1.504	2.384	-0.347	-0.492	0.353	-0.518	3.078	0.011	-0.187	0.404
1413	-0.889	-0.233	-0.722	-0.580	-0.710	-0.549	-0.602	-0.456	-0.766	-0.389	-0.816	-0.388
1414	0.428	0.310	0.505	0.654	0.004	0.492	0.092	0.891	0.261	0.341	0.597	0.648
1415	-0.400	0.034	-0.470	-0.275	-0.573	-0.232	-0.389	-0.433	-0.433	-0.264	-0.550	-0.231
1416	-0.081	-0.043	-0.248	0.153	-0.090	0.168	0.280	-0.076	0.111	0.093	-0.241	-0.016
1417	-0.955	0.211	0.816	0.717	0.120	0.066	0.356	-0.152	1.670	0.317	-0.551	0.228
1418	0.485	0.190	0.525	0.562	0.528	0.862	0.102	0.838	0.645	0.476	0.719	0.993
1419	-1.157	-0.041	-0.124	-0.290	-0.551	0.067	-0.153	-0.865	-0.538	-0.169	-1.198	0.232
1420	-0.188	-0.254	-0.309	-0.394	-0.085	0.179	-0.227	-0.191	-0.285	-0.141	-0.364	0.004
1421	-0.837	0.276	-0.800	-1.409	-0.766	1.118	-0.827	1.314	-0.344	0.092	-0.805	-0.857
1422	0.873	0.790	0.500	0.570	0.890	0.430	1.061	0.376	0.983	0.913	0.681	-0.192
1423	0.694	0.726	0.615	0.452	0.586	0.643	0.418	0.466	0.827	0.644	0.793	0.392
1424	0.100	-0.552	0.279	0.518	0.183	0.312	-0.030	0.192	0.154	-0.156	0.192	0.065
1425	-0.514	0.742	0.607	0.369	0.269	0.984	0.378	0.101	-0.224	0.697	-0.412	0.704
1426	1.089	-0.004	0.351	0.135	-0.148	0.241	-0.230	0.380	0.136	0.213	-0.238	0.485
1427	-0.079	0.234	-0.117	-0.010	-0.158	0.173	0.130	-0.273	-0.455	0.148	-0.411	0.109
1428	0.563	0.263	0.289	0.321	0.413	0.697	0.151	0.316	0.291	0.393	0.056	0.001
1430	-0.709	0.358	0.326	0.225	-0.490	-0.317	0.094	-0.822	-0.436	0.339	-0.797	0.318
1432	0.238	0.502	0.084	0.243	0.029	0.043	-0.081	0.294	0.489	0.282	0.445	0.224
1433	-0.116	-0.023	-0.298	0.139	-0.267	-0.069	-0.360	0.053	-0.054	-0.672	0.378	-0.301
1435	-0.405	0.144	0.181	-0.108	-0.630	-0.043	-0.185	-0.259	-0.050	0.105	-0.433	0.009
1436	0.428	0.322	-0.148	-0.171	-0.191	0.095	-0.090	0.091	0.022	-0.356	-0.205	0.017
1438	1.050	0.166	-0.174	0.276	1.067	-0.494	-0.074	0.165	-0.169	-0.187	-0.045	-0.125
1439	1.073	-0.391	-0.185	-0.014	0.934	0.419	1.042	-0.159	0.896	0.650	-0.130	0.295
1440	-0.158	-0.543	-0.582	-0.321	-0.524	-0.342	-0.418	-0.308	-0.290	-0.385	-0.241	-0.605
1441	0.391	0.087	0.435	0.320	0.529	0.746	0.200	0.471	0.469	0.200	0.622	0.328
1442	0.916	0.643	0.564	0.907	-0.107	0.405	0.955	0.710	0.534	0.233	0.842	0.623
1443	0.776	0.159	0.204	0.178	0.393	0.423	0.213	0.547	0.314	0.179	0.653	0.109
1444	0.261	0.195	0.305	0.193	0.362	0.169	0.371	0.517	1.000	0.256	0.467	0.283
1446	0.474	0.518	0.525	0.525	0.707	0.824	0.507	0.510	1.082	0.588	0.460	0.592
1448	-0.230	0.534	0.529	0.508	1.695	0.606	0.429	-1.007	-0.501	0.705	-0.795	-0.131
1449	0.724	0.605	0.449	0.666	0.479	0.740	0.529	0.622	0.960	0.638	0.691	0.594
1450	0.454	0.970	0.403	0.338	0.282	0.085	0.580	0.711	0.803	0.477	0.457	0.674
1451	0.749	-0.605	-0.023	0.271	0.400	-0.496	-0.167	1.612	1.364	-0.471	1.490	-0.325
1452	0.385	0.956	1.070	0.968	0.820	1.227	0.650	0.473	1.454	1.069	0.381	0.918
1453	-0.193	-0.077	-0.295	-0.217	-0.244	-0.168	-0.320	-0.162	-0.392	-0.147	-0.178	-0.276
1454	0.496	0.696	0.708	0.616	1.011	0.467	0.567	0.900	0.914	0.384	1.015	0.508
1455	0.711	-0.260	-0.239	-0.344	-0.072	-0.091	-0.357	0.731	-0.191	-0.426	0.511	-0.456
1456	0.710	-0.347	-0.253	-0.259	0.157	-0.027	-0.300	0.479	0.064	-0.292	0.885	-0.291
1457	0.128	-0.813	-0.205	-0.344	1.284	0.786	-0.515	1.609	-0.020	-0.767	-0.033	-0.830
1458	0.093	0.383	0.553	0.326	0.259	0.593	0.583	0.184	0.029	0.562	0.402	0.457
1459	0.764	0.386	0.633	0.745	0.606	0.371	0.681	1.067	1.687	0.616	0.820	1.235
1460	-0.027	1.485	2.933	3.095	-0.419	-0.891	2.232	-0.390	3.681	1.968	-0.242	2.111
1464	0.730	0.562	0.598	0.462	0.616	0.794	0.784	0.669	0.816	0.622	0.873	0.509
1465	0.433	-0.327	-0.398	-0.207	0.190	0.594	-0.174	0.273	-0.007	-0.384	0.366	-0.458
1469	1.258	1.060	1.730	1.834	0.691	-0.001	0.817	-0.062	5.418	1.531	0.556	1.068
1471	0.127	1.058	1.164	1.115	0.944	0.842	0.946	0.003	3.296	1.090	0.510	0.979
1472	0.949	0.156	-0.022	-0.007	0.884	0.836	0.966	0.258	1.139	0.806	0.401	0.170
1473	0.536	0.639	0.768	0.551	0.119	0.673	0.017	0.420	0.553	-0.116	0.587	0.493
1474	0.094	-0.291	-0.065	-0.135	-0.089	-0.103	-0.167	0.795	0.767	-0.165	0.688	-0.293
1475	-0.219	-0.403	-0.366	0.008	-0.341	-0.402	-0.329	0.013	-0.269	0.165	-0.121	-0.257
1477	0.670	0.070	-0.047	-0.076	0.224	0.261	0.110	0.561	-0.133	0.097	0.293	0.035
1478	0.772	1.103	0.988	0.988	0.705	0.919	0.918	0.670	1.385	1.070	0.582	0.824
1480	-0.146	-0.025	-0.544	-0.317	-0.066	0.073	-0.279	0.009	-0.303	-0.078	-0.267	-0.249
1481	0.445	0.928	0.656	0.497	0.019	0.655	0.164	0.770	0.278	-0.150	0.222	0.166
1482	0.734	0.425	0.674	-0.018	0.562	0.810	0.505	1.016	0.926	0.624	1.069	0.206
1484	0.033	0.202	-0.329	-0.167	0.179	-0.629	0.265	-0.094	-0.131	-0.342	0.256	-0.202
1485	-0.304	0.206	0.149	-0.050	-0.073	-0.332	-0.169	-0.314	0.005	0.212	-0.173	0.227
1486	0.515	0.596	0.332	0.247	-0.070	0.447	0.329	-0.010	-0.149	0.396	0.038	-0.070
1487	0.109	-0.741	-1.036	-0.941	0.267	0.020	-1.129	0.257	-0.461	-0.575	0.502	-1.556
1488	1.057	0.342	-0.315	-0.233	0.644	0.664	0.604	0.099	0.613	-0.128	0.883	0.228
1490	0.750	0.011	0.598	0.367	0.147	0.168	0.071	0.328	0.399	0.043	0.665	0.642
1491	1.328	0.145	0.009	0.377	0.076	0.432	0.316	-0.022	0.428	0.190	0.090	0.124
1492	-2.012	-0.076	-0.399	-0.391	-0.394	0.139	-0.110	0.227	-0.748	-0.308	-1.108	-0.164
1493	-0.367	-0.220	-0.445	-0.531	-0.416	0.231	-0.464	-0.280	-0.581	-0.227	-0.580	-0.446
1495	-0.281	-0.016	-0.429	-0.287	0.545	-0.069	-0.398	-0.251	-0.072	0.127	0.162	0.310
1496	0.167	0.188	-0.223	-0.450	0.365	0.137	0.375	-0.270	-0.402	0.055	-0.203	-0.151
1497	0.291	0.002	-0.365	0.239	-0.076	0.200	-0.288	0.194	0.052	0.276	0.399	0.098
1498	0.149	-0.200	-0.581	0.251	0.472	-0.019	-0.074	0.158	0.295	0.031	-0.076	0.289
1499	0.161	0.865	-0.084	-0.299	0.748	0.802	0.701	0.146	0.716	0.650	0.233	-0.272
1500	-0.684	0.185	-0.181	-0.185	-0.428	-0.111	0.046	-0.674	-0.422	0.141	-0.813	0.072
1501	-0.926	-0.127	-0.100	-0.311	-1.336	-0.067	-0.470	-0.853	-0.143	-0.198	-1.008	0.038
1502	-0.042	-0.385	0.094	0.417	-0.227	0.048	-0.144	0.252	0.013	0.040	0.127	-0.223
1503	0.387	-0.011	-0.522	0.075	0.919	0.524	0.876	0.088	-0.326	-0.050	0.175	-0.142
1504	2.460	-0.052	-0.091	-0.174	0.632	0.487	-0.119	1.595	0.662	-0.262	1.407	-0.297
1505	0.857	0.078	0.243	0.227	0.518	0.410	0.279	0.596	0.263	0.261	0.601	-0.016
1506	0.401	0.071	0.117	0.048	0.395	0.328	0.538	0.210	0.285	0.687	-0.056	0.096
1507	1.715	0.922	1.293	0.557	0.808	0.959	0.846	0.277	1.228	0.671	1.335	-0.191
1508	2.323	-1.415	-1.403	-1.693	0.092	-1.274	-1.741	0.542	-0.463	-1.074	2.218	-1.522
1510	0.386	-0.105	-0.081	-0.021	0.443	-0.012	0.194	0.270	-0.243	0.381	0.171	0.371
1512	0.636	0.761	0.976	0.140	0.346	0.709	0.568	1.055	0.879	0.580	1.000	-0.276
1513	-1.146	-0.433	-1.316	-1.123	0.063	0.446	-1.199	-0.142	-1.006	-0.458	-1.248	-1.564
1514	1.319	-0.225	-0.331	-0.296	0.071	0.029	-0.388	0.852	0.043	-0.390	0.634	-0.494
1515	-0.848	-0.220	0.468	-1.165	0.638	-1.371	-0.271	0.452	-1.116	-0.479	-0.508	-0.412
1516	0.187	0.715	-0.002	0.035	0.221	0.307	0.415	0.649	0.458	0.271	0.158	0.668
1517	-0.440	-0.168	-0.217	1.205	-0.714	-0.137	-0.553	-0.204	-0.505	-0.392	-0.610	0.066
1518	-1.552	0.176	-0.682	-0.492	-0.168	0.606	-0.037	0.065	-0.542	0.306	-1.644	0.142
1519	-0.011	0.028	-0.523	-0.537	-0.229	-0.365	-0.463	-0.291	-0.381	-0.475	-0.519	-0.570
1520	1.212	0.911	1.187	0.698	0.555	0.791	0.707	1.042	0.913	0.625	1.210	0.637
1521	0.045	0.254	-0.249	0.050	-0.223	-0.132	-0.297	-0.166	-0.146	0.031	-0.161	0.006
1522	1.151	0.390	0.641	0.206	0.604	0.488	0.846	0.097	0.798	0.695	1.060	0.201
1523	0.421	0.531	0.089	-0.140	-0.024	0.798	0.138	0.360	-0.020	0.333	0.428	0.457
1524	0.680	-0.099	0.071	-0.216	0.206	0.559	0.490	0.271	-0.119	-0.557	0.558	-0.336
1525	0.369	0.096	0.188	1.779	0.135	-0.014	-0.056	0.779	0.146	-0.264	0.092	0.280
1526	0.418	-0.294	0.099	0.084	0.513	-0.149	0.719	-0.077	0.062	-0.208	0.063	-0.183
1527	0.559	0.702	0.569	-0.265	0.225	0.755	0.576	0.261	0.529	0.586	0.998	0.844
1528	1.968	-1.846	-1.901	-2.027	-0.842	-1.800	-2.067	0.703	-0.880	-1.813	0.532	-2.193
1529	-1.608	0.568	0.347	0.157	-0.018	0.301	0.304	-1.134	-0.457	0.578	-1.473	0.485
1530	-0.297	0.078	-0.157	-0.211	-0.073	-0.017	-0.385	-0.576	0.384	0.147	-0.264	-0.165
1531	0.178	0.042	-0.090	0.178	0.649	0.728	-0.328	0.176	0.716	0.607	0.200	0.267
1532	0.234	0.134	-0.420	-0.211	-0.028	0.159	0.521	0.664	0.393	-0.228	0.216	-0.309
1533	-0.823	0.399	0.459	0.415	-0.423	-0.013	0.378	-0.808	-0.180	0.269	-0.773	0.696
1534	-0.835	0.360	-0.386	-0.279	-0.597	0.093	0.086	-0.864	-1.036	0.420	-0.720	-0.094
1535	-0.720	-0.648	-0.498	1.499	-0.801	-0.877	-0.819	-0.714	-1.015	-0.914	-0.947	-0.518
1536	0.643	0.434	0.920	0.425	0.108	0.512	0.468	0.700	0.921	0.232	0.705	0.906
1537	0.321	0.237	0.763	1.023	0.138	0.349	0.199	1.007	0.659	0.208	0.625	0.748
1538	-0.066	-0.309	-0.658	-0.544	-0.527	-0.506	-0.415	0.229	-0.526	-0.410	0.229	-0.515
1539	-0.700	-0.403	-1.566	-1.585	-1.225	-0.921	-0.557	-0.336	-0.721	-0.187	-0.810	-1.103
1540	0.020	-0.401	-0.793	-0.614	-0.489	-0.335	-0.625	-0.163	-0.610	-0.223	-0.301	-0.497
1541	-1.369	-0.024	-1.308	-1.475	-0.801	-0.030	-0.955	0.589	-1.524	-0.073	-0.581	-0.511
1542	0.434	0.258	0.278	1.606	0.188	-0.041	-0.186	0.867	0.486	-0.028	0.542	0.593
1543	-0.190	3.566	2.066	2.737	0.830	3.449	1.742	-0.032	3.304	3.735	0.058	2.041
1544	-0.106	-0.161	-0.185	-0.098	-0.200	-0.146	-0.132	0.656	-0.170	-0.025	-0.208	-0.200
1545	-0.906	-0.021	-0.474	-0.363	-0.523	-0.068	-0.203	-0.532	-0.865	0.060	-0.861	-0.169
1546	-0.160	0.593	0.133	0.193	-0.198	-0.519	0.118	-0.039	0.163	0.867	-0.284	-0.002
1547	-0.281	-0.354	-0.084	0.251	0.430	-0.420	0.040	0.291	-0.277	0.051	0.724	-0.207
1548	0.221	-0.018	0.395	0.487	-0.188	-0.193	-0.114	0.893	0.190	-0.185	-0.085	0.378
1549	-0.823	0.135	-0.652	-0.646	-0.606	-0.121	-0.256	-0.286	-0.795	0.166	-1.152	-0.481
1550	0.718	0.524	0.806	1.785	0.425	0.157	0.477	1.084	0.684	0.118	0.762	0.703
1552	-0.433	-0.117	-0.283	-0.405	-0.528	-0.170	-0.301	-0.114	-0.346	-0.026	-0.407	0.017
1698	2.090	0.256	0.505	0.464	0.889	0.449	0.485	1.351	0.972	0.279	1.747	0.303
1699	-0.345	-0.548	-0.443	-0.630	-0.465	-0.294	-0.595	-0.449	-0.472	-0.642	-0.459	-0.349
1700	-0.298	0.389	1.278	1.422	0.213	-1.111	0.631	0.500	3.659	0.631	0.810	0.773
1701	-0.729	0.049	-0.895	-0.660	-0.127	0.331	-0.566	-0.464	-1.060	0.037	-0.913	-0.672
1702	-0.236	-1.342	-1.310	-1.291	-0.589	-0.857	-1.416	0.492	-0.380	-1.293	0.297	-1.692
1703	0.312	0.388	0.492	0.241	0.515	0.418	0.527	0.782	0.338	0.576	0.658	0.413
1705	0.952	0.418	0.440	0.399	0.425	0.028	0.558	-0.087	0.252	0.518	0.793	0.415
1706	0.361	0.309	0.504	0.052	0.357	0.128	0.588	0.420	0.540	0.071	0.401	0.390
1707	-0.155	-0.029	0.073	-0.239	-0.240	-0.017	0.006	-0.136	-0.177	-0.084	-0.116	-0.102
1708	-0.153	0.511	0.133	-0.004	0.284	0.291	0.208	-0.109	0.641	0.343	0.044	0.257
1710	0.049	0.099	0.233	0.000	0.870	0.157	-0.111	-0.504	1.010	0.398	0.299	0.145
1711	0.294	0.479	-0.355	0.311	0.294	0.335	0.370	-0.017	-0.355	0.574	0.278	-0.262
1712	0.037	-0.236	-0.391	-0.349	-0.068	0.010	-0.286	0.062	-0.614	-0.378	-0.006	-0.452
1714	0.181	2.308	3.197	2.409	2.315	0.619	1.524	-0.017	5.478	2.740	1.312	2.353
1716	-0.266	0.618	1.132	0.819	0.340	-0.012	0.690	-0.222	1.851	0.829	0.192	0.784
1717	0.318	0.520	0.495	0.360	0.602	-0.026	0.593	0.481	0.520	0.546	0.774	0.418
1718	0.017	0.164	0.422	-0.368	0.460	0.588	0.066	0.295	0.109	0.363	0.349	0.183
1719	0.119	0.301	0.392	0.006	0.188	-0.084	0.368	-0.025	0.021	0.333	0.368	0.416
1720	0.397	0.449	0.348	0.117	0.380	0.508	0.516	0.295	0.583	0.572	0.629	0.832
1721	-1.264	-0.355	-0.656	-0.766	-0.507	0.332	-0.375	0.702	-0.675	-0.519	-0.764	-0.663
1722	0.160	0.919	0.643	0.189	0.050	0.371	0.359	0.264	0.708	0.679	0.401	0.744
1723	-0.251	-0.111	0.034	0.023	-0.173	-0.405	-0.341	-0.029	1.152	0.292	0.256	0.382
1724	-0.048	0.117	0.381	0.065	0.285	-0.307	-0.172	-0.331	2.271	0.217	0.385	0.168
1725	0.039	-0.084	0.279	0.003	0.126	0.008	0.069	0.174	0.185	0.206	0.328	0.186
1726	0.478	-2.796	-2.433	-2.202	-1.264	-3.164	-2.470	2.259	0.470	-2.454	1.458	-2.198
1727	0.514	-0.225	0.403	0.251	0.270	0.227	0.316	0.409	0.363	0.442	0.487	0.121
1728	-1.278	0.406	0.364	0.194	-0.562	-0.053	0.752	-1.312	-0.242	0.578	-1.309	0.730
1730	0.451	-0.676	-0.518	-0.335	0.329	0.129	0.085	0.289	0.016	0.284	-0.592	0.051
1731	0.420	0.383	0.181	0.203	0.554	0.325	0.441	0.359	0.422	0.501	0.677	0.538
1732	-0.314	-0.932	-1.254	-1.791	-0.550	-0.861	-1.603	1.051	-0.419	-1.223	-0.602	-1.886
1733	-0.040	-0.255	-0.051	-0.165	-0.373	-0.187	-0.172	0.165	0.050	-0.139	-0.103	-0.235
1735	-0.236	-0.046	-0.062	-0.247	-0.098	-0.005	-0.091	0.250	0.116	0.023	-0.126	-0.096
1736	-0.655	-1.085	-1.349	-1.691	-0.141	0.080	-1.519	1.120	-0.633	-0.981	-0.464	-1.550
1737	-0.376	0.171	0.143	-0.225	-0.156	-0.021	-0.064	-0.325	0.773	0.131	-0.202	0.079
1740	-1.261	0.647	0.339	-0.566	-0.667	-0.217	-0.147	0.912	-0.270	0.150	-0.474	-0.078
1744	-0.207	0.155	0.096	0.136	-0.057	0.041	-0.002	-0.276	-0.004	0.125	-0.194	0.097
1747	-0.168	0.476	0.100	-0.028	-0.177	-0.333	-0.077	-0.115	0.008	-0.204	0.324	-0.239
1748	-0.062	-0.017	-0.386	-0.153	-0.219	-0.089	-0.071	-0.097	-0.362	-0.235	-0.266	0.343
1750	0.340	0.126	0.211	0.212	0.475	0.111	0.392	0.287	0.159	0.169	0.544	0.341
1751	0.332	-0.399	-0.616	-0.675	-0.325	-0.124	-0.515	-0.077	-0.389	-0.326	-0.418	-0.399
1752	-0.292	-1.037	-0.932	-0.927	-0.451	-0.388	-0.723	1.275	0.439	-0.881	0.174	-0.924
1754	-0.472	-0.125	-0.242	-0.669	-0.558	-0.417	-0.590	-0.606	-0.485	-0.225	-0.682	-0.655
1757	-0.029	-0.111	-0.242	-0.548	-0.202	-0.486	-0.266	-0.182	-0.570	-0.443	-0.620	-0.490
1759	-1.168	0.349	0.076	-0.072	-0.628	-0.136	0.171	-0.728	-0.003	0.289	-0.932	0.332
1760	0.282	-0.193	-0.013	-0.148	0.148	-0.018	-0.017	0.147	0.535	0.080	0.879	-0.120
1761	-0.294	0.225	-0.066	-0.129	-0.089	0.309	0.017	0.006	0.223	0.339	-0.198	0.135
1762	0.130	0.385	-0.255	-0.492	0.474	-0.334	0.447	-0.136	-0.187	0.362	-0.011	0.078
1763	0.205	0.002	0.649	0.270	0.014	0.044	0.341	0.176	0.368	-0.059	0.549	0.399
1764	1.486	0.343	0.399	0.420	0.648	0.695	0.564	0.865	0.704	0.309	1.349	0.283
1766	-0.018	-0.069	-0.253	-0.323	-0.056	0.201	-0.188	0.073	-0.299	-0.156	-0.084	-0.222
1768	0.274	0.250	0.011	-0.188	0.480	-0.180	0.241	-0.296	0.443	0.221	-0.461	0.055
1769	-0.483	-0.597	-0.192	-0.369	-0.242	-0.167	-0.470	-0.493	-0.509	-0.457	-0.255	-0.196
1771	-0.133	0.224	-0.254	-0.164	-0.397	-0.487	-0.089	-0.029	-0.073	-0.112	0.030	0.251
1772	-0.332	0.762	0.516	0.491	0.754	1.434	0.102	-0.880	-0.271	0.772	-0.145	0.259
1773	0.075	0.166	0.132	0.120	-0.021	0.446	0.092	-0.137	-0.114	-0.317	-0.161	-0.241
1774	-0.059	-0.075	0.191	0.270	-0.018	0.094	-0.204	-0.134	-0.308	-0.380	0.022	0.067
1775	1.106	-0.834	-0.697	-0.755	-0.066	-0.242	-0.670	0.661	-0.307	-0.624	0.432	-0.964
1777	0.039	0.052	0.343	0.032	-0.165	-0.365	-0.166	0.306	-0.132	-0.412	0.214	0.372
1778	0.875	0.106	0.254	0.030	0.346	0.219	0.277	0.529	0.360	0.097	0.614	0.157
1779	-0.679	-0.162	-0.412	-0.577	-0.507	-0.364	-0.181	-0.530	-0.624	-0.192	-0.525	-0.314
1780	-0.033	-0.325	0.435	-0.214	0.570	-0.342	-0.221	-0.261	0.075	0.456	0.149	-0.143
1781	-0.474	-0.215	-0.376	-0.523	-0.288	0.092	-0.294	-0.174	-0.412	-0.075	-0.388	-0.365
1782	0.184	0.252	-0.036	0.041	-0.362	-0.126	-0.140	0.096	0.035	-0.207	-0.059	-0.006
1783	1.240	0.210	-0.705	-0.873	0.069	0.601	-0.930	1.351	0.117	-0.413	0.826	-0.998
1784	0.123	-0.011	0.231	-0.202	-0.154	-0.118	-0.159	-0.039	-0.183	0.344	-0.010	-0.122
1785	1.018	-0.705	-0.504	-0.574	0.158	-0.409	-0.688	1.265	0.309	-0.627	1.281	-0.537
1786	0.241	0.482	0.486	0.111	0.425	0.037	0.213	0.341	0.363	0.186	0.443	0.142
1787	-0.034	0.895	0.035	-0.340	0.454	0.653	0.578	-0.176	-0.135	0.732	0.390	-0.384
1788	-0.386	0.200	0.102	0.110	-0.280	-0.300	0.351	-0.626	-0.353	0.353	-0.417	0.319
1789	-0.383	0.630	0.138	-0.590	0.321	1.642	-0.550	0.318	0.103	0.484	-0.323	-0.325
1790	0.072	-0.208	-0.685	-1.105	-0.437	0.339	-0.650	0.651	-0.537	0.083	-0.461	-0.893
1791	0.015	-0.145	0.108	1.454	-0.353	-0.340	-0.256	0.404	-0.140	-0.175	0.232	0.229
1792	-0.868	-0.129	-1.039	-0.963	-1.015	-0.559	-0.317	-0.331	-0.956	-0.283	-0.935	-0.633
1793	1.249	-1.419	-1.666	-1.785	-1.057	1.723	-1.479	-0.461	-1.539	-1.399	-0.809	-1.586
1794	0.359	-0.097	0.442	-0.317	0.511	0.448	0.332	-0.301	0.082	0.505	-0.263	0.112
1795	-0.010	-0.567	-0.942	-1.005	-0.859	-0.621	-0.863	0.521	-0.544	-0.642	-0.505	-0.830
1796	-1.204	0.148	0.093	0.154	-0.386	-0.675	0.093	-0.786	-0.769	0.266	-1.473	0.252
1797	-1.636	0.348	0.919	0.598	1.067	-0.036	-0.216	0.218	0.859	0.136	-0.150	0.089
1798	-0.150	-0.059	-0.366	-0.397	-0.473	-0.256	-0.221	-0.745	-0.654	-0.407	-0.626	-0.642
1799	-1.496	-0.059	-0.734	-0.025	-1.006	-1.090	0.169	-1.152	-0.675	0.108	-1.153	-0.053
1800	1.314	-1.367	-1.162	-0.910	-0.723	-0.967	-1.202	0.880	-0.265	-1.256	1.883	-1.363
1801	0.601	0.064	0.319	0.079	0.374	0.483	0.691	0.385	0.711	0.429	0.451	0.122
1802	-0.298	-0.162	-0.259	-0.393	-0.460	-0.424	-0.383	-0.546	-0.559	-0.656	-0.239	-0.604
1803	-0.542	-0.229	-0.429	-0.776	-0.712	-0.441	-0.543	-0.615	-0.504	-0.314	-0.321	-0.393
1805	0.347	0.219	0.974	0.125	0.192	0.230	0.302	-0.379	0.542	0.317	0.587	0.641
1806	-0.247	-0.298	-0.091	-0.072	-0.270	0.318	0.322	-0.038	-0.088	0.044	-0.270	-0.091
1807	-1.175	0.029	-0.089	-0.159	-0.736	-0.510	-0.115	-0.995	-0.753	0.058	-1.220	0.174
1808	0.172	-1.702	-1.953	-2.219	1.303	0.144	-2.353	0.845	-1.181	-1.890	-1.265	-2.593
1809	0.070	0.119	0.610	-0.345	-0.170	-0.176	0.182	0.749	0.455	-0.026	0.305	-0.372
1810	1.430	-0.680	-0.897	-1.006	-0.217	-0.047	-0.937	0.517	-0.368	-0.654	0.314	-0.948
1811	-0.182	-0.527	0.101	0.049	0.179	0.020	0.082	-0.356	-0.274	0.437	-0.309	0.078
1812	-1.731	-0.464	-0.988	-0.898	-1.252	-0.667	-0.572	-1.031	-1.492	-0.378	-0.928	-0.586
1813	-0.345	-0.297	-0.728	-0.693	-0.155	-0.086	-0.174	-0.713	-0.277	-0.057	-0.367	-0.257
1814	0.081	0.372	0.648	0.500	0.180	-0.062	0.317	1.063	0.321	0.300	0.658	0.940
1815	-0.119	-0.718	-1.179	-1.321	-1.038	-0.817	-1.058	-0.549	-1.554	-0.788	-0.434	-0.966
1816	-1.832	-0.638	-1.116	-1.445	-0.304	-0.012	-0.936	-0.225	-1.787	-0.515	-1.123	-1.261
1817	-0.220	0.155	-1.109	-0.212	0.019	0.661	-0.138	0.282	-0.326	0.274	-0.758	0.077
1818	0.283	0.483	0.798	0.382	0.385	0.190	0.482	0.186	0.583	0.318	0.859	0.806
1819	-0.269	-0.476	-0.125	0.903	-0.519	-0.556	-0.603	0.085	-0.517	-0.401	-0.322	0.161
1820	0.290	0.620	-0.119	-0.393	0.772	0.795	0.691	0.416	0.894	0.579	0.136	0.022
1821	0.222	0.299	0.100	0.016	-0.087	-0.262	0.242	0.075	-0.118	0.005	-0.166	0.201
1822	0.023	-0.286	-0.184	-0.558	0.574	0.023	0.420	-0.348	0.303	-0.119	0.830	-0.427
1823	-1.720	-0.237	-0.639	-0.633	-0.902	-0.562	-0.389	-1.096	-0.961	-0.393	-1.573	-0.428
1824	0.112	0.051	0.407	0.773	-0.334	-0.336	-0.052	0.348	0.493	-0.158	0.085	0.458
1825	-0.513	0.092	-0.478	-0.524	-0.672	-0.367	-0.096	-0.690	-0.654	0.014	-0.756	-0.320
1826	-0.929	-0.385	-0.733	-0.718	-0.609	-0.396	-0.556	-0.230	-1.116	-0.235	-0.459	-0.473
1827	0.601	0.726	0.985	-0.214	0.337	0.292	0.506	0.791	0.721	0.387	0.713	1.095
1828	-0.402	-0.434	-0.542	-0.738	-0.515	-0.669	-0.475	-0.494	-0.474	-0.384	-0.947	-0.499
1829	0.074	0.505	0.705	-0.258	-0.103	0.078	0.225	0.428	0.411	0.100	0.320	0.620
1830	-0.676	-0.400	-0.668	-0.674	-0.604	-0.357	-0.675	-0.051	-0.591	-0.448	-0.376	-0.604
1832	0.456	0.374	0.519	0.638	0.288	0.241	0.153	-0.493	1.361	0.399	0.503	0.435
1971	-0.581	0.075	0.188	0.101	-0.528	-0.304	-0.098	-0.514	-0.407	0.184	-0.368	0.039
1972	-0.411	-0.202	-0.338	-0.309	0.171	0.145	-0.250	0.004	-0.662	-0.091	-0.393	-0.235
1973	0.064	0.016	-0.021	-0.156	0.314	0.022	0.135	0.139	-0.122	0.159	-0.016	-0.114
1974	1.896	-0.910	-0.496	-0.613	-0.432	-0.974	-0.957	0.442	1.183	-0.898	1.300	-0.856
1975	-0.815	0.028	0.433	0.205	-0.527	-0.436	0.201	-1.176	1.164	-0.054	-0.869	0.510
1976	-0.025	-0.429	-0.080	-0.330	0.062	-0.318	-0.447	-0.232	-0.154	0.462	0.507	-0.446
1977	0.194	0.407	-0.084	0.124	0.867	0.425	0.892	-0.060	0.239	0.511	-0.226	0.050
1978	0.092	0.531	0.700	0.493	0.680	0.289	0.475	0.312	0.548	0.505	0.172	0.621
1979	-0.228	0.321	0.132	0.149	-0.042	0.047	0.338	-0.223	0.246	0.362	-0.081	0.306
1980	-0.292	-0.332	-0.430	-0.521	-0.269	-0.310	-0.320	-0.077	-0.459	-0.348	-0.498	-0.407
1983	-0.337	0.257	0.268	0.159	-0.050	-0.261	-0.122	-0.287	1.156	-0.544	0.276	-0.130
1984	-0.890	-0.174	-0.363	-0.172	-0.734	-0.281	0.045	-0.625	-0.675	-0.167	-0.641	0.004
1985	0.051	1.787	2.954	3.231	2.058	1.472	1.731	-0.380	4.764	2.119	1.364	1.782
1986	-0.052	0.369	0.093	0.044	0.441	0.021	0.764	-0.109	0.070	0.221	0.391	0.002
1988	0.939	1.089	1.838	2.084	1.313	0.682	1.132	0.599	3.073	1.183	1.617	1.259
1989	0.715	0.474	1.108	1.178	0.843	0.518	0.996	0.725	3.820	0.939	1.128	0.796
1990	-0.316	-0.357	-0.143	-0.038	-0.682	-0.341	-0.348	-0.203	-0.254	0.009	0.197	-0.340
1991	-0.563	0.692	0.834	0.913	-0.272	-0.857	0.731	-1.086	-0.319	0.780	-0.295	0.797
1992	0.147	-0.305	-0.262	0.134	0.432	-0.137	-0.313	0.049	-0.016	-0.255	0.013	0.124
1993	0.487	0.452	0.378	0.473	0.500	0.226	0.454	0.354	0.181	0.461	0.628	0.481
1994	0.056	-0.206	0.123	0.662	0.064	0.259	-0.115	0.254	0.567	-0.297	0.222	-0.125
1995	0.419	0.200	0.230	-0.215	0.495	0.809	0.782	-0.079	0.481	0.676	0.013	-0.005
1996	2.735	1.801	2.399	2.162	2.285	2.565	1.523	0.430	3.720	1.989	5.007	1.259
1997	0.773	1.025	2.140	1.908	2.551	2.044	1.320	0.261	3.678	1.482	3.106	1.168
1998	0.129	0.188	0.239	0.248	0.310	-0.061	0.187	0.090	0.130	0.322	0.210	0.251
2000	0.063	0.066	0.016	0.069	0.116	0.019	0.168	-0.019	0.011	0.161	0.196	0.078
2001	-0.071	-0.187	-0.245	0.188	-0.151	-0.357	0.275	-0.034	-0.125	-0.466	-0.070	0.000
2003	-0.243	-0.036	0.046	-0.049	-0.114	-0.229	-0.007	-0.043	-0.200	0.053	-0.187	-0.135
2004	1.175	0.196	0.770	1.184	1.054	0.340	0.104	0.579	2.181	0.288	2.296	0.462
2005	-0.197	0.190	0.308	0.031	-0.146	0.012	0.069	-0.189	0.235	0.582	-0.353	0.152
2006	0.021	0.140	0.402	0.399	0.084	0.154	-0.028	0.639	0.587	0.075	0.464	0.491
2007	1.183	-0.549	-0.288	-0.059	0.045	-0.521	-0.499	0.869	0.441	-0.671	1.658	-0.440
2009	0.465	0.340	0.595	0.266	0.306	0.301	0.299	0.447	0.629	0.715	0.618	0.539
2010	-0.638	-0.149	-0.497	-0.936	0.303	0.577	-0.849	0.412	-0.539	-0.241	-0.630	-0.618
2011	1.938	-1.747	-1.359	-1.412	-1.034	-1.609	-1.910	1.258	-0.292	-1.684	1.659	-1.718
2012	0.003	0.064	0.158	0.335	0.051	-0.083	0.886	0.499	-0.022	0.124	-0.073	0.023
2013	-0.080	-0.023	-0.079	-0.003	-0.086	-0.287	-0.447	-0.404	-0.110	-0.220	-0.344	0.064
2021	-0.398	0.124	-0.245	-0.121	-0.242	0.019	0.011	-0.358	-0.424	0.141	-0.357	0.141
2022	-0.226	0.048	0.271	0.920	-0.129	-0.363	0.437	-0.376	0.562	0.511	-0.038	-0.084
2023	-0.335	-1.282	-1.694	-2.038	-0.416	0.148	-1.938	1.396	-0.687	-1.265	-0.284	-2.127
2024	0.792	0.659	0.811	0.569	0.996	0.762	1.016	0.706	0.762	0.410	0.905	0.562
2025	1.501	0.054	0.315	0.394	0.658	0.403	0.405	0.906	0.715	0.025	1.188	0.294
2027	-0.245	-0.150	-0.155	-0.322	-0.146	0.126	-0.049	-0.138	-0.352	-0.033	-0.233	0.006
2028	0.072	0.116	0.112	0.146	0.311	1.061	0.170	0.016	0.171	0.535	0.266	0.279
2029	0.308	0.601	0.565	0.461	0.499	0.146	0.371	0.648	0.778	0.104	0.566	0.275
2031	0.087	-0.120	-0.149	-0.148	0.009	-0.058	-0.076	-0.160	-0.244	-0.405	-0.197	-0.271
2032	0.912	-0.452	-0.009	-0.104	-0.032	-0.358	-0.214	1.205	0.953	-0.569	1.086	-0.225
2033	0.281	0.276	0.291	0.236	0.324	0.192	0.258	0.397	0.191	0.241	0.295	0.100
2035	0.710	0.832	-0.399	-0.128	0.612	0.276	0.617	-0.218	-0.243	0.663	-0.027	-0.594
2036	1.879	-0.254	-0.417	-0.342	0.372	0.294	-0.376	1.473	0.445	-0.292	1.312	-0.471
2037	-0.928	-0.120	-0.653	-0.932	-0.179	0.199	-0.924	0.690	0.097	-0.171	-0.458	-0.898
2039	1.559	-0.591	-0.444	-0.625	0.160	-0.518	-0.420	0.712	-0.002	-0.735	1.010	-0.575
2040	-0.082	-0.148	0.200	-0.007	0.107	0.259	-0.293	0.233	0.092	-0.123	0.163	-0.068
2041	0.759	-0.526	-0.398	-0.497	-0.145	-0.080	-0.468	0.399	-0.143	-0.469	0.288	-0.585
2042	0.537	0.441	0.509	0.395	0.311	0.346	0.611	0.591	0.638	0.171	0.667	0.787
2043	0.067	0.275	0.163	0.148	0.162	-0.045	0.441	0.097	0.217	0.349	0.175	0.238
2047	-0.868	0.961	0.433	0.193	0.449	0.996	0.564	-0.833	-0.056	0.942	-0.859	0.743
2049	0.267	0.255	0.525	0.443	0.849	0.248	0.578	0.286	-0.171	0.143	0.536	0.056
2050	0.046	0.144	-0.409	-0.117	0.574	0.121	-0.198	0.526	-0.044	0.123	-0.148	-0.015
2051	-0.095	0.106	0.016	-0.134	0.004	-0.313	-0.278	-0.065	-0.128	0.036	-0.002	0.111
2052	-0.003	0.233	0.006	-0.029	0.025	0.109	0.234	-0.180	-0.267	0.284	0.005	0.134
2054	0.071	-0.751	-1.200	-1.272	-0.437	-0.382	-1.082	0.754	0.028	-0.497	0.367	-1.163
2055	-1.748	0.755	-0.744	-0.749	0.129	0.245	-0.039	-0.461	0.129	0.910	-2.223	-0.199
2056	-0.213	-0.006	0.004	-0.152	-0.093	-0.096	-0.195	-0.162	-0.444	0.214	-0.414	-0.089
2057	1.433	-0.766	-0.883	-0.868	-0.567	0.656	-0.767	-0.070	-0.622	-0.720	-0.199	-0.726
2058	0.236	-0.134	0.058	0.209	0.280	0.078	-0.027	0.299	0.338	-0.273	0.172	0.079
2059	0.009	0.275	-0.062	0.110	0.743	0.145	0.809	0.200	0.488	0.635	0.546	-0.333
2060	0.122	0.743	-0.535	-0.010	0.294	0.275	0.462	0.529	0.481	0.437	-0.302	0.875
2061	0.666	0.558	0.665	0.680	0.629	0.385	0.671	0.490	0.594	0.595	0.861	0.561
2062	-0.155	0.100	0.579	0.186	-0.125	-0.043	0.309	0.223	0.325	-0.107	0.314	0.123
2063	-0.238	0.776	0.527	0.392	0.385	0.532	0.135	-0.298	-0.132	0.680	-0.239	0.687
2064	0.445	0.247	0.473	0.422	0.376	0.585	0.793	0.638	0.555	0.481	0.714	0.175
2065	-0.199	0.247	0.279	0.390	-0.170	-0.353	0.487	-0.471	-0.247	0.391	-0.373	0.558
2066	0.606	-1.528	-2.085	-1.712	-0.392	0.070	-1.976	-0.831	-1.260	-1.744	-0.239	-2.731
2067	0.697	0.242	0.335	0.292	0.627	0.436	0.412	0.824	0.536	0.276	0.852	0.255
2068	0.377	0.287	0.411	0.195	0.118	0.258	-0.065	0.141	0.048	-0.020	0.192	0.387
2069	-0.915	-0.647	-0.784	-0.901	-0.463	-0.306	-0.873	0.298	-0.655	-0.586	-0.754	-0.822
2070	-0.294	-0.781	-0.911	-0.943	-0.831	-0.511	-0.703	-0.267	-0.868	-0.748	-0.771	-0.880
2071	0.708	-0.940	-1.217	-1.285	-0.695	-0.398	-1.192	0.098	-0.909	-0.957	-0.580	-1.158
2072	-1.288	-0.182	0.336	0.276	-0.907	-0.898	-0.204	-1.203	-0.324	-0.186	-1.266	0.054
2074	-0.186	-0.468	-0.130	0.789	-0.616	-0.690	-0.825	0.292	-0.458	-0.710	-0.393	-0.210
2075	-0.199	-0.188	-0.017	-0.193	-0.567	-0.350	-0.168	-0.439	-0.217	-0.162	-0.358	0.128
2076	-1.404	0.583	-0.153	-0.141	-0.856	0.208	0.370	-1.563	-1.257	0.678	-1.322	0.152
2077	0.546	0.647	0.156	-0.569	0.467	0.328	0.581	0.061	0.317	0.489	1.162	-0.036
2078	-0.093	-0.099	-0.115	-0.707	0.092	-0.404	-0.213	-0.730	0.260	-0.117	-0.071	0.233
2079	-0.704	-1.167	-1.374	-1.695	-0.866	-0.151	-1.600	0.742	-0.579	-0.865	-1.033	-1.633
2080	-1.495	-0.312	-0.511	-0.741	-0.769	-0.529	-0.296	-1.430	-0.718	-0.383	-1.484	-0.111
2081	-0.852	0.536	0.311	-0.724	0.741	1.140	0.784	-0.984	-0.819	0.598	-0.717	0.953
2082	-0.581	-1.020	-1.231	-0.983	1.458	1.659	-1.769	-0.193	-0.718	-1.362	-1.797	-1.498
2083	-0.138	0.039	0.033	-0.115	0.194	-0.210	-0.512	0.556	-0.254	0.258	0.635	-0.425
2084	-1.124	-1.275	-1.247	-1.690	0.026	-0.112	-1.832	1.925	0.015	-1.476	-0.532	-2.006
2085	-0.690	0.239	0.149	0.092	-0.089	-0.234	0.079	-0.783	-0.417	0.173	-0.827	0.260
2086	-0.656	-0.943	-0.901	-0.831	-0.370	-0.448	-0.846	1.033	-0.499	-0.884	-0.489	-0.912
2087	-0.231	0.869	0.008	0.416	0.630	0.231	0.755	0.250	0.596	0.665	0.231	0.274
2088	0.592	0.481	0.815	0.254	0.138	0.256	0.041	0.482	0.638	0.296	0.440	0.773
2089	-0.926	-1.026	-1.169	-1.215	-1.238	-0.980	-0.946	-0.821	-0.667	-0.859	-1.220	-1.164
2090	-1.525	0.622	0.435	0.400	0.144	0.024	0.570	-1.748	-0.344	0.643	-1.751	0.786
2091	0.408	0.161	0.855	-0.376	0.494	0.458	0.679	-0.129	0.473	0.364	0.689	0.004
2092	-1.329	-0.399	-0.502	-0.648	0.224	0.250	-0.528	-0.059	-0.822	-0.453	-1.385	-0.421
2093	-0.972	-0.911	-1.287	-1.427	-0.899	-0.180	-1.150	0.337	-1.068	-0.940	-0.520	-1.430
2094	-1.211	-0.999	-0.938	-0.220	-1.338	-0.894	-1.032	-1.050	0.911	-0.942	-1.238	-0.967
2095	-0.469	-1.109	-0.215	-0.288	-1.193	-1.668	-0.627	0.969	0.943	-0.806	0.007	-0.912
2096	0.380	0.173	0.750	0.483	0.347	0.131	0.389	1.024	0.776	0.425	0.797	0.839
2097	-0.129	0.083	0.011	-0.031	-0.160	-0.326	0.224	-0.368	0.013	0.134	-0.175	-0.024
2098	0.405	-0.217	-0.537	-0.495	0.670	-0.215	-0.432	0.134	-0.827	-0.121	-0.244	-0.325
2099	-0.898	-0.120	-0.391	-0.405	-0.773	-0.377	-0.228	-0.621	-0.783	-0.049	-1.049	-0.088
2100	0.008	-0.411	-0.581	-0.640	-0.388	-0.170	-0.645	0.032	-0.349	-0.462	-0.590	-0.635
2101	-0.538	-0.044	-0.499	-0.614	-0.499	0.005	-0.319	-0.704	-1.141	-0.056	-0.290	-0.263
2102	1.472	-1.818	-1.192	-0.902	-0.770	-1.102	-1.445	1.161	-0.121	-1.633	1.987	-1.621
2103	0.262	-0.839	-1.083	-0.972	-0.507	-0.412	-1.068	0.009	-1.011	-0.768	0.110	-1.166
2104	1.923	-1.437	-1.731	-1.234	0.112	-0.777	-1.677	0.128	-1.035	-1.363	1.730	-2.371
2105	-1.518	0.530	-0.269	-0.307	-0.321	0.808	-0.009	-0.984	-0.721	0.445	-1.691	0.263
2106	0.431	0.084	0.206	1.075	-0.405	-0.050	-0.090	0.478	0.388	0.019	0.206	0.270
2107	-1.540	-0.029	0.510	-0.051	-0.305	-0.146	0.022	-1.016	-0.596	-0.115	-1.428	0.099
2108	-0.117	-0.493	-0.328	-0.532	-0.139	-0.531	0.149	-0.279	-0.333	-0.286	0.088	-0.346
2109	0.008	0.100	0.001	-0.089	0.317	0.082	0.610	-0.267	-0.252	0.009	-0.040	-0.151
2110	-0.750	-0.626	-1.018	-0.955	-0.574	-0.721	-0.728	0.643	-0.908	-0.577	-0.800	-0.889
2111	0.160	0.440	0.762	0.100	0.363	0.463	0.384	1.049	0.540	0.251	0.855	0.915
2112	-1.265	0.365	-0.765	-0.297	-0.230	0.112	-0.038	-0.217	-0.980	0.286	-0.536	-0.354
2258	-0.513	-0.369	-0.369	-0.678	-0.322	0.321	-0.418	0.207	-0.485	-0.425	-0.488	-0.517
2259	0.593	0.471	0.699	-0.034	0.783	0.063	0.764	0.215	0.281	0.870	0.631	-0.293
2260	-0.332	-0.388	-0.762	-0.931	-0.084	-0.113	-0.929	0.463	-0.558	-0.463	-0.637	-0.871
2263	0.336	0.574	-0.080	-0.091	0.455	0.723	0.555	0.716	1.130	0.461	1.189	0.724
2264	0.833	0.525	0.386	0.464	0.441	0.616	0.591	0.555	0.445	0.323	0.707	0.491
2265	-0.216	0.493	0.567	0.242	0.055	0.585	0.204	-0.394	-0.003	0.417	-0.183	0.634
2268	0.028	0.262	0.038	0.025	-0.148	0.148	0.045	-0.097	0.119	0.183	0.098	-0.047
2269	-0.463	-0.498	-0.524	-0.285	-0.438	-0.392	-0.257	-0.259	-0.084	-0.389	-0.272	-0.555
2270	0.246	-0.308	-0.053	-0.035	0.981	0.108	0.435	0.336	0.561	-0.201	0.246	-0.015
2271	-0.213	0.175	-0.131	0.052	0.125	0.269	0.090	0.118	-0.485	0.204	-0.323	0.100
2273	-0.045	0.179	0.360	0.560	-0.051	-0.042	-0.241	-0.230	1.646	0.155	0.522	0.051
2275	0.353	0.471	0.567	0.665	0.336	0.226	0.635	0.200	0.322	0.501	0.476	0.551
2277	0.192	0.247	0.189	-0.262	0.055	0.404	0.094	0.004	0.486	0.170	0.188	-0.070
2278	0.658	0.355	0.398	0.315	0.728	0.352	0.441	0.423	0.657	0.475	0.636	0.583
2280	0.126	-0.132	0.117	0.443	-0.225	0.167	-0.191	0.432	-0.118	-0.063	0.477	0.271
2281	0.729	0.363	0.715	0.611	0.347	0.507	0.055	1.292	1.485	1.097	1.089	1.013
2282	0.154	-0.150	0.375	0.138	-0.069	0.180	0.043	0.500	0.699	0.286	0.272	0.085
2283	0.029	-0.352	-0.238	0.030	-0.009	0.167	0.623	0.123	-0.438	-0.394	-0.381	0.259
2284	0.420	0.071	0.474	0.449	0.382	0.428	0.261	0.653	0.481	0.310	0.736	0.437
2285	-0.269	0.201	0.362	0.260	-0.198	-0.070	-0.060	0.065	0.952	0.277	-0.300	0.090
2286	-0.104	0.136	0.029	0.370	0.036	0.179	-0.057	0.096	-0.186	0.322	0.368	0.352
2287	0.894	-0.261	0.249	0.468	0.399	0.035	0.272	0.904	0.907	-0.179	2.105	-0.075
2288	0.894	-0.114	0.619	0.865	0.708	-0.500	0.003	0.471	2.431	0.009	1.778	0.188
2289	1.186	0.601	0.832	0.703	0.833	0.637	0.851	0.856	0.985	0.740	1.178	0.417
2290	-0.829	0.128	-0.387	-0.511	-0.128	0.365	-0.097	-0.582	-0.710	-0.004	-0.830	0.262
2291	0.191	0.785	1.028	0.856	0.869	0.544	0.841	0.152	3.084	1.455	0.979	0.879
2293	-0.261	0.215	0.080	0.150	-0.190	-0.250	0.300	-0.313	-0.260	0.217	-0.252	0.297
2294	-0.023	0.144	-0.190	0.510	0.757	-0.202	0.452	-0.258	0.727	0.658	-0.147	0.085
2295	0.083	-0.711	0.503	0.665	0.743	-3.207	-0.205	-0.424	4.060	-0.284	1.550	-0.053
2296	-0.608	-0.301	-0.415	-0.572	-0.251	-0.032	-0.570	0.131	-0.395	-0.109	-0.667	-0.409
2297	0.205	0.283	0.349	0.393	0.423	0.331	0.365	0.315	0.266	0.392	0.470	0.438
2298	-0.154	1.023	0.390	0.387	0.560	1.362	0.723	0.160	0.770	1.046	0.298	0.627
2299	0.193	0.760	0.316	0.700	0.590	0.229	0.225	1.015	1.147	0.630	0.734	0.770
2301	0.458	0.235	-0.340	-0.044	0.428	0.487	0.590	0.762	1.233	0.044	0.264	-0.093
2302	-0.105	-0.267	0.177	0.307	0.552	0.036	0.060	0.153	0.223	-0.554	0.285	0.093
2303	-0.184	-0.271	-0.125	-0.044	-0.045	-0.095	-0.161	0.798	0.614	-0.058	0.367	-0.104
2304	0.796	0.563	0.700	0.652	0.845	0.541	0.880	0.789	0.637	0.827	0.979	0.642
2306	-0.075	-0.391	-0.049	-0.266	0.069	0.526	-0.324	1.474	-0.086	-0.369	0.134	-0.493
2307	-0.377	0.225	-0.461	-0.223	-0.244	0.162	-0.020	-0.141	-0.954	0.165	-0.703	0.067
2308	-0.042	0.982	0.835	0.553	0.571	0.469	0.887	0.029	0.398	0.818	0.176	1.319
2309	-0.048	0.456	0.533	0.449	-0.052	0.179	0.508	-0.184	0.206	0.385	0.002	0.530
2310	-1.964	-0.889	-0.871	-1.613	-0.749	-0.376	-0.870	-0.025	-1.867	-0.999	-1.919	-0.811
2311	0.336	0.198	0.405	0.381	0.203	-0.025	0.277	0.227	0.776	0.307	0.390	0.049
2312	0.273	-0.006	0.232	1.945	-0.027	-0.059	0.097	0.596	0.588	0.013	0.714	0.762
2315	0.745	0.128	-0.085	-0.099	0.032	0.270	-0.091	0.684	-0.002	-0.011	0.117	-0.180
2316	0.256	0.202	0.645	0.556	0.364	0.446	0.575	0.544	0.795	0.498	0.299	0.091
2317	0.512	0.206	0.256	0.293	-0.218	-0.228	0.279	0.202	0.035	0.210	0.262	0.216
2318	-0.333	0.148	-0.177	-0.282	-0.687	-0.329	-0.029	-1.526	-1.221	0.171	-0.433	0.105
2320	0.109	0.080	0.036	0.589	0.010	0.045	0.066	-0.307	0.061	0.583	0.370	0.782
2321	-0.143	0.042	0.109	0.136	-0.077	0.432	0.192	0.351	1.174	0.206	0.484	-0.053
2322	-0.126	0.305	1.076	1.062	0.268	0.289	0.530	-0.090	2.512	0.533	-0.007	0.495
2323	-1.531	0.434	-0.232	-0.066	-0.083	0.351	0.170	0.021	-0.585	0.002	-0.724	0.062
2325	0.493	0.525	0.626	0.357	0.556	0.725	0.634	0.673	0.509	0.388	0.472	0.307
2326	-0.697	-0.714	-0.436	-0.870	-0.576	-0.596	-1.298	1.286	-0.447	-1.112	-0.251	-1.586
2328	0.161	0.093	0.283	0.272	-0.084	0.119	0.002	0.464	0.379	0.411	0.293	0.423
2332	-0.275	-0.126	0.269	0.212	0.180	-0.547	-0.155	0.467	0.459	-0.241	-0.126	-0.142
2333	0.140	0.777	0.554	0.487	0.194	0.527	0.486	0.503	0.178	-0.085	0.393	0.529
2334	-0.651	0.644	0.560	0.619	0.087	0.202	0.645	-0.763	-0.121	0.533	-0.548	0.888
2335	0.704	0.458	0.441	0.449	0.643	0.703	0.493	0.662	0.545	0.433	0.611	0.391
2336	-0.140	0.582	0.345	0.230	-0.140	0.179	0.524	-0.280	-0.282	0.630	-0.022	0.476
2337	-0.013	-0.044	-0.160	0.121	-0.322	0.190	-0.093	0.021	-0.326	-0.285	0.003	-0.129
2338	-1.899	0.156	0.285	0.050	-0.054	-0.117	0.346	-1.216	-0.838	0.199	-1.815	0.588
2339	0.397	0.640	1.037	0.566	0.294	0.545	0.308	0.662	0.811	0.473	0.690	0.855
2340	0.388	0.167	0.174	0.127	0.169	0.321	0.430	0.655	0.355	0.332	0.421	0.140
2341	-0.254	0.543	-0.009	0.109	0.034	0.394	-0.026	-0.371	0.574	0.192	-0.287	0.047
2342	-1.074	-0.578	-1.341	-1.587	-0.857	0.124	-1.398	0.772	-1.006	-0.535	-1.279	-1.475
2343	-0.300	-0.367	-0.283	-0.423	-0.478	-0.094	-0.269	-0.617	-0.490	-0.251	-0.100	-0.522
2344	-0.780	-0.818	-0.991	-0.972	-0.018	-0.258	-1.332	0.724	-0.410	-0.783	-0.022	-1.698
2345	-0.054	0.187	-0.339	-0.393	-0.358	0.233	-0.074	0.244	-0.027	0.156	-0.151	-0.247
2346	0.214	-0.034	0.163	0.169	-0.266	-0.037	-0.096	0.596	0.227	-0.201	0.120	0.373
2347	-0.217	0.018	0.047	0.090	0.060	-0.185	0.053	-0.035	0.129	-0.039	-0.028	0.166
2348	-0.206	-0.552	-0.494	-0.385	-0.257	-0.274	-0.567	0.529	-0.384	-0.660	-0.253	-0.539
2349	-0.252	-0.099	-0.236	-0.362	-0.622	-0.062	-0.267	-0.626	-0.321	-0.082	-0.514	-0.204
2350	0.333	0.826	1.201	0.980	0.446	0.330	0.930	0.200	0.623	0.686	0.410	0.994
2351	0.208	0.387	0.526	0.283	0.278	0.734	0.786	0.825	0.329	0.534	-0.055	0.409
2352	-0.141	-0.042	0.416	0.269	1.018	0.470	0.266	-0.065	0.078	0.377	0.212	-0.164
2353	0.638	0.462	0.991	0.328	0.080	0.518	0.400	0.774	0.770	0.480	0.889	0.988
2356	0.464	0.229	0.355	0.410	0.074	0.065	0.593	0.449	0.241	0.471	0.557	0.330
2357	0.494	0.385	-0.294	0.024	0.750	-0.290	0.391	-0.158	0.327	0.956	0.476	0.237
2358	0.389	0.218	0.464	1.466	-0.163	0.074	0.060	0.725	0.450	-0.017	0.249	0.754
2359	0.659	-0.943	-0.459	-0.574	-1.291	-1.369	-0.825	0.554	0.463	-0.689	0.824	-0.968
2360	0.149	-0.062	0.351	2.050	-0.347	-0.045	-0.162	0.324	0.019	-0.374	-0.005	0.315
2361	-1.331	0.001	-0.022	0.132	-0.811	-0.658	-0.084	-1.325	-0.314	-0.020	-1.398	0.086
2362	-0.642	0.375	-0.406	-0.277	-0.702	-0.027	0.072	-0.689	-0.660	0.563	-0.609	-0.277
2363	0.534	0.401	0.611	1.365	0.187	0.678	0.200	0.931	0.780	0.291	0.579	0.546
2364	-1.378	0.400	1.324	0.793	0.802	0.803	0.383	-0.642	0.181	0.215	-1.483	0.851
2365	1.170	0.884	1.047	0.643	0.670	0.776	0.829	0.494	1.010	0.602	1.089	1.287
2366	-0.866	0.003	-0.270	-0.486	-0.972	-0.349	-0.171	-0.407	-0.605	-0.018	-0.942	-0.275
2367	0.478	0.979	1.159	0.423	0.528	1.142	0.679	1.083	1.300	0.980	0.837	1.076
2368	0.394	0.075	-0.636	-0.340	-0.191	0.351	-0.197	-0.121	-0.436	0.034	0.200	-0.364
2369	-0.071	0.191	-0.343	-0.189	0.270	0.182	0.096	0.345	-0.434	0.109	-0.206	-0.198
2370	0.981	0.741	1.035	1.240	0.657	0.827	0.708	0.993	0.946	0.776	1.260	1.078
2371	0.197	0.699	0.391	0.533	0.372	1.061	0.690	0.458	0.394	0.880	0.462	1.171
2372	-1.109	-0.184	-0.633	-0.603	-0.588	-0.503	-0.320	-0.356	-1.273	-0.049	-1.207	-0.274
2373	-1.515	0.808	0.740	0.545	0.482	0.399	0.524	-1.459	0.066	0.495	-1.529	0.864
2374	-1.204	-0.526	-0.343	-0.540	-0.124	0.442	-1.477	0.059	-1.281	-0.423	-0.840	-1.663
2375	-0.305	0.429	-0.054	0.076	-0.127	0.228	0.225	-0.372	-0.400	0.533	-0.392	0.159
2376	0.187	-0.198	0.317	1.380	-0.022	-0.111	0.070	0.635	0.079	-0.043	0.312	0.474
2377	0.626	0.441	0.741	-0.260	0.472	0.767	0.747	-0.080	1.049	0.500	0.932	0.796
2378	-1.999	-0.727	-0.807	-0.914	-0.703	-0.318	-0.890	-1.362	-1.141	-0.776	-2.196	-0.615
2379	0.014	0.397	-0.333	-0.344	-0.037	0.144	-0.130	0.663	-0.334	0.048	0.534	0.085
2380	-0.038	0.016	0.214	0.009	-0.554	0.274	-0.149	0.214	-0.028	0.347	0.194	0.224
2381	-0.292	0.076	-0.236	-0.117	-0.439	0.031	-0.221	-0.333	-0.528	0.235	-0.752	-0.038
2382	0.196	0.551	0.219	0.520	-0.426	0.283	0.034	0.654	0.368	0.089	0.163	0.064
2383	0.877	-0.378	-0.833	-0.822	-0.233	0.092	-0.757	0.597	-0.360	-0.364	0.016	-0.592
2384	-1.975	-0.083	-0.190	-0.455	-0.864	-0.936	-0.009	-0.735	-0.883	-0.300	-2.254	0.115
2385	0.077	-0.195	-0.645	-0.549	-0.200	0.029	-0.231	-0.199	-0.305	0.230	-0.374	-0.042
2386	-2.438	-0.500	1.316	1.385	-1.946	-3.555	0.567	-2.857	2.005	-0.142	-2.231	0.505
2387	-0.531	0.110	-0.573	-0.357	-0.422	0.163	-0.057	-0.328	-0.924	0.195	-0.953	0.001
2388	0.700	-0.473	-0.018	0.187	0.677	0.630	0.464	-0.099	0.062	0.084	-0.067	0.084
2390	0.381	0.357	0.382	0.519	0.037	0.151	0.245	0.572	0.335	0.311	0.539	0.684
2391	-1.073	0.312	-0.196	-0.551	-0.363	0.558	-0.093	-0.836	-0.467	0.205	-1.181	0.154
2392	-0.751	-0.066	-0.676	-0.866	-0.368	-0.242	-0.457	-0.843	-1.010	-0.235	-0.882	-0.654
2393	0.442	0.316	0.462	1.363	0.010	-0.001	0.154	0.527	0.321	0.200	0.855	0.694
2394	-0.108	0.682	0.394	0.230	0.372	0.634	0.495	-0.095	-0.029	0.610	-0.113	0.639
2395	0.253	-0.304	-0.008	1.315	-0.275	-0.316	-0.500	0.224	0.136	-0.361	-0.101	0.093
2396	-1.020	-0.571	-0.869	-0.734	-0.601	-0.221	-0.922	0.052	-0.821	-0.585	-0.952	-0.959
2397	-0.149	-0.137	-0.045	-0.278	0.091	-0.187	-0.586	0.665	-0.282	-0.248	-0.207	0.080
2398	-1.564	0.414	-0.098	0.161	-0.431	-0.147	0.396	-1.068	-1.208	0.601	-1.719	0.508
2399	-1.208	-0.142	-0.364	-0.952	-0.927	-0.323	-0.071	-0.787	-1.276	-0.111	-1.276	0.122
2547	0.011	1.115	1.556	1.094	0.820	1.834	0.838	0.209	1.218	0.992	0.359	1.782
2548	-0.152	0.076	-0.082	-0.123	0.096	0.290	0.076	-0.024	-0.014	0.167	-0.003	0.001
2549	0.158	-0.012	-0.547	-0.204	0.566	0.467	0.531	-0.292	-0.443	-0.217	-0.006	-0.348
2550	-0.144	-0.342	-0.355	-0.479	-0.644	-0.431	-0.320	-0.739	-0.090	-0.521	-0.563	-0.575
2551	-0.726	-0.124	-0.389	-0.432	-0.156	-0.115	-0.299	-0.402	-0.233	0.016	-0.590	-0.257
2552	0.083	-0.289	-0.158	-0.401	-0.531	0.002	0.054	-0.398	-0.205	-0.088	-0.602	-0.452
2553	-0.221	-0.215	0.359	-0.074	0.048	-0.407	-0.043	-0.113	-0.021	-0.074	0.221	0.199
2554	0.075	0.319	0.579	-0.132	0.306	-0.049	0.366	0.130	0.483	0.071	0.417	0.542
2556	-0.407	0.716	1.265	1.658	0.775	0.556	0.657	-0.220	2.223	1.022	0.796	0.747
2558	0.415	-0.767	0.025	0.233	0.129	-0.518	-0.204	1.187	1.871	-0.284	1.041	-0.144
2560	-0.420	-0.352	-0.242	-0.345	-0.060	-0.200	-0.527	-0.324	-0.167	-0.355	-0.471	-0.454
2562	0.095	-0.525	-0.256	-0.225	-0.134	-0.582	0.046	-0.160	-0.290	0.564	-0.551	-0.023
2564	0.415	0.031	0.340	0.106	0.389	0.155	0.248	0.364	0.458	0.063	0.638	0.185
2565	0.716	0.237	0.558	0.196	0.701	0.344	0.546	0.638	0.544	0.138	0.886	0.467
2566	-0.007	0.239	0.603	-0.046	0.095	0.212	-0.028	0.222	0.318	-0.032	0.518	0.723
2567	1.065	-0.131	0.649	0.939	0.243	0.240	0.651	0.055	2.441	0.160	1.778	-0.260
2568	-0.640	-0.111	-0.005	-0.136	-0.281	-0.302	-0.132	0.023	-0.426	-0.183	-0.574	-0.183
2570	-1.222	0.135	-0.229	-0.416	-0.635	-0.050	-0.163	-0.349	-0.161	0.023	-0.663	-0.092
2571	0.020	-0.286	0.243	0.412	0.205	-0.683	-0.031	0.622	2.044	-0.150	0.794	-0.012
2572	0.054	0.201	-0.084	-0.054	0.382	0.167	0.017	0.066	0.139	0.110	-0.083	-0.083
2574	-0.500	0.267	0.362	0.441	-0.210	-0.326	0.423	-0.944	-0.298	0.361	-0.605	0.517
2575	0.328	-0.007	0.087	0.041	0.302	0.224	0.174	0.536	0.786	0.066	0.691	0.102
2576	-1.282	-0.254	-0.828	-0.924	-0.558	-0.109	-0.760	-0.020	-0.916	-0.270	-0.958	-0.758
2578	1.018	-1.128	-0.752	-0.511	0.298	-1.004	-1.148	1.206	1.593	-0.946	1.750	-0.936
2580	0.236	0.249	0.296	0.239	0.501	0.254	0.514	0.437	0.153	0.170	0.499	0.416
2581	0.623	-0.161	0.361	0.252	0.508	-0.382	0.190	0.626	0.972	-0.025	1.011	0.088
2582	0.029	0.064	0.175	0.209	-0.139	0.024	-0.081	-0.051	0.391	-0.224	0.398	-0.045
2583	0.009	0.114	0.394	0.282	0.113	0.203	0.182	0.158	0.957	0.174	0.382	0.198
2584	-0.418	0.718	0.150	-0.026	0.231	0.626	0.319	-0.513	0.057	0.413	-0.264	0.632
2585	0.988	0.448	0.725	0.594	1.046	1.035	0.720	0.655	0.786	0.328	1.204	0.524
2586	0.516	-0.903	0.035	-0.005	-0.219	-1.843	-0.700	0.231	3.104	-0.619	1.723	-0.504
2587	-0.199	-0.375	-0.560	-0.550	-0.010	-0.537	-0.376	-0.423	-0.330	-0.769	-0.112	-0.238
2588	0.333	-0.421	-0.802	-0.798	-0.252	0.135	-0.449	0.324	-0.569	-0.349	-0.261	-0.588
2589	-0.120	-0.123	0.136	0.137	0.020	-0.217	-0.022	-0.119	0.211	-0.141	0.069	-0.001
2590	-1.172	-0.608	-0.690	-0.942	-0.646	-0.436	-0.605	-0.043	0.252	-0.689	-0.365	-1.112
2591	0.453	-0.100	0.190	0.210	-0.046	-0.158	0.435	0.071	0.378	0.263	0.457	0.160
2592	0.079	-0.293	0.031	0.015	-0.312	0.137	0.399	0.050	0.453	0.038	0.220	-0.103
2595	2.366	0.819	-0.036	-0.464	0.823	1.494	-0.317	1.546	0.706	1.225	1.415	0.279
2599	-0.356	-0.391	-0.957	-0.817	-0.421	0.469	-0.765	0.608	-0.532	-0.357	-0.729	-0.741
2600	0.519	0.374	0.837	1.150	1.565	0.430	0.189	0.493	2.115	0.640	1.993	0.462
2601	0.224	0.601	0.095	0.273	0.231	0.851	0.379	0.386	0.262	0.459	0.406	0.149
2602	1.676	-0.606	-0.691	-0.591	0.220	0.375	-0.644	0.568	-0.026	-0.722	0.890	-0.717
2603	-0.242	-0.100	-0.141	-0.164	0.154	-0.187	-0.098	0.073	0.220	0.028	-0.148	0.052
2605	0.710	-0.389	-0.045	0.111	0.044	-0.335	-0.120	0.782	0.445	-0.306	1.067	-0.201
2607	-0.198	1.025	-0.305	-0.205	0.418	1.976	-0.140	-0.366	0.308	1.154	-0.274	-0.089
2608	0.937	0.596	-0.019	-0.506	0.603	0.662	0.647	0.169	-0.152	0.746	0.244	0.198
2609	-0.721	-0.016	-0.101	-0.302	-0.614	-0.715	-0.269	-0.692	-0.385	-0.067	-0.846	-0.008
2611	-0.061	-0.661	0.051	0.355	0.214	-0.720	-0.538	0.644	1.034	-0.626	0.012	-0.170
2612	-0.270	-0.361	-0.140	-0.213	-0.224	-0.127	-0.343	-0.171	0.305	-0.054	-0.089	-0.274
2613	-0.061	0.149	-0.120	0.013	-0.227	-0.024	-0.244	-0.025	0.022	-0.518	-0.092	0.036
2614	-0.206	-0.250	0.085	-0.138	-0.437	-0.157	-0.525	-0.290	-0.004	0.092	-0.436	0.115
2615	-0.165	-0.632	-0.311	-0.261	-0.329	-0.230	-0.488	-0.159	-0.413	-0.552	-0.419	-0.339
2616	-0.476	-0.898	0.125	0.091	-0.971	-1.261	-0.382	-0.350	1.777	-0.651	-0.139	-0.527
2617	-0.048	0.086	-0.087	0.302	-0.037	-0.127	-0.096	-0.045	-0.403	-0.308	0.053	0.026
2619	-0.283	0.448	0.891	0.836	0.373	-0.307	0.745	-0.880	0.298	0.550	-0.660	0.849
2620	0.060	-0.207	0.061	-0.117	0.327	0.308	0.258	-0.144	-0.484	0.406	0.009	-0.259
2621	-0.234	-0.120	-0.148	-0.157	-0.086	-0.115	0.169	-0.373	-0.388	-0.029	-0.111	-0.084
2622	-1.007	-1.788	-1.928	-1.894	-1.570	1.886	-1.747	-0.419	-1.214	-1.684	0.046	-1.376
2623	0.083	-0.150	-0.050	-0.052	-0.013	-0.759	-0.412	-0.183	-0.604	-0.259	-0.203	-0.078
2624	0.322	0.294	0.467	0.085	0.474	0.212	0.320	0.265	0.312	0.219	0.410	0.337
2625	-1.665	0.254	0.550	0.263	-1.331	-1.026	0.366	-1.917	-0.715	0.507	-1.813	0.392
2626	-0.954	0.285	0.715	0.584	0.315	0.077	0.487	-0.933	0.206	0.164	-0.955	0.537
2627	-0.277	-0.461	-0.340	-0.398	-0.267	-0.378	-0.381	-0.435	-0.604	-0.317	-0.335	-0.153
2629	0.177	0.190	0.510	0.019	0.359	0.338	0.648	-0.372	0.124	0.104	0.013	0.000
2631	-0.777	-0.048	0.464	0.114	1.553	0.280	0.050	-0.043	0.356	-0.096	-0.750	0.151
2632	-0.637	-0.713	-0.569	-0.636	-0.651	-0.871	-0.343	-0.692	-0.659	-0.643	-0.589	-0.398
2633	-0.136	-0.707	-0.117	0.185	-0.485	-1.001	-0.215	-0.530	1.240	-0.700	-0.039	-0.432
2634	0.348	-0.203	-0.564	-0.603	0.007	0.081	-0.443	0.402	-0.539	-0.148	-0.269	-0.432
2636	-0.396	-0.058	0.134	0.040	0.040	-0.399	-0.008	-0.165	0.109	-0.068	-0.174	0.042
2637	-1.235	0.159	-0.680	-0.187	-0.480	-0.238	-0.215	-1.293	-1.246	0.370	-1.586	-0.127
2638	-1.664	-0.157	0.864	-0.086	-0.607	-0.050	-0.091	-0.489	0.367	-0.071	-1.485	0.233
2639	-0.031	-0.014	0.124	-0.325	-0.054	0.150	-0.142	0.059	0.287	-0.199	0.231	0.313
2640	-0.462	-0.062	-0.021	-0.083	-0.453	-0.592	-0.129	-0.495	-0.672	-0.110	-0.650	0.173
2641	0.651	0.024	0.624	0.029	0.002	0.156	0.181	1.088	0.710	0.352	0.555	0.734
2642	-0.281	-0.341	-0.104	0.926	-0.622	-0.226	-0.550	0.109	-0.429	-0.431	-0.155	0.101
2643	-0.182	-0.781	-0.067	-0.542	-0.089	0.018	-0.527	-0.754	-0.725	-0.834	0.269	-0.118
2644	-0.197	0.492	0.143	-0.343	0.312	0.032	0.439	-0.438	0.305	0.263	0.338	0.486
2645	-0.217	-0.140	-0.128	-0.092	-0.610	-0.181	-0.178	-0.716	-0.462	-0.479	-0.512	-0.246
2646	-0.387	-0.177	-0.321	-0.289	-0.331	-0.207	-0.381	-0.446	-0.603	-0.154	-0.698	-0.073
2647	-0.453	-0.496	-0.171	1.481	-0.710	-0.633	-0.671	0.054	-0.371	-0.443	-0.299	0.082
2648	-0.892	0.167	0.026	-0.056	-0.885	-0.310	-0.098	-1.019	-0.542	0.235	-0.761	0.230
2649	-0.196	0.041	0.418	-0.027	-0.311	-0.268	-0.206	0.241	0.203	-0.111	0.064	0.492
2650	0.166	0.258	0.149	-0.272	0.362	0.680	0.647	-0.194	0.429	0.191	0.194	0.228
2651	0.550	0.525	0.874	0.298	-0.080	0.751	0.496	-0.068	0.439	0.007	0.797	-0.223
2652	0.071	-0.033	0.480	0.262	0.101	0.419	0.107	0.160	0.039	0.331	-0.173	0.890
2653	-1.433	1.429	0.571	0.538	0.594	1.632	1.000	-1.691	-0.375	1.530	-1.625	1.218
2654	-0.502	-0.475	-1.090	-0.911	-0.628	-0.248	-0.730	0.168	-1.131	-0.374	-0.778	-0.731
2655	-0.497	-0.551	-0.205	-0.892	-0.207	-0.327	-0.020	-0.423	-0.650	-0.456	-0.674	-0.019
2656	0.110	-0.064	0.540	-0.234	-0.357	-0.257	-0.135	0.793	0.322	-0.183	0.426	0.439
2657	-1.377	0.664	0.299	0.437	0.699	0.542	0.279	-1.007	0.641	0.440	-1.275	0.923
2658	-0.070	-0.015	-0.087	0.052	0.398	-0.326	0.379	-0.076	-0.524	-0.165	0.524	-0.155
2659	0.175	0.520	0.369	0.892	-0.053	0.194	-0.049	0.545	0.378	-0.134	0.355	0.697
2660	-0.193	0.121	-0.168	-0.264	0.152	0.313	-0.453	-0.332	-0.226	0.212	-0.103	0.145
2661		-0.086	0.022	-0.478	-0.902	-0.617	-0.305	0.005	-0.097	-0.453	-0.573	0.455
2662	1.292	-0.837	-1.225	-1.248	-0.022	-0.302	-1.371	1.506	-0.005	-1.092	1.408	-1.468
2663	-0.195	-0.533	-0.130	-0.412	-0.459	-0.081	-0.209	0.048	-0.444	-0.245	-0.264	-0.296
2664	-0.028	-0.299	0.364	1.256	-0.332	-0.195	-0.379	0.450	0.184	-0.239	0.071	0.222
2665	-0.893	-0.286	-0.588	-0.545	-0.573	-0.177	-0.554	-0.438	-1.280	-0.223	-1.086	-0.386
2666	-1.094	-0.568	-1.326	-1.681	-1.214	-1.580	-0.650	-0.478	-1.391	-0.552	-1.446	-0.783
2667	-0.803	0.463	0.618	0.560	0.601	0.119	0.248	-0.725	1.111	0.444	-0.886	0.456
2668	0.171	0.033	0.250	-0.058	0.133	0.180	0.277	-0.302	0.021	0.302	-0.216	-0.476
2669	-0.019	0.160	0.244	-0.321	0.199	0.580	0.695	-0.502	-0.035	0.574	-0.057	-0.111
2670	-1.886	-0.028	-0.637	-0.553	-1.073	-0.442	-0.204	-1.264	-1.361	-0.024	-1.999	0.003
2671	-0.269	-0.039	-0.208	-0.238	-0.046	0.087	-0.261	0.111	-0.583	0.038	-0.342	-0.244
2672	-0.711	-0.286	-0.730	-0.617	-0.324	-0.140	-0.774	-0.452	-0.905	-0.201	-0.332	-0.574
2673	-0.261	-0.159	-0.236	-0.338	-0.277	-0.123	-0.263	-0.225	-0.243	-0.097	-0.123	-0.321
2674	0.227	0.369	0.575	-0.380	0.168	0.162	0.166	0.318	0.471	-0.030	0.530	0.586
2675	-0.403	-0.064	-0.379	-0.367	-0.227	-0.019	-0.085	-0.341	-0.456	-0.097	-0.485	-0.116
2676	0.167	0.166	0.502	0.562	-0.157	-0.306	-0.038	0.188	0.481	0.269	0.812	0.777
2678	0.019	-1.690	-1.237	-2.161	-0.717	-0.849	-2.559	1.675	-0.240	-1.833	-0.126	-2.533
2814	-0.256	0.629	0.219	-0.096	-0.431	0.590	0.208	-0.082	0.008	0.370	-0.357	0.315
2815	0.969	-1.176	-0.794	-0.679	0.168	-0.254	-1.216	0.085	0.370	-1.068	2.270	-1.417
2816	-0.377	-0.927	-1.439	-1.617	0.101	-0.099	-1.372	0.531	-1.018	-1.007	-1.185	-1.537
2817	-0.099	-1.072	-1.158	-1.079	0.266	0.124	-1.242	0.863	-0.696	-1.087	-0.403	-1.326
2819	0.485	0.405	0.540	0.271	0.306	0.577	0.499	0.631	0.544	0.229	0.838	0.412
2820	-0.356	-0.176	-0.282	-0.539	-0.332	-0.045	-0.456	-0.161	-0.433	-0.480	-0.628	-0.153
2821	-0.434	-0.299	-0.350	-0.230	-0.564	-0.546	-0.416	-0.478	-0.363	0.128	-0.534	-0.268
2822	-0.267	0.069	-0.243	-0.270	-0.166	0.246	-0.097	-0.208	-0.161	0.084	-0.394	0.023
2823	0.118	0.187	0.375	0.112	-0.035	0.176	-0.239	0.068	-0.013	0.011	0.517	0.075
2824	0.535	0.489	0.307	0.341	0.159	0.397	0.553	0.461	0.410	0.505	0.520	0.434
2825	-1.274	-0.349	-0.120	-0.035	-1.052	-1.199	-0.318	-1.207	-0.209	-0.253	-1.305	-0.276
2827	0.137	-0.085	0.278	0.001	0.180	-0.152	0.083	0.303	0.318	0.185	0.401	0.200
2829	-0.940	-0.493	-0.127	0.415	-0.105	0.301	-0.289	-0.756	1.770	-0.231	-0.144	-0.633
2830	-0.006	-0.170	0.283	0.383	-0.187	0.150	-0.260	0.178	-0.385	-0.474	0.433	0.147
2831	0.632	0.239	0.395	0.385	0.461	0.425	0.517	0.722	0.467	0.169	0.773	0.306
2832	0.329	0.434	0.506	0.213	0.373	0.331	0.445	0.359	0.377	-0.159	0.563	0.309
2833	0.035	-0.567	-0.358	0.051	0.819	0.133	-0.442	-0.050	-0.566	0.048	0.341	0.318
2834	-0.339	0.225	-0.069	-0.470	0.078	0.275	0.014	-0.119	-0.024	0.295	-0.383	0.011
2835	0.757	1.061	0.739	0.043	0.553	0.666	0.541	1.033	1.071	0.545	0.078	0.641
2836	-0.293	0.278	0.288	0.326	0.127	0.143	0.277	-0.339	0.116	0.197	-0.237	0.426
2837	0.285	0.297	0.303	0.331	0.324	0.233	0.491	0.314	0.243	0.303	0.373	0.401
2838	-0.844	-0.033	0.030	-0.029	-0.226	-0.526	0.243	-0.752	-0.291	0.006	-0.811	0.271
2839	0.879	0.546	1.341	1.098	0.244	-1.308	0.425	0.208	4.349	0.749	2.377	1.052
2840	0.899	0.328	0.443	0.501	0.574	0.789	0.512	0.702	0.487	0.303	0.827	0.340
2841	-0.280	0.486	0.261	0.123	0.278	0.028	0.161	-0.338	0.740	0.611	-0.101	0.090
2842	0.231	-0.346	0.428	-0.116	0.308	0.675	0.804	0.027	-0.320	0.616	0.103	0.647
2844	0.591	1.853	2.263	2.012	2.051	1.351	1.351	0.186	5.227	1.956	1.677	2.075
2845	-0.689	-0.146	-0.716	-0.897	-0.178	0.278	-0.548	-0.064	-0.671	-0.048	-0.707	-0.683
2846	-0.452	-0.123	-1.003	-1.048	-0.456	0.242	-0.481	-0.197	-0.747	-0.067	-0.513	-0.876
2847	0.021	0.149	0.413	0.463	-0.201	0.493	0.243	0.092	0.377	0.015	0.505	0.563
2848	0.572	-0.891	-1.482	-1.906	0.706	-0.990	-1.649	0.132	0.953	-1.007	1.951	-1.297
2849	0.870	0.294	0.416	0.473	0.420	0.238	0.535	0.446	0.354	0.297	0.723	0.367
2852	-0.069	0.270	-0.369	0.087	0.944	0.480	0.954	-0.130	0.146	0.957	-0.220	-0.004
2853	-0.129	-0.085	-0.302	-0.151	0.261	-0.058	-0.257	0.054	-0.080	-0.322	0.083	-0.229
2854	0.732	0.494	-0.164	-0.093	0.580	0.200	0.475	0.068	-0.007	0.571	0.356	0.213
2855	0.835	0.791	0.724	0.558	0.883	0.942	0.801	0.718	0.517	0.927	0.945	0.451
2856	0.029	-0.258	0.222	0.145	-0.303	-0.091	0.211	0.285	0.221	0.080	0.216	0.177
2857	0.474	0.492	0.386	0.398	0.553	0.315	0.671	0.603	0.486	0.494	0.545	0.375
2862	0.700	0.349	0.528	0.499	0.757	0.514	0.592	0.475	0.655	0.625	0.763	0.546
2864	-1.054	-0.662	-0.843	-0.972	-0.570	-0.055	-1.334	0.730	-0.602	-0.628	-0.430	-1.594
2865	0.718	0.313	0.448	0.401	0.776	0.596	0.555	0.751	0.473	0.302	0.734	0.370
2867	0.275	0.056	-0.137	0.182	0.518	0.706	0.351	-0.054	1.107	0.597	0.087	0.192
2868	0.202	0.360	0.057	0.012	0.109	0.062	0.256	0.194	0.019	0.177	0.123	0.298
2869	0.167	0.346	0.315	0.312	0.359	0.290	0.337	0.123	0.232	0.206	0.130	0.375
2871	0.338	0.078	0.461	0.460	0.413	0.270	0.263	0.336	0.289	0.070	0.382	0.443
2873	-0.129	0.004	0.117	0.083	0.314	-0.156	0.072	-0.126	0.135	0.065	-0.049	-0.145
2874	0.357	-0.958	-1.178	-1.035	-0.619	-0.392	-0.897	0.091	-0.626	-0.869	-0.029	-1.043
2875	0.269	-0.231	0.052	0.161	0.254	0.087	-0.251	-0.038	-0.275	-0.561	-0.011	-0.013
2876	1.010	0.174	0.801	1.043	0.937	-0.587	0.206	-0.250	3.505	0.446	2.316	0.497
2877	0.442	0.377	0.387	0.134	0.485	0.622	0.689	-0.092	0.858	0.394	1.069	0.920
2878	0.331	-0.018	0.029	0.137	0.176	-0.129	0.242	-0.019	0.003	0.046	0.109	0.124
2879	-1.772	0.568	0.054	0.111	-0.109	0.581	0.243	-0.418	0.175	0.658	-1.586	0.609
2880	-0.706	-0.220	-0.470	-0.538	-0.284	0.394	-0.577	-0.049	-0.388	-0.152	-0.562	-0.678
2883	-1.398	-0.348	-1.166	-1.625	-1.292	-0.280	-1.271	0.695	-1.279	-0.035	-0.960	-1.453
2884	0.324	-0.260	-0.202	0.149	0.035	0.198	-0.094	-0.243	-0.256	0.223	-0.205	-0.169
2885	0.198	0.252	0.252	0.220	0.175	0.442	0.539	0.412	0.447	0.241	0.607	0.296
2887	-0.131	-0.200	-0.274	-0.339	-0.058	-0.469	-0.178	0.305	-0.201	-0.188	0.295	-0.010
2888	-0.186	0.044	-0.009	-0.043	-0.110	-0.305	-0.117	-0.234	-0.197	0.011	-0.181	0.269
2890	0.483	0.601	0.785	0.526	0.128	0.337	-0.025	-0.208	0.809	0.267	0.775	0.902
2891	-0.546	0.058	-0.080	0.068	-0.616	-0.453	0.145	-0.068	0.005	0.150	-0.428	0.165
2893	0.456	0.462	0.598	0.563	0.735	0.262	0.670	0.722	0.293	0.410	0.771	0.410
2894	0.201	0.150	0.272	-0.186	1.025	-0.103	0.939	0.449	0.142	-0.168	0.192	0.346
2895	0.423	0.304	0.236	0.247	0.330	0.369	0.421	0.307	0.135	0.240	0.368	0.237
2897	-0.796	0.446	-0.125	-0.242	0.108	0.975	0.186	0.411	0.144	0.405	-0.856	0.370
2898	-0.493	-0.543	-0.629	-0.751	-0.399	-0.511	-0.652	0.519	-0.423	-0.489	0.171	-0.685
2899	-0.030	0.305	0.050	0.061	-0.021	-0.129	-0.146	-0.041	0.012	0.144	0.237	0.116
2900	0.602	-0.274	-0.609	-0.519	-0.261	-0.096	-0.430	0.930	-0.454	-0.137	0.260	-0.380
2901	0.357	0.276	0.416	0.298	0.469	0.471	0.529	0.431	0.366	0.396	0.500	0.365
2902	0.425	-1.185	-0.901	-1.134	0.100	-1.205	-1.414	0.616	0.077	-1.475	0.175	-1.269
2904	0.401	-0.777	-0.534	-0.353	-0.840	-0.768	-0.779	-0.117	-0.039	-0.718	-0.719	-0.580
2905	-0.048	-0.598	0.297	0.562	-0.232	-1.000	-0.278	0.538	1.690	-0.423	0.464	-0.140
2906	0.585	0.159	0.675	0.531	0.807	0.550	0.100	0.350	2.247	0.368	0.822	0.613
2907	0.609	0.923	-0.131	0.330	0.640	0.629	0.759	0.236	0.440	-0.073	0.099	0.564
2908	0.265	0.034	0.501	0.929	-0.093	-0.266	0.101	0.338	0.531	-0.154	0.218	0.570
2909	-0.176	0.510	-0.312	0.469	0.156	0.287	0.552	-0.251	0.032	0.360	0.500	0.219
2910	0.675	0.734	0.429	1.545	0.091	0.455	0.300	0.895	0.675	0.338	0.553	0.966
2911	0.166	0.030	0.333	0.781	-0.232	-0.032	-0.311	0.404	0.282	-0.358	0.141	0.440
2912	0.355	0.482	0.456	1.192	-0.032	0.339	0.031	0.610	0.549	-0.044	0.765	0.597
2913	0.227	0.166	-0.081	0.919	-0.208	-0.206	-0.152	0.668	0.253	0.011	0.068	0.165
2914	-0.218	1.209	0.132	0.272	-0.303	0.993	0.237	-0.222	0.282	1.149	-0.315	0.379
2915	-0.054	-0.288	-0.021	1.731	-0.485	-0.381	-0.451	0.076	-0.395	-0.483	-0.322	0.009
2916	-0.637	-0.425	-0.427	-0.526	-0.666	-0.641	-0.620	-0.060	-0.061	-0.350	-0.646	-0.695
2917	0.698	0.899	1.191	0.602	0.436	0.648	0.677	0.229	0.889	0.373	1.052	0.332
2918	-2.570	-0.565	-0.674	-2.673	-1.124	-1.758	-0.678	-0.761	-2.662	-0.517	-3.029	-0.975
2919	-0.793	-0.918	-1.243	-1.279	-0.970	-0.504	-1.225	-0.208	-0.956	-0.793	-1.088	-1.384
2920	0.166	-0.519	-1.042	-0.917	0.009	0.009	-0.976	0.114	-0.283	-0.538	0.668	-1.561
2921	-0.764	0.405	0.601	0.667	-0.365	-1.011	0.462	-0.910	-0.702	0.214	-0.704	0.477
2922	0.218	0.083	0.417	1.024	-0.100	-0.143	-0.347	0.362	0.164	-0.241	0.091	0.345
2923	0.377	0.287	0.682	0.314	-0.187	0.001	-0.055	0.681	0.406	-0.071	0.647	0.338
2924	-0.633	-0.790	-0.800	1.453	-0.653	-0.916	-0.988	-0.403	-0.953	-0.643	-0.643	-0.604
2925	0.532	0.351	1.061	0.786	0.440	0.546	0.525	0.359	0.619	0.374	0.869	0.990
2926	0.446	0.037	0.356	-0.383	0.035	-0.322	-0.016	0.741	0.438	-0.034	0.667	0.628
2927	0.499	0.104	0.027	0.482	-0.365	0.644	0.624	0.527	0.217	-0.129	0.201	0.579
2928	0.383	-0.306	-0.990	-0.821	-0.436	-0.255	-0.594	0.483	-0.955	-0.232	-0.614	-0.561
2929	-0.984	-0.698	-0.686	-0.858	-0.663	-0.543	-0.813	0.427	-0.306	-0.592	-0.996	-0.848
2930	0.320	0.266	1.001	1.275	0.202	0.000	0.170	0.783	0.501	-0.219	0.596	0.885
2931	-0.251	-0.713	-0.191	1.554	-0.664	-0.662	-0.747	-0.011	-0.566	-0.556	-0.478	-0.095
2932	-0.079	-0.300	-0.584	-0.479	-0.328	-0.030	-0.359	0.021	-0.271	-0.153	-0.133	-0.212
2933	0.233	0.193	0.520	1.444	-0.193	-0.192	-0.003	0.676	-0.048	-0.088	0.122	0.287
2934	0.010	-0.065	-0.168	-0.014	0.134	0.326	-0.342	0.018	-0.289	-0.777	-0.053	-0.285
2935	0.552	0.358	0.572	1.345	-0.046	0.235	0.079	0.974	0.236	0.196	0.484	0.700
2936	0.040	0.068	-0.560	-0.305	-0.336	-0.135	-0.241	0.286	-1.023	0.259	-0.639	-0.005
2937	-1.084	0.453	0.623	0.712	-0.538	-0.929	0.663	-0.920	-0.671	0.725	-0.818	0.743
2938	0.485	-0.138	-0.105	-0.222	-0.127	-0.013	-0.198	0.142	0.114	0.018	0.020	-0.140
2939	0.552	0.623	0.810	1.463	0.282	0.503	0.355	0.665	0.643	0.411	0.583	0.883
2940	0.088	-0.321	-0.658	-0.670	-0.396	-0.094	-0.262	0.088	-0.588	0.014	-0.461	-0.478
2941	0.325	0.511	0.416	0.354	0.402	0.478	0.407	0.226	0.214	0.499	0.253	0.428
2942	2.606	-2.978	-3.150	-3.500	-2.717	-4.148	-3.620	-1.794	-2.647	-3.554	4.560	-3.658
2943	0.186	0.720	0.641	0.037	0.007	0.244	0.061	0.794	0.553	0.425	0.037	0.801
2944	0.724	0.064	-0.168	-0.141	0.459	0.006	-0.080	0.108	-0.302	0.202	0.505	-0.057
2945	0.793	0.642	1.115	0.420	0.335	0.654	0.552	0.808	0.873	0.533	0.955	0.975
2946	0.444	0.217	-0.302	-0.031	0.612	0.163	0.587	-0.105	0.265	0.719	-0.165	-0.247
2947	-0.408	-0.410	-0.455	-0.864	-0.645	-0.339	-0.538	-0.386	-0.397	-0.376	-0.300	-0.680
2949	-0.756	-0.444	0.134	-0.156	-0.917	-0.257	-0.153	-0.415	0.693	-0.283	-0.891	-0.043
3089	-0.259	0.104	-0.156	-0.325	-0.379	-0.071	0.045	-0.047	-0.337	0.124	-0.555	0.054
3090	0.385	0.262	0.377	0.420	0.364	-0.114	0.714	0.667	0.601	0.358	0.423	0.448
3091	0.316	0.984	-0.078	-0.083	0.862	0.796	0.610	0.670	0.152	0.464	0.389	-0.138
3092	1.638	-1.266	-1.736	-2.055	-0.112	-0.541	-2.309	0.731	-0.585	-1.367	0.671	-2.339
3093	-0.877	-0.329	-0.713	-0.704	-0.652	-0.610	-0.474	-0.074	-0.743	-0.253	-0.505	-0.388
3094	0.038	0.359	-0.587	0.308	-0.188	0.142	0.008	-0.055	0.194	0.228	0.104	-0.219
3096	0.670	0.333	0.239	0.028	0.485	0.006	0.014	-0.209	0.122	-0.038	0.042	-0.306
3098	-0.610	-0.580	-0.318	-0.632	-0.558	-0.585	-0.184	-0.371	-0.496	-0.587	-0.586	-0.488
3099	0.939	0.879	0.832	-0.184	0.476	0.760	0.800	0.932	0.335	0.712	1.235	0.675
3100	0.447	1.002	0.552	0.386	0.773	0.865	0.332	0.410	1.871	0.763	1.066	0.612
3101	-0.155	0.325	0.121	0.033	-0.344	-0.002	0.242	-0.340	-0.027	0.322	-0.329	0.155
3105	0.323	-0.003	0.170	0.206	0.270	0.146	0.038	0.297	0.148	0.240	0.240	0.064
3106	0.003	1.063	2.015	1.833	0.320	-0.220	1.262	-0.261	4.056	1.316	0.571	1.217
3107	-0.034	0.344	0.022	0.124	-0.228	0.184	-0.039	0.109	0.103	0.228	0.081	-0.084
3108	0.656	0.990	3.161	4.060	0.301	-0.579	1.228	0.369	6.284	1.408	0.708	1.998
3109	-0.158	-0.278	-0.221	-0.272	-0.704	-0.178	-0.367	-0.316	-0.241	-0.291	-0.218	-0.378
3111	0.993	0.956	1.149	-0.633	0.723	0.683	0.700	1.309	1.181	0.582	1.318	-0.265
3112	0.192	-0.095	-0.363	-0.406	-0.196	-0.467	-0.288	0.357	0.204	-0.483	-0.062	-0.033
3114	-1.585	0.419	0.402	0.422	-0.246	-0.335	0.455	-1.023	-0.332	0.485	-0.857	0.609
3115	0.993	0.843	0.695	0.817	0.729	0.442	0.923	0.569	0.654	0.848	0.993	0.656
3116	0.472	0.528	0.564	0.514	0.477	0.543	0.626	0.367	0.578	0.485	0.586	0.611
3117	0.168	1.181	1.424	1.505	1.128	1.293	0.847	-0.040	2.766	1.263	0.692	0.947
3118	0.131	0.485	0.015	0.240	-0.073	0.216	0.101	0.476	0.032	0.259	0.275	-0.091
3119	1.908	0.599	0.838	0.756	1.106	0.752	0.732	1.302	1.167	0.471	1.731	0.524
3120	-0.079	-0.337	0.043	0.273	0.232	0.155	-0.028	-0.003	0.435	-0.164	0.340	0.038
3122	0.463	0.759	0.386	0.425	0.652	0.590	0.764	0.292	0.540	0.885	0.834	0.524
3124	0.479	0.120	-0.256	-0.063	0.915	0.488	0.591	0.063	-0.108	0.218	-0.363	0.285
3125	-0.130	-0.255	-0.260	-0.259	0.115	0.239	-0.229	0.318	-0.218	-0.238	-0.216	-0.480
3127	0.569	0.427	0.389	0.232	0.510	0.291	0.617	0.511	0.651	0.484	0.587	0.219
3128	0.727	0.813	0.709	0.597	0.658	0.483	0.636	0.727	0.644	0.401	0.866	0.583
3132	0.494	0.635	0.573	0.771	0.071	0.276	0.169	0.716	0.343	0.328	0.486	0.879
3133	0.741	0.622	0.549	0.522	0.795	0.525	0.760	0.586	0.806	0.681	0.850	0.429
3134	0.850	1.034	0.653	0.715	0.809	0.759	0.999	0.811	0.920	0.486	0.892	0.523
3135	0.233	0.792	0.467	0.692	0.232	-0.109	0.785	-0.017	-0.083	0.619	0.186	0.694
3136	0.689	0.555	0.746	0.489	0.458	0.886	0.445	0.664	0.584	0.839	0.570	0.648
3137	1.169	0.154	0.569	0.675	0.773	0.189	0.724	1.006	0.811	0.261	1.329	0.358
3138	0.565	0.658	-0.092	0.717	1.334	0.082	-0.091	0.470	0.393	-0.018	0.545	-0.006
3140	1.053	1.164	0.023	0.445	0.778	1.059	0.975	0.433	0.441	0.925	-0.028	-0.140
3141	0.398	0.437	0.603	0.341	0.537	-0.020	0.316	0.673	0.293	0.636	1.023	0.347
3144	-1.013	-0.500	0.773	1.075	-0.689	-1.572	-0.159	-0.180	2.724	-0.276	-0.880	0.219
3146	0.720	-0.198	0.003	-0.100	0.154	0.308	-0.023	0.471	1.001	0.036	0.644	-0.251
3148	0.312	0.009	-0.373	-0.297	-0.394	0.224	-0.414	0.298	-0.018	0.057	0.061	-0.103
3150	0.329	0.111	0.334	0.123	0.374	-0.032	0.270	0.490	0.058	0.129	-0.149	0.067
3151	-0.017	0.637	0.118	0.148	0.753	0.531	1.153	-0.169	0.351	0.247	0.444	0.358
3152	1.108	0.657	-0.126	0.458	0.886	0.959	1.199	0.794	0.691	0.852	0.794	0.379
3153	0.839	0.946	0.115	-0.190	0.614	0.508	0.913	-0.053	-0.003	0.676	-0.004	0.141
3154	0.339	-0.053	0.115	-0.212	0.686	0.397	0.151	-0.355	-0.087	-0.081	-0.211	-0.279
3155	-1.759	-0.095	0.134	0.058	0.315	0.054	-0.082	-1.043	-1.255	-0.099	-2.578	0.008
3156	0.300	0.319	0.444	0.264	0.836	0.322	0.209	-0.048	-0.079	-0.016	0.168	0.250
3157	0.539	0.332	0.618	0.746	0.205	0.211	0.221	0.555	0.420	0.057	0.424	0.601
3158	-0.168	0.414	1.624	1.847	-0.029	-0.332	1.013	-0.363	3.830	0.900	0.159	0.681
3159	-0.008	0.399	0.127	0.054	0.155	0.301	-0.033	0.184	0.085	0.530	-0.228	0.207
3160	-0.338	0.563	-0.061	0.003	0.011	0.714	0.207	-0.561	-0.232	0.429	-0.614	0.377
3161	1.303	0.664	0.064	0.111	0.847	-0.139	0.840	-0.027	0.138	-0.079	0.157	-0.166
3164	0.502	0.421	-0.224	-0.032	0.567	0.361	-0.308	-0.068	0.019	0.498	-0.235	0.042
3165	-0.163	0.160	-0.209	0.058	-0.161	-0.182	-0.210	-0.574	-0.210	-0.347	-0.144	-0.189
3166	0.945	0.731	1.024	-0.229	0.509	0.576	0.582	0.269	0.947	0.505	0.568	-0.199
3168	0.580	0.606	0.501	0.306	0.407	0.374	0.484	1.011	0.652	0.390	0.494	0.558
3169	0.328	0.750	0.724	0.666	0.562	0.317	0.767	0.122	0.345	0.631	0.346	0.747
3170	0.454	0.160	0.135	0.234	0.507	0.502	-0.063	0.435	0.237	0.121	0.374	0.333
3171	0.291	0.450	0.123	0.327	-0.176	0.254	-0.361	0.393	0.096	0.311	0.228	0.028
3172	0.102	0.028	0.295	0.293	0.021	0.236	-0.051	0.172	0.246	0.124	0.380	0.295
3173	0.227	0.651	0.384	0.297	0.253	0.315	0.543	0.212	0.252	0.664	0.027	0.163
3174	1.515	0.137	-0.099	-0.272	0.410	0.410	-0.393	1.738	0.412	-0.131	1.053	-0.371
3175	0.222	-0.119	-0.068	0.073	-0.304	-0.171	0.037	0.249	0.074	-0.253	-0.330	-0.068
3176	-0.460	0.240	-0.270	-0.238	-0.491	0.394	0.104	0.710	-0.177	0.531	-0.457	-0.126
3177	0.490	0.698	-0.144	0.140	0.726	-0.165	0.722	-0.119	0.294	0.759	0.405	-0.287
3178	-0.159	-0.955	-0.687	-0.646	-0.796	-1.201	-0.991	0.882	-0.302	-1.004	-0.508	-0.795
3179	0.244	0.161	0.246	0.117	0.297	0.223	0.309	0.286	0.449	0.459	0.271	0.182
3180	0.588	0.753	0.864	0.660	0.673	0.790	0.888	0.562	0.854	0.711	0.714	0.837
3181	0.024	-0.641	-0.973	-0.992	-0.659	-0.277	-0.792	0.407	-0.683	-0.715	0.287	-1.021
3182	-0.269	0.045	-0.555	-0.517	-0.200	0.483	-0.157	-0.409	-0.845	0.210	0.127	-0.094
3184	0.522	0.107	0.466	1.611	-0.049	0.291	0.152	0.857	0.573	0.147	0.663	0.794
3185	0.341	0.069	0.096	1.679	-0.195	-0.068	-0.226	0.462	-0.172	-0.179	0.097	0.211
3186	-0.396	-0.019	0.177	-0.355	-0.493	-0.361	-0.303	-0.653	-0.607	0.083	-0.800	-0.028
3187	-0.187	-0.081	0.048	0.047	-0.188	-0.321	-0.090	-0.153	-0.229	-0.211	-0.107	-0.052
3188	-1.158	-0.153	-0.692	-0.568	-0.948	-0.633	-0.507	-1.294	-1.307	-0.265	-1.284	-0.327
3189	-0.236	-0.320	0.037	1.818	-0.301	-0.434	-0.403	0.162	0.405	-0.316	-0.266	0.073
3190	-1.334	-0.196	-0.621	-0.589	-0.906	-0.709	-0.239	-1.247	-1.101	-0.246	-1.380	-0.049
3191	0.671	0.875	0.947	-0.299	0.179	0.159	0.500	0.967	0.942	0.506	0.801	0.312
3192	0.382	0.102	-0.246	0.116	-0.005	0.041	-0.020	-0.082	0.268	-0.704	-0.038	-0.104
3193	0.864	0.854	-0.145	0.544	-0.007	-0.219	0.432	0.424	0.006	0.247	0.364	-0.104
3194	-0.183	-0.001	0.258	-0.405	-0.230	-0.841	-0.195	0.025	-0.150	-0.481	-0.191	-0.538
3195	0.951	0.555	0.538	0.160	0.477	0.174	1.035	0.057	0.796	0.633	1.127	0.041
3196	0.865	0.261	0.766	1.735	0.390	0.595	0.335	0.672	0.500	0.315	0.588	0.810
3197	0.069	-0.152	0.038	1.724	-0.148	-0.155	0.130	0.582	0.195	-0.053	-0.138	0.563
3198	0.505	0.238	0.181	0.344	0.486	0.385	0.237	0.763	-0.110	0.188	0.087	0.495
3199	-0.205	-0.193	-0.079	-0.194	-0.259	-0.179	-0.093	-0.222	0.154	0.035	-0.186	-0.191
3200	-0.100	-0.205	-0.681	-0.591	-0.340	-0.198	-0.491	-0.236	-0.517	-0.253	-0.613	-0.796
3201	-0.176	-0.311	0.175	1.172	-0.743	-0.345	-0.358	0.212	0.042	-0.362	0.031	0.055
3202	0.441	0.027	0.589	1.666	-0.183	-0.176	-0.020	0.569	0.487	0.028	0.184	0.549
3203	0.416	-0.109	-0.184	0.118	0.427	0.028	0.459	0.050	0.382	0.488	-0.003	-0.228
3204	0.726	0.642	-0.095	-0.200	0.367	0.445	0.685	-0.144	0.909	0.690	0.341	-0.361
3205	0.166	-0.014	0.538	0.643	-0.112	0.279	0.099	0.774	0.308	0.102	0.256	0.463
3206	-1.601	0.516	0.180	0.123	-0.626	-0.573	0.330	-1.416	-1.256	0.446	-1.686	0.569
3207	0.960	0.681	1.027	1.165	0.512	0.625	0.568	1.233	0.872	0.613	0.982	1.150
3208	0.740	0.590	0.851	1.517	0.222	0.410	0.387	0.947	0.587	0.279	0.528	0.806
3209	-0.784	1.078	-0.341	0.259	0.239	0.285	0.212	-0.561	0.092	1.040	-0.894	0.161
3210	-1.281	1.308	0.173	0.211	0.419	1.254	0.551	0.044	0.139	0.853	-1.287	0.779
3211	-0.023	-0.371	-0.108	-0.147	0.116	-0.318	-0.012	-0.084	-0.320	-0.332	-0.392	-0.536
3212	0.086	0.276	-0.048	-0.003	-0.031	0.179	-0.018	-0.186	-0.008	0.006	-0.255	0.170
3213	-0.070	0.213	-0.595	-0.520	-0.438	-0.218	-0.331	-0.510	-0.424	-0.359	-0.139	-0.233
3215	1.348	1.037	0.315	-0.101	1.042	0.496	1.067	0.636	1.153	0.873	1.463	0.086
3216	0.318	0.147	0.657	1.303	-0.189	0.059	-0.135	0.790	0.198	0.026	0.102	0.556
3217	-1.351	0.139	-0.236	0.109	0.573	0.540	-0.157	-2.138	-1.325	0.177	-1.253	-0.149
3218	0.893	0.059	-0.590	-0.382	0.113	0.063	-0.471	-0.006	-0.619	0.102	0.679	-0.367
3219	-0.771	-0.121	-0.492	-0.655	0.157	-0.261	-0.693	0.062	-0.773	-0.240	-0.843	-0.682
3220	0.488	0.242	0.282	1.179	-0.096	0.310	0.108	0.494	0.445	0.212	0.342	0.145
3221	0.066	-0.477	-0.608	-0.620	-0.522	-0.069	-0.745	0.011	-0.509	-0.745	-0.478	-0.612
3222	-0.213	-0.008	-0.600	-0.198	-0.243	-0.365	-0.341	-0.171	-0.245	-0.111	-0.428	-0.398
3223	-1.528	-0.438	-0.445	-0.523	-1.074	-0.744	-0.553	-0.531	-0.488	-0.512	-1.163	-0.473
3225	-1.294	-1.720	1.004	1.159	-1.613	-2.200	-0.545	-0.888	2.442	-1.789	-1.794	-0.290
3226	1.087	0.668	1.084	1.645	0.302	0.659	0.531	1.284	0.838	0.460	1.292	0.739
3368	-0.697	-0.472	-0.807	-0.839	-0.505	-0.349	-0.584	-0.294	-0.102	-0.474	-0.508	-0.577
3369	-0.316	-0.264	-0.329	-0.368	-0.057	0.014	-0.312	-0.144	-0.440	-0.346	-0.206	-0.451
3370	-0.145	0.126	-0.150	-0.171	-0.057	0.309	-0.132	0.183	-0.213	0.274	-0.085	-0.049
3371	-1.208	0.330	0.574	0.545	-0.346	-0.620	0.415	-1.062	-0.297	0.478	-1.374	0.611
3372	0.107	-0.441	-0.134	0.190	0.015	-0.015	-0.190	-0.382	-0.058	0.083	0.267	0.105
3373	-0.731	0.130	-0.365	-0.176	-0.268	-0.186	-0.031	-0.466	-0.555	0.143	-0.310	-0.033
3374	1.121	-1.487	-0.980	-0.476	-0.252	0.080	-1.264	0.241	1.010	-1.262	2.443	-1.957
3376	0.458	0.452	0.507	0.418	0.617	0.157	0.439	0.441	0.303	0.252	0.602	0.461
3377	-0.806	-0.444	-0.515	-0.680	-0.644	-0.612	-0.624	-0.685	-0.704	-0.499	-0.646	-0.458
3378	0.252	-0.476	-0.634	-0.640	-0.283	-0.465	-0.638	-0.096	-0.548	-0.443	0.223	-0.619
3379	-0.016	0.084	0.086	-0.071	-0.089	-0.192	-0.182	-0.143	0.168	-0.008	0.193	0.245
3380	-0.194	-0.343	-0.011	-0.241	-0.077	-0.160	-0.378	0.088	1.116	-0.168	-0.130	-0.173
3381	0.023	-0.747	0.210	0.434	-0.109	-0.999	-0.260	0.991	2.378	-0.376	0.816	-0.605
3382	0.302	0.235	0.016	0.425	0.156	0.079	-0.032	0.254	0.144	0.383	0.109	0.338
3384	-0.400	-0.230	0.169	-0.036	-0.413	-0.177	-0.439	-0.151	-0.064	-0.427	0.007	-0.166
3386	-0.359	-0.484	-0.315	-0.404	-0.312	-0.337	-0.409	-0.407	-0.446	-0.368	-0.605	-0.396
3387	1.689	-1.153	-0.343	-0.203	-0.246	-0.775	-0.816	0.203	1.975	-0.923	2.196	-1.052
3388	-0.884	0.214	-0.286	-0.126	-0.383	-0.193	-0.188	-0.867	-0.740	0.373	-0.808	0.059
3389	0.913	0.574	0.778	0.567	0.789	0.529	0.795	0.731	0.694	0.457	1.216	0.547
3390	-1.185	-0.388	-0.679	-0.838	-0.636	0.249	-0.399	0.429	-0.617	-0.429	-1.073	-0.611
3391	1.603	-1.767	-1.227	-0.880	-0.713	-1.139	-1.274	0.999	0.020	-1.556	1.775	-1.636
3392	1.251	1.580	2.251	2.406	2.343	1.426	1.520	0.730	3.812	1.761	2.562	1.596
3393	0.275	-0.257	-0.395	-0.311	0.213	0.286	-0.042	0.424	-0.326	-0.148	0.219	-0.283
3395	1.331	-2.384	-1.283	-0.718	-0.675	-1.915	-1.755	1.333	0.829	-2.060	2.612	-2.194
3396	2.337	1.684	2.179	2.315	3.182	1.363	1.286	0.755	5.128	1.854	4.079	1.863
3397	0.282	0.125	0.061	0.028	0.340	0.255	0.294	0.267	-0.179	0.286	0.327	0.316
3398	2.131	2.455	3.864	3.099	2.742	1.149	2.685	-0.207	6.188	3.142	2.675	2.769
3399	0.735	0.268	0.254	0.209	0.486	0.377	0.129	0.404	0.262	0.211	0.863	0.027
3400	0.166	0.034	0.358	0.063	0.163	0.032	0.006	0.283	0.189	0.221	0.483	0.225
3402	0.326	0.112	0.267	0.248	0.356	0.143	0.238	0.474	0.341	0.253	0.483	0.253
3403	0.239	-0.034	-0.312	-0.380	0.072	0.513	-0.155	0.438	0.141	0.049	0.464	-0.281
3404	0.193	0.170	0.377	0.275	0.080	0.262	0.403	0.455	0.330	0.371	0.519	0.495
3405	0.654	0.186	0.283	0.364	0.422	0.077	0.411	0.309	0.235	0.187	0.754	0.203
3406	0.233	0.543	0.669	0.503	0.307	0.199	0.515	0.136	0.394	0.487	0.347	0.661
3407	1.222	-1.451	-1.598	-2.359	0.552	-0.486	-2.076	1.095	-1.670	-1.672	-0.105	-2.791
3408	-0.550	-0.415	-0.503	-0.809	-0.512	-0.297	-0.583	-0.632	-0.681	-0.410	-0.330	-0.553
3409	0.186	-0.570	1.131	0.178	-0.356	-0.678	0.237	-0.586	0.327	-0.722	0.344	0.397
3410	0.833	1.613	3.033	2.970	1.845	0.758	1.927	-0.465	4.753	1.918	2.681	1.736
3412	-1.961	0.583	0.481	1.057	-0.250	-1.101	0.573	-2.240	-1.105	0.574	-2.273	0.621
3413	-0.343	-0.611	-1.249	-1.163	-0.515	-0.321	-0.854	-0.018	-1.186	-0.768	-0.451	-1.040
3414	0.052	-0.064	-0.576	-0.095	0.264	-0.393	0.302	-0.260	-0.435	-0.266	-0.242	-0.085
3415	1.362	-0.279	-0.067	0.035	0.299	-0.059	0.074	0.619	0.333	0.020	1.411	-0.099
3416	0.333	0.553	-0.051	0.349	0.201	0.432	-0.044	0.153	0.486	0.351	0.484	0.281
3417	-2.234	1.147	1.104	1.241	-0.409	-0.961	1.070	-3.605	0.856	1.436	-3.046	1.122
3418	-1.268	0.534	1.168	1.316	-1.042	-1.414	0.792	-1.864	1.938	0.757	-1.184	0.662
3421	0.197	-0.134	-0.107	-0.259	0.047	0.338	-0.154	0.513	-0.165	-0.170	0.029	-0.147
3422	0.949	-0.122	-0.836	-1.065	0.247	0.795	-1.125	1.379	-0.204	-0.477	0.455	-1.280
3423	-0.132	0.155	0.230	-0.173	-0.093	-0.277	-0.329	-0.045	-0.510	-0.140	0.359	0.171
3425	-0.157	-0.362	-0.287	-0.400	-0.396	-0.357	-0.044	0.066	-0.422	0.072	0.030	-0.235
3426	-0.597	-0.836	-1.105	-1.365	-0.124	-0.636	-1.089	0.362	-1.000	-1.023	-1.210	-1.002
3428	0.782	0.110	1.068	1.551	0.517	0.119	0.936	-0.236	1.552	0.633	1.084	0.428
3431	0.280	0.164	-0.203	-0.183	-0.259	0.159	-0.037	-0.526	-0.727	0.281	-0.001	0.060
3432	-0.723	-0.341	-0.286	-0.243	-0.630	-0.193	-0.454	-0.173	-0.109	-0.185	-0.726	-0.406
3434	0.215	0.449	0.322	0.107	0.059	-0.063	0.170	0.443	0.146	0.289	0.047	0.526
3435	0.400	0.170	0.354	0.166	0.286	0.238	0.252	0.533	0.337	0.225	0.470	0.237
3436	0.473	0.857	-0.398	-0.267	0.404	0.386	0.756	-0.313	-0.235	0.662	0.284	0.058
3438	0.353	0.134	0.774	0.783	0.615	0.353	0.483	0.048	2.545	0.486	2.360	0.338
3440	1.810	-0.225	-0.646	-0.852	0.709	0.637	-0.687	2.148	0.672	-0.173	2.047	-0.801
3441	0.277	0.268	0.251	0.210	0.309	0.358	0.297	0.105	0.324	0.189	0.413	0.340
3442	0.032	0.015	-0.123	-0.038	-0.058	-0.070	-0.152	-0.005	-0.120	-0.062	-0.008	-0.186
3443	0.370	-1.177	-0.966	-1.013	0.069	-0.475	-1.060	0.676	-0.045	-1.174	0.382	-1.093
3444	-1.026	0.184	0.346	0.478	-0.550	-1.329	0.203	-1.570	-0.930	0.278	-0.978	0.326
3446	0.605	0.327	-0.254	-0.174	-0.006	0.306	0.036	0.420	-0.270	0.302	0.400	0.061
3448	0.320	-0.169	-0.110	-0.025	0.232	0.328	0.012	0.256	-0.044	-0.199	0.417	-0.153
3449	-0.201	-0.347	-0.381	-0.354	-0.176	-0.413	-0.334	-0.186	-0.445	-0.379	-0.215	-0.231
3450	-0.373	-0.092	-0.092	-0.282	-0.368	-0.214	-0.095	-0.456	-0.427	-0.214	-0.254	-0.078
3451	-0.213	0.164	0.248	-0.002	-0.172	0.654	-0.053	-0.441	0.010	0.389	-0.281	0.322
3452	1.225	-0.423	-0.543	-0.533	-0.013	-0.145	-0.410	0.629	-0.377	-0.358	0.788	-0.612
3453	-0.031	-0.134	-0.207	-0.213	-0.090	-0.201	-0.449	-0.053	-0.287	-0.434	-0.220	-0.063
3454	-0.152	-0.114	-0.018	0.461	0.209	-0.092	0.186	0.292	0.228	0.114	0.040	0.162
3456	0.621	0.300	0.453	0.363	0.511	0.396	0.424	0.534	0.397	0.387	0.890	0.406
3457	-0.458	0.060	0.088	-0.035	0.128	-0.234	-0.094	-0.333	-0.108	0.001	-0.270	-0.170
3458	1.008	-0.443	-0.318	-0.110	0.114	-0.307	-0.147	0.413	0.036	-0.444	0.903	-0.485
3459	0.113	0.444	0.916	0.800	0.318	0.306	0.492	-0.558	0.704	0.257	0.127	0.570
3460	1.140	0.792	0.843	0.845	1.120	1.159	0.951	1.097	1.081	0.797	1.199	0.852
3461	0.632	-0.053	0.171	0.109	0.258	-0.051	0.084	0.438	0.257	-0.001	0.594	0.041
3463	-1.143	-0.147	0.114	-0.068	-0.304	-0.560	-0.031	-1.280	-0.574	-0.202	-1.003	0.099
3464	-0.228	0.032	-0.189	-0.055	-0.203	-0.203	-0.323	-0.327	-0.405	-0.138	-0.366	-0.471
3465	0.394	-0.749	-1.699	-1.234	-0.198	0.146	-1.083	0.267	-0.332	-0.688	0.081	-1.645
3466	-0.329	-0.100	-0.260	-0.176	0.051	0.083	-0.154	0.614	-0.181	-0.120	-0.213	-0.189
3467	0.269	-0.271	0.324	0.038	0.196	-0.262	0.112	0.041	0.117	-0.113	0.191	0.160
3468	0.109	-0.104	-0.468	-0.441	-0.280	-0.390	-0.141	-0.602	-0.561	-0.097	0.013	-0.205
3469	0.381	-0.795	0.369	0.650	0.225	-0.723	-0.199	0.579	2.366	-0.290	0.874	-0.720
3470	-0.488	0.367	0.213	0.016	-0.217	0.098	-0.044	-0.753	-0.013	0.169	-0.722	0.339
3471	-1.028	-0.062	-1.020	-0.943	-0.391	0.577	-0.595	0.121	-0.906	-0.194	-1.086	-0.748
3472	-0.653	-1.012	-1.124	-1.231	0.146	-0.291	-1.248	0.229	-1.063	-1.209	-1.483	-1.585
3473	0.063	-0.388	-0.334	-0.283	-0.139	0.298	0.152	0.736	-0.411	-0.142	0.358	-0.195
3474	-0.012	-0.280	-0.025	1.335	-0.415	-0.222	-0.369	0.556	-0.127	-0.292	0.048	0.312
3475	0.113	0.049	-0.403	0.051	0.505	0.676	0.233	-0.026	-0.473	-0.111	0.119	-0.213
3476	-1.545	1.027	-1.563	-1.489	-1.488	0.712	-0.525	-0.369	-1.195	1.043	-1.701	-0.428
3477	-0.098	-0.149	0.212	0.143	0.146	0.036	-0.107	0.019	0.223	-0.370	0.449	-0.024
3478	-0.432	-0.383	-0.814	-0.580	-0.445	-0.181	-0.603	0.089	-1.125	-0.314	-0.318	-0.391
3479	0.177	-0.317	-0.162	1.351	-0.274	-0.565	-0.384	0.306	0.041	-0.168	0.006	0.158
3480	0.763	-0.506	-0.781	-0.641	-0.722	-0.786	-0.611	0.262	-0.551	-0.369	1.198	-0.687
3481	-0.011	-0.733	-0.868	-0.960	-0.242	-0.549	-0.685	0.502	-0.620	-0.551	-0.007	-0.918
3482	-0.503	-0.715	-0.861	-0.652	-0.603	-0.662	-0.809	-0.295	-0.321	-0.661	-0.621	-0.668
3483	1.833	-1.429	-2.034	-2.226	0.018	-0.554	-2.314	0.896	-0.260	-1.399	0.378	-2.591
3484	-1.711	0.276	-0.091	-0.252	-0.804	-0.027	0.525	-1.424	-0.974	0.472	-1.637	0.392
3485	-1.360	-0.122	0.301	0.330	0.009	-0.008	0.049	-0.191	0.326	0.127	-1.585	0.153
3486	-1.308	-0.768	-1.279	-1.385	-1.361	-0.715	-1.043	-1.485	-1.363	-0.928	-1.514	-0.968
3487	0.221	0.594	0.848	-0.432	0.352	1.602	0.366	-0.011	-0.487	0.415	0.358	-0.683
3488	-0.231	-0.446	-0.452	-0.357	-0.455	0.226	0.000	-0.036	-0.734	-0.660	-0.133	-0.380
3489	-0.474	-0.613	-0.718	-0.623	-0.535	-0.516	-0.647	-0.411	-0.299	-0.494	-0.548	-0.574
3490	0.000	-0.163	0.611	-0.118	0.289	0.350	0.395	0.267	0.083	0.355	0.672	-0.059
3491	0.549	-0.427	-0.381	-0.429	-0.120	0.033	-0.439	0.369	-0.139	-0.322	0.205	-0.434
3492	-0.649	-0.629	-0.703	-0.696	-0.872	-0.432	-0.831	-0.657	-0.711	-0.610	-0.744	-0.573
3493	0.067	-0.510	-0.559	-0.426	-0.281	-0.453	-0.756	-0.095	-0.437	-0.518	-0.357	-0.534
3494	-0.488	-0.121	-0.234	0.009	-0.223	-0.356	-0.092	-0.495	-0.550	-0.127	-0.289	-0.247
3495	0.009	0.704	0.215	0.153	0.473	0.648	0.254	-0.415	-0.226	0.453	-0.209	0.664
3496	-0.590	-0.693	-0.283	1.135	-0.825	-0.925	-0.695	-0.219	-0.579	-0.832	-0.360	-0.172
3497	0.077	-0.596	-0.319	-0.013	-0.151	-0.071	-0.364	-0.472	0.180	-0.744	0.148	-0.336
3498	-0.291	-0.685	-1.599	-2.628	0.044	-0.041	-1.724	0.028	-1.962	-1.026	-2.046	-2.181
3499	-1.500	-0.622	-0.242	-0.822	-0.983	-0.694	-0.533	-1.033	-0.999	-0.717	-1.628	-0.474
3500	-0.282	0.082	-0.044	-0.335	-0.440	-0.072	-0.431	-0.257	-0.620	-0.535	-0.335	-0.376
3501	0.087	-0.342	-0.409	1.131	-0.667	-0.368	-0.446	0.106	-0.158	-0.601	0.065	-0.178
3502	-0.430	0.564	0.008	-0.026	-0.151	0.322	0.232	-0.585	-0.691	0.680	-0.594	0.563
3503	-0.131	-0.474	-0.295	0.886	-0.767	-0.806	-0.782	-0.133	-0.551	-0.740	-0.327	-0.177
3504	-0.726	0.342	0.671	0.434	-0.169	-0.234	0.209	-0.933	-0.273	0.162	-1.213	0.654
3505	-0.155	-0.290	-0.257	-0.429	0.100	-0.089	0.019	-0.556	-0.239	-0.302	0.111	-0.088
3507	-0.099	-0.423	-0.170	0.156	-0.445	-0.457	-0.256	-0.021	-0.412	-0.439	-0.117	-0.109
3651	0.908	0.693	0.816	0.837	0.459	0.580	0.440	0.718	0.870	0.396	1.065	1.037
3652	-0.744	-0.202	-0.456	-0.470	-0.411	0.533	-0.567	-0.326	-0.253	-0.264	-0.523	-0.422
3653	0.476	-0.671	-0.804	-0.588	-0.519	-0.644	-0.429	-0.375	-0.623	-0.421	1.833	-0.723
3655	0.322	0.042	0.281	-0.100	-0.240	-0.107	-0.097	0.463	0.509	-0.128	0.430	0.498
3656	-0.553	-0.300	-0.772	-0.783	-0.823	0.030	-0.467	-0.840	-1.049	-0.304	-1.009	-0.455
3657	0.428	-0.018	0.754	-0.097	0.692	0.712	0.684	0.396	0.372	0.406	0.109	-0.193
3659	0.668	0.351	0.620	0.680	0.267	0.824	0.769	0.983	0.969	0.289	0.571	0.663
3660	0.131	0.093	-0.203	0.675	-0.065	-0.027	0.089	0.166	-0.066	-0.063	0.384	0.466
3661	0.508	-0.829	-0.175	0.190	-0.130	-1.930	-0.907	1.450	3.198	-0.548	1.718	-0.337
3662	0.773	0.404	0.881	0.734	0.812	0.393	0.687	0.613	2.043	0.633	0.997	0.683
3666	0.388	0.091	0.415	0.296	0.496	0.320	0.461	0.596	0.499	0.301	0.366	0.543
3667	0.022	-0.340	-0.215	-0.293	-0.279	0.003	-0.549	0.056	-0.080	-0.237	-0.043	-0.370
3668	0.094	-0.049	0.030	-0.076	0.217	-0.115	-0.086	0.249	-0.126	-0.115	0.189	-0.138
3669	1.162	0.154	0.433	0.283	0.650	0.430	0.428	0.869	0.580	0.220	1.161	0.321
3670	0.422	-0.163	0.173	0.469	0.468	0.239	0.101	0.550	0.642	-0.184	0.625	0.345
3671	1.245	-0.304	0.074	0.490	-0.023	-0.195	0.213	-0.079	0.750	-0.105	2.438	-0.199
3672	0.882	0.972	1.671	1.982	1.153	0.658	0.823	0.701	3.653	0.934	1.065	1.068
3674	0.811	0.439	0.582	0.797	0.810	0.390	0.569	0.397	1.108	0.573	1.415	0.783
3676	0.258	-0.154	0.365	0.270	0.238	0.518	0.251	0.193	0.259	0.285	0.349	0.401
3677	-0.045	0.612	-0.015	0.094	0.159	0.428	0.063	0.107	0.109	0.461	-0.083	-0.022
3678	0.471	-1.501	-0.684	-0.505	0.337	-1.817	-1.852	1.473	1.736	-1.355	1.918	-1.213
3680	0.690	0.755	0.060	0.552	0.490	0.573	0.702	0.376	1.009	0.580	0.505	-0.396
3682	2.866	2.569	3.713	3.600	3.994	0.325	2.208	1.313	6.781	2.813	5.392	3.119
3683	-0.033	0.288	0.313	0.559	0.037	-0.100	0.629	-0.172	0.013	0.195	-0.021	0.101
3684	0.855	0.687	0.621	0.645	0.845	0.723	0.842	0.861	0.787	0.607	0.943	0.531
3685	-0.055	0.131	0.155	0.070	0.175	0.414	0.262	0.064	0.303	0.110	0.153	0.098
3686	0.079	0.027	-0.402	0.029	-0.235	-0.038	-0.020	-0.170	-0.092	-0.445	0.064	0.014
3687	0.612	-0.223	0.116	0.205	0.277	-0.107	0.108	0.724	0.599	-0.170	1.092	-0.112
3688	0.230	0.084	0.359	0.139	0.430	0.244	0.882	0.447	0.206	-0.018	-0.045	0.608
3689	-0.832	0.054	0.241	0.285	0.108	0.587	-0.165	-0.168	1.511	0.222	-0.364	0.148
3690	0.306	0.319	0.299	0.553	0.087	0.246	0.063	0.349	0.677	0.218	0.779	0.569
3691	0.040	0.241	0.374	0.501	0.159	0.036	0.262	0.194	0.358	0.154	-0.186	0.452
3692	-2.486	0.939	1.497	1.672	0.614	0.975	1.018	-0.466	2.020	1.094	-2.487	0.754
3693	-0.556	1.065	0.241	0.178	0.315	1.481	0.517	-0.419	-0.284	1.059	-0.528	0.880
3694	0.492	0.324	0.423	0.319	0.675	0.299	0.304	0.643	0.194	0.049	0.549	0.436
3697	-0.305	1.488	2.424	2.277	1.232	0.757	1.363	-0.519	2.816	1.562	-0.131	1.445
3699	-0.059	0.870	2.127	2.026	0.213	-0.544	0.987	-0.140	3.010	0.878	-0.145	1.308
3704	0.159	0.466	0.473	0.504	0.263	0.168	0.422	-0.027	0.214	0.363	0.375	0.694
3705	0.340	-0.033	0.150	0.213	0.324	0.422	0.338	0.391	0.243	0.185	0.705	0.324
3706	0.476	0.466	0.515	0.273	0.906	1.003	0.906	0.485	0.565	0.849	0.406	-0.013
3708	0.232	0.250	0.189	0.137	-0.023	-0.107	-0.056	0.210	0.248	-0.092	0.301	0.178
3709	0.772	-0.191	-0.063	0.063	0.216	-0.014	-0.115	0.972	0.523	-0.198	0.682	-0.280
3711	0.210	-0.475	-0.293	-0.240	-0.158	-0.083	-0.373	0.192	-0.090	-0.312	-0.080	-0.418
3714	0.256	0.587	-0.297	0.314	0.367	-0.203	0.263	-0.298	0.705	0.334	0.774	0.142
3715	0.003	0.279	0.002	-0.054	-0.181	0.194	0.269	-0.009	-0.367	0.240	-0.180	0.333
3716	0.110	-0.232	-0.282	-0.213	-0.028	0.022	-0.087	0.121	-0.217	-0.070	0.036	-0.161
3717	-0.163	-1.400	-1.603	-1.402	0.063	0.810	-1.512	1.000	-0.472	-1.282	-0.231	-1.798
3719	-0.296	-0.359	-0.347	-0.069	-0.659	-0.181	-0.379	-0.098	-0.397	0.538	-0.338	-0.494
3720	-0.293	0.335	-0.574	0.397	0.273	-0.163	0.217	-0.846	-0.090	0.549	-0.660	0.009
3721	0.059	0.282	-0.340	0.008	0.741	0.118	0.196	-0.232	-0.305	-0.012	-0.006	-0.308
3723	-0.027	-0.269	0.033	0.027	-0.070	-0.435	-0.313	-0.031	-0.004	-0.284	-0.037	-0.199
3724	0.524	-0.081	0.465	0.522	-0.138	-0.629	-0.074	0.596	3.701	-0.041	1.620	0.163
3725	0.962	0.822	1.140	0.436	0.716	0.607	0.718	1.282	0.945	0.598	1.006	1.214
3726	0.713	0.813	0.862	0.117	0.595	0.541	0.573	-0.249	0.488	0.558	1.040	0.187
3727	0.310	0.273	0.264	0.560	0.272	0.219	0.122	0.408	0.465	0.166	0.672	0.465
3729	-0.995	0.104	0.223	0.193	-0.495	-0.461	0.068	-0.676	0.249	-0.058	-0.912	0.218
3730	0.110	-0.074	0.047	0.173	0.050	-0.099	0.096	0.120	-0.121	-0.199	0.179	0.022
3731	0.317	-0.032	0.149	0.399	0.075	0.192	0.217	0.130	0.337	-0.230	-0.113	0.473
3732	0.476	0.543	0.666	0.452	0.458	0.443	0.287	0.117	0.202	0.136	0.816	0.456
3733	0.282	-0.083	-0.054	-0.126	-0.361	-0.194	0.117	-0.344	-0.373	-0.522	0.030	0.127
3734	1.278	-0.614	-0.571	-0.632	0.074	0.002	-0.737	1.355	0.196	-0.740	0.921	-1.094
3735	0.802	0.530	0.604	0.767	1.037	1.017	0.902	0.719	0.949	0.982	1.037	1.066
3736	1.521	0.122	0.264	0.251	0.624	0.401	0.312	0.940	0.490	-0.006	1.079	0.001
3737	0.083	-0.058	0.012	-0.041	0.179	0.292	-0.013	0.328	-0.063	-0.190	0.145	0.038
3739	0.556	0.554	0.672	0.521	0.644	0.690	0.795	0.561	0.642	0.604	0.789	0.405
3741	-0.030	0.674	0.238	0.262	0.067	0.265	0.161	-0.036	0.216	0.566	-0.154	0.553
3742	0.065	-0.175	-0.087	0.037	-0.156	-0.157	-0.154	-0.056	-0.096	-0.198	-0.176	-0.220
3743	1.219	-1.327	-1.610	-1.639	0.073	-0.052	-1.777	1.017	-0.689	-1.228	0.275	-2.290
3744	-0.327	-0.483	-0.408	-0.317	0.046	-0.141	-0.111	-0.268	-0.261	-0.226	-0.151	-0.236
3745	-0.436	0.849	0.194	0.433	0.078	-0.198	0.658	-0.744	0.017	0.684	-0.448	0.586
3746	-0.617	-0.536	-0.781	-0.863	-0.157	0.187	-0.745	0.420	-0.547	-0.624	-0.702	-0.898
3747	0.245	0.274	0.408	0.265	0.200	0.039	0.315	0.638	0.068	0.287	0.393	0.321
3748	-1.896	-0.301	1.065	0.183	-0.049	-0.880	0.380	-1.042	0.878	-0.183	-2.070	0.813
3749	0.776	-0.472	-0.154	-0.054	0.657	-0.554	-0.725	0.936	1.578	-0.295	1.446	-0.591
3750	1.953	-0.549	-1.003	-1.092	0.136	-0.221	-1.152	0.453	-0.462	-0.560	0.995	-1.460
3751	-0.043	-0.177	-0.599	-0.322	-0.488	-0.141	-0.243	-0.656	-0.366	-0.499	-0.083	-0.044
3752	-0.250	0.030	-0.106	-0.162	-0.123	0.030	-0.116	-0.293	0.195	-0.100	-0.365	-0.146
3753	0.247	-0.099	-0.627	-0.587	-0.326	0.239	-0.336	0.629	-0.655	0.058	-0.423	-0.338
3754	-1.047	0.349	0.216	0.280	-0.474	-0.589	0.412	-0.922	-0.761	0.439	-1.181	0.514
3755	-0.041	-0.038	-0.421	-0.398	0.167	0.113	-0.444	0.329	-0.948	0.001	0.261	-0.443
3756	-1.957	0.212	-0.261	-0.458	-0.467	0.265	-0.179	0.052	-1.854	0.494	-1.172	-0.165
3757	0.414	0.149	-0.163	-0.301	0.017	0.285	0.146	0.052	0.589	-0.052	0.379	0.136
3758	-0.045	-0.591	-0.043	1.202	-0.401	-0.614	-0.573	0.182	-0.126	-0.555	-0.175	-0.030
3759	0.762	0.802	-0.246	-0.294	0.703	0.801	0.985	0.177	-0.123	0.592	-0.031	-0.385
3760	-1.082	0.692	0.090	0.105	0.183	1.038	0.202	-0.448	-0.113	0.748	-1.162	0.539
3761	-0.192	-0.173	0.053	0.170	0.051	-0.074	-0.131	0.053	-0.342	-0.353	-0.168	-0.324
3762	-1.147	-0.198	-0.869	-0.958	-0.064	0.578	-1.197	0.185	-0.656	-0.255	-0.835	-1.555
3763	-0.434	0.658	-0.001	-0.102	0.414	1.164	-0.069	0.101	-0.023	0.591	-0.480	0.053
3764	-1.366	1.120	0.698	0.425	0.468	1.029	0.426	-1.342	-0.578	0.749	-1.636	0.996
3765	-1.366	-0.801	-1.175	-1.286	1.320	0.702	-1.447	0.052	-1.545	-1.173	-1.633	-1.329
3766	0.284	0.300	-0.314	-0.162	-0.226	0.123	-0.065	-0.369	-1.165	0.330	0.186	0.116
3767	-0.757	-0.283	-0.819	-0.841	-0.938	-0.442	-0.746	-0.517	-0.883	-0.299	-0.980	-0.953
3768	-0.879	-0.312	-0.800	-0.776	-0.735	-0.449	-0.728	-0.520	-0.978	-0.312	-1.137	-0.660
3769	-0.295	0.191	-0.359	-0.073	-0.066	0.033	0.111	-0.503	-0.897	0.235	-0.610	-0.054
3770	-0.972	2.169	3.942	4.043	1.311	-0.609	2.521	0.144	5.118	2.478	0.218	2.701
3771	-1.217	-0.432	-1.031	-1.003	-0.971	-0.004	-0.862	-0.347	-0.984	-0.474	-1.531	-0.838
3772	0.050	-0.129	0.106	0.620	0.563	-0.545	0.423	0.191	0.055	-0.271	0.822	-0.225
3773	0.072	-0.004	-0.016	-0.137	0.309	-0.379	-0.487	-0.064	-0.039	-0.276	0.812	-0.246
3774	-1.201	-1.019	-1.003	-1.126	0.776	0.580	-1.178	0.492	-1.328	-1.096	-1.488	-0.901
3775	0.191	-0.124	0.051	0.483	0.852	-0.696	0.301	0.061	-0.293	-0.079	1.064	0.022
3776	0.232	-0.033	0.406	1.127	-0.139	0.067	-0.037	0.715	0.375	-0.083	0.564	0.481
3777	0.302	0.288	0.527	1.988	-0.148	-0.051	0.006	0.737	0.423	0.060	0.648	0.590
3778	-1.898	-1.072	-1.308	-1.208	-0.980	-0.617	-1.383	-1.114	-1.182	-1.203	-2.356	-1.330
3779	-0.133	-0.566	-0.245	-0.331	-0.424	-0.496	-0.048	-0.327	-0.219	-0.312	0.366	-0.533
3780	-0.872	-0.555	-1.256	-1.458	-1.338	-0.801	-1.207	0.009	-1.174	-0.466	-1.185	-1.495
3781	-0.197	-0.180	-0.073	-0.458	-0.084	-0.349	-0.407	-0.509	0.037	-0.075	-0.146	-0.187
3782	0.768	0.651	0.655	-0.400	0.386	0.534	0.550	0.902	0.755	0.461	0.913	0.943
3783	-0.028	-0.281	-0.382	0.011	-0.468	-0.284	0.287	0.116	-0.006	-0.420	-0.104	-0.080
3784	-0.564	0.565	0.321	0.184	0.231	0.607	0.140	-0.313	-0.096	0.463	-0.562	0.584
3785	-1.023	-0.144	-0.172	-0.205	-0.168	0.175	-0.250	0.213	0.712	-0.216	-0.208	-0.370
3786	-1.348	-0.119	-0.294	-0.224	-0.281	-0.018	-0.223	-1.344	-0.630	-0.164	-1.959	-0.347
3787	0.667	0.527	0.955	0.035	0.367	0.489	0.514	1.134	0.834	0.500	1.005	0.119
3788	-0.132	-0.176	-0.399	1.090	-0.584	-0.216	-0.687	0.530	-0.259	-0.034	-0.569	-0.027
3933	-0.028	-0.068	0.374	0.192	0.682	0.790	0.283	0.262	0.477	-0.143	0.056	0.180
3935	-0.510	-0.458	-0.826	-0.571	-0.703	-0.189	-0.680	0.074	-0.817	-0.454	-0.764	-0.667
3936	0.686	1.087	0.380	0.509	0.816	0.451	0.797	0.172	0.317	0.189	0.141	-0.388
3937	2.794	1.233	2.313	2.586	3.939	-2.546	1.098	0.590	6.144	1.592	5.541	1.723
3938	0.653	0.301	0.588	0.412	0.227	1.115	0.349	0.445	0.675	0.341	0.652	0.649
3939	0.367	0.210	0.578	0.262	0.574	0.475	0.283	0.646	1.305	0.099	0.736	0.667
3940	0.821	0.371	0.333	0.385	0.588	0.821	0.423	0.839	0.711	0.157	1.154	0.219
3941	-0.306	-0.212	-0.036	-0.002	-0.095	0.096	-0.122	0.096	0.013	-0.359	0.101	0.161
3942	-0.089	-0.068	0.148	-0.018	-0.194	0.196	-0.211	0.036	0.094	-0.330	-0.024	-0.120
3943	0.156	0.239	0.127	-0.316	0.510	0.398	0.809	-0.267	0.418	0.416	0.169	-0.534
3944	-0.262	-0.441	-1.043	-0.520	-0.434	-0.351	-0.845	0.083	-0.543	-0.243	-0.480	-1.028
3945	-0.471	-0.421	-0.512	-0.565	-0.344	-0.165	-0.565	1.077	-0.302	-0.281	-0.394	-0.472
3946	-0.433	-0.115	1.282	1.701	0.575	-0.283	0.539	-0.908	3.012	0.270	0.153	0.061
3950	0.136	0.507	-0.027	-0.238	0.692	0.873	0.369	0.471	0.499	0.731	0.164	-0.132
3951	0.580	0.666	0.405	0.485	0.572	0.780	0.665	0.524	0.543	0.438	0.780	0.537
3952	0.338	0.268	0.517	0.491	0.151	0.013	0.351	0.573	0.245	-0.126	0.744	0.586
3954	0.492	0.252	0.606	0.644	0.619	0.903	0.953	0.701	1.014	0.548	0.704	0.631
3955	-0.209	0.047	-0.129	-0.211	-0.026	0.083	0.032	-0.209	-0.164	-0.024	-0.121	0.033
3956	0.582	0.303	0.412	0.356	0.355	0.386	0.515	0.380	0.427	0.255	0.727	0.250
3957	1.025	-0.139	-0.570	0.228	0.811	0.450	0.957	0.092	0.373	-0.126	0.119	0.164
3958	0.287	0.273	-0.069	0.025	0.017	0.009	0.134	0.554	-0.306	0.234	0.417	0.244
3959	0.213	-0.180	0.106	0.284	-0.269	0.152	0.069	0.122	0.146	-0.080	0.465	0.104
3960	0.376	-0.307	-0.114	0.145	0.546	0.328	1.123	-0.090	0.205	-0.201	0.038	-0.219
3961	-0.197	2.339	3.686	3.508	0.903	-0.433	2.101	0.403	5.304	2.519	-0.005	3.316
3963	0.151	-0.040	0.384	0.462	0.204	0.092	0.430	0.211	0.043	0.184	0.169	0.361
3964	-0.170	0.065	-0.310	-0.137	-0.340	0.006	-0.192	-0.394	-0.298	-0.076	-0.254	0.099
3966	0.480	0.207	0.609	0.533	0.628	0.659	0.457	0.688	0.305	0.108	0.807	0.772
3967	0.393	0.395	0.672	0.518	0.252	0.397	0.105	0.391	0.058	-0.092	0.225	0.556
3968	-0.049	-0.052	-0.023	-0.179	0.485	0.485	0.364	-0.289	-0.384	0.657	-0.058	0.259
3969	0.203	1.069	1.152	1.239	0.300	0.244	0.972	-0.258	0.880	1.340	0.242	0.996
3970	0.202	0.848	0.641	0.416	0.050	0.589	0.308	0.548	0.459	0.698	0.472	0.892
3971	-0.161	-0.228	0.295	-0.117	0.340	-0.369	-0.203	-0.323	0.133	0.030	0.068	-0.147
3973	0.884	0.104	0.422	0.527	0.461	0.064	0.228	0.405	1.190	0.161	1.273	0.293
3974	0.342	0.288	0.161	0.593	0.011	0.074	0.158	1.051	0.314	0.298	1.342	0.473
3975	-0.216	0.347	0.175	0.081	-0.055	0.389	0.266	0.000	-0.083	0.308	-0.112	0.358
3976	0.274	0.539	0.567	0.536	0.670	0.671	0.589	0.211	0.419	0.574	0.399	0.608
3977	-2.099	-0.816	-0.707	-0.801	0.835	0.895	-0.780	-0.833	-1.695	-0.631	-2.207	-1.340
3978	0.348	0.087	0.244	0.126	0.418	0.633	0.534	1.059	0.709	0.274	-0.220	-0.340
3980	-0.041	-0.161	0.030	-0.148	0.103	0.275	-0.036	-0.153	-0.097	0.079	0.227	-0.232
3981	0.140	0.044	-0.244	-0.056	0.665	0.056	-0.472	0.253	-0.551	0.082	0.853	-0.598
3983	-0.776	-0.128	-0.502	-0.449	-0.317	0.163	-0.468	-0.016	-0.914	-0.032	-0.749	-0.458
3986	-0.607	-0.414	-0.520	-0.499	-0.378	0.266	-0.680	0.444	-0.831	-0.407	-0.606	-0.876
3988	0.250	0.017	0.118	-0.212	0.627	-0.021	0.718	-0.503	0.313	0.034	0.247	0.012
3989	0.824	0.071	0.186	0.406	0.127	0.171	0.206	0.361	1.241	0.049	0.683	-0.052
3990	0.399	0.182	0.136	0.375	0.814	-0.144	0.349	0.172	0.160	0.433	0.461	0.118
3991	0.511	0.233	0.168	0.489	0.305	0.087	0.347	0.934	0.104	-0.035	0.451	0.368
3993	0.474	0.302	0.451	0.251	0.281	0.550	0.506	0.323	0.270	0.346	-0.046	-0.120
3995	-0.199	-0.400	-0.426	-0.478	0.734	0.862	-0.562	0.836	-0.030	-0.491	-0.351	-0.545
3996	0.190	0.081	-0.221	-0.138	0.521	0.164	0.596	-0.180	-0.329	0.051	-0.258	-0.429
3997	0.452	0.622	0.576	0.574	0.296	0.636	0.229	0.706	0.115	-0.074	0.382	0.336
3998	0.652	2.351	3.741	4.062	1.661	1.229	2.134	0.305	5.323	2.715	1.775	2.659
3999	0.717	0.418	0.602	0.524	0.241	0.752	0.580	0.594	0.802	0.573	0.628	0.642
4000	0.498	1.024	1.167	0.345	0.768	0.850	0.764	0.955	1.153	0.730	1.329	0.614
4001	0.319	-0.390	-0.666	-0.546	0.245	0.315	-0.590	0.472	-0.476	-0.504	0.164	-0.810
4002	0.714	0.124	0.137	0.206	0.434	0.141	0.165	0.474	0.310	0.143	0.476	-0.154
4003	1.275	1.156	1.988	2.709	2.144	1.572	0.812	1.156	4.606	1.300	2.632	1.047
4004	0.064	0.032	0.048	0.049	0.263	0.463	-0.104	0.655	-0.267	0.080	0.272	-0.071
4007	0.210	-0.167	0.117	0.253	0.827	-0.140	0.479	0.070	0.417	0.315	0.798	-0.181
4010	0.451	0.035	0.261	0.107	-0.281	0.000	0.058	0.195	-0.238	-0.157	-0.161	-0.177
4011	0.425	0.769	0.451	0.445	0.519	0.923	0.499	0.504	0.592	0.644	0.458	0.598
4012	-0.038	-0.343	-0.359	-0.217	-0.126	-0.054	-0.320	0.140	-0.268	-0.373	-0.092	-0.344
4013	0.037	-0.065	-0.016	-0.072	0.088	0.031	0.185	0.041	-0.099	0.051	0.212	-0.094
4014	1.736	-0.483	-0.354	-0.345	0.133	-0.042	-0.454	0.869	0.091	-0.600	0.916	-0.742
4016	0.318	0.448	1.202	0.691	0.407	0.266	0.080	0.868	1.959	0.216	0.918	0.706
4017	0.543	0.889	0.675	0.533	0.744	0.754	0.930	0.651	1.004	0.442	1.047	0.522
4018	-0.205	0.171	-0.202	-0.226	0.394	1.322	-0.260	-0.097	-0.129	0.061	-0.258	-0.005
4019	0.207	-0.343	0.075	-0.005	-0.374	0.183	-0.128	0.046	-0.361	-0.502	0.016	-0.359
4020	-0.700	-0.724	0.479	0.181	-0.775	-0.850	-0.297	-0.621	1.402	-0.562	-0.443	-0.260
4022	-0.423	-0.126	-0.104	-0.351	0.352	0.369	-0.165	0.199	-0.711	-0.117	-0.385	-0.300
4023	-0.377	1.354	1.206	1.609	-0.362	0.247	0.903	-0.540	2.403	1.588	-0.258	0.840
4024	-0.296	0.466	0.091	0.228	-0.024	0.177	0.402	-0.408	-0.317	0.455	-0.284	0.271
4025	-0.491	-0.159	-0.146	-0.045	0.818	0.887	-0.154	0.000	-0.650	-0.168	-0.533	-0.210
4026	0.454	1.039	-0.024	0.340	1.138	0.990	1.005	0.370	0.313	0.943	0.914	0.015
4029	0.077	0.252	0.111	-0.044	-0.159	0.369	0.178	-0.749	-0.567	0.242	0.020	0.203
4030	0.569	0.419	-0.343	-0.027	0.876	0.425	0.899	0.335	0.494	0.683	0.218	-0.099
4031	-0.217	0.791	-0.449	-0.140	0.230	-0.352	0.277	0.483	0.383	-0.350	0.019	0.182
4032	1.974	-1.871	-1.319	-1.828	-0.172	-1.564	-2.410	0.581	0.016	-1.995	1.057	-2.847
4033	-0.171	-0.804	-1.049	-1.098	-0.310	-0.734	-0.990	0.031	-0.779	-0.719	-0.857	-1.130
4034	0.435	0.029	0.585	1.897	-0.034	0.495	0.052	0.803	0.401	0.079	0.332	0.870
4035	-0.447	0.376	0.076	0.047	-0.462	-0.560	0.180	-0.493	-0.485	0.406	-0.596	0.114
4036	0.724	0.796	0.931	0.516	0.144	0.426	0.429	1.038	0.750	0.471	0.791	1.001
4037	-1.964	0.581	0.330	0.186	0.013	0.350	0.252	-1.384	0.100	0.443	-2.282	0.654
4038	0.294	0.269	0.709	0.204	0.003	0.036	-0.020	0.566	0.258	0.507	0.692	0.256
4039	-0.726	0.399	-0.275	0.130	-0.142	0.468	0.153	-0.682	-0.830	0.482	-0.945	0.162
4040	-0.658	-0.101	-1.357	-0.868	0.269	0.396	-0.656	-1.314	-1.209	-0.023	-1.058	-1.173
4041	1.581	-1.480	-0.933	-0.560	-0.603	-0.901	-1.010	1.169	-0.006	-1.322	2.007	-1.331
4042	-0.115	-0.330	-0.123	1.941	-0.074	-0.357	-0.306	-0.046	-0.129	-0.304	-0.121	-0.113
4043	0.771	0.273	0.428	0.374	0.360	0.299	0.409	0.360	0.378	0.317	0.693	0.575
4044	0.509	0.285	0.513	1.031	0.027	0.283	-0.026	0.711	0.806	0.220	0.800	0.591
4045	0.584	0.343	0.936	0.425	0.455	0.626	0.408	0.393	0.793	0.568	0.725	0.455
4046	0.518	0.396	0.489	-0.003	0.348	0.605	0.344	0.061	0.978	0.473	0.681	0.204
4047	0.056	-0.139	0.077	0.755	-0.326	-0.300	-0.281	0.401	0.193	-0.138	0.098	0.298
4048	0.148	1.066	2.016	1.975	0.790	1.404	0.948	-0.280	3.387	1.426	0.832	1.212
4049	-0.998	-0.318	-0.527	-0.390	-0.087	0.236	-1.064	-0.019	-0.923	-0.297	-0.612	-1.132
4050	-0.261	0.013	-0.515	-0.523	-0.253	0.044	-0.422	0.037	-1.122	0.092	-0.154	-0.397
4051	-0.662	-0.701	-1.401	-1.351	-0.582	-0.573	-1.049	-0.845	-0.887	-0.770	0.082	-1.210
4052	0.479	-0.154	0.158	-0.057	0.171	-0.142	0.021	0.849	0.034	-0.088	0.206	-0.304
4053	-0.488	-0.092	-0.683	-0.252	-0.536	-0.296	-0.371	-0.301	-0.406	-0.544	-0.254	-0.457
4054	-0.202	-0.430	-0.517	-0.194	-0.152	-0.178	-0.113	-0.267	0.378	0.185	0.040	-0.247
4055	-0.243	-0.351	0.314	1.469	-0.486	-0.400	-0.425	0.168	-0.146	-0.364	-0.092	0.254
4056	0.446	0.132	0.605	0.317	0.477	0.361	0.026	1.018	0.427	0.230	0.680	0.655
4057	0.438	0.031	0.576	1.659	-0.100	0.083	-0.136	0.817	0.226	-0.188	0.226	0.312
4058	0.233	0.051	0.482	1.329	-0.321	-0.128	-0.070	0.616	0.074	-0.194	0.184	0.066
4059	-1.052	0.188	-0.100	-0.446	-0.783	0.124	-0.249	-0.888	-0.431	0.004	-1.191	0.014
4060	0.372	-0.190	-0.084	-0.093	0.292	-0.339	-0.059	0.265	0.282	-0.192	0.303	-0.180
4061	0.628	-0.550	-0.588	-0.745	-0.194	-0.157	-0.682	0.580	-0.446	-0.543	-0.066	-0.765
4063	-0.055	-0.323	-0.380	-0.372	-0.410	-0.545	-0.302	-0.340	-0.402	-0.183	-0.608	-0.133
4064	-1.884	0.724	0.692	0.455	1.173	0.788	0.424	-1.078	-0.193	0.541	-2.012	0.852
4065	0.179	0.118	0.243	1.349	-0.154	-0.180	-0.169	0.611	0.297	-0.264	0.289	0.233
4066	0.008	-0.348	-0.050	-0.264	0.457	0.300	0.196	-0.001	0.482	0.028	-0.124	-0.290
4067	-0.235	-0.114	-0.099	-0.120	-0.122	-0.435	0.164	-0.510	-0.012	0.023	-0.194	-0.200
4068	0.543	0.530	0.434	0.273	0.671	0.577	0.666	-0.074	1.000	0.223	0.467	0.348
4069	-0.253	-2.019	-2.023	-2.009	-1.364	-2.331	-2.266	0.797	-0.892	-1.958	-1.191	-2.060
4070	-0.351	-0.244	-0.788	-0.701	-0.361	-0.161	-0.479	0.484	-0.991	-0.154	-0.399	-0.438
4071	-1.114	-0.051	-0.675	-0.687	-0.745	-0.194	-0.525	-0.309	-1.243	-0.168	-1.042	-0.225
4217	-0.123	-0.006	0.429	-0.255	-0.087	-0.346	-0.420	-0.647	-0.546	-0.048	-0.132	-0.551
4218	0.558	0.032	-0.404	-0.215	-0.148	0.383	-0.243	0.654	-0.488	0.099	0.141	-0.139
4219	0.614	0.525	0.511	0.662	0.858	0.664	0.593	0.753	0.817	0.458	0.791	0.541
4220	0.335	0.169	0.126	0.222	0.206	0.002	-0.086	0.332	0.682	0.314	0.367	0.195
4221	-0.067	0.211	-0.449	0.066	0.397	-0.511	0.879	-0.002	-0.247	-0.050	-0.114	0.298
4222	0.462	-0.164	-0.082	-0.226	0.280	-0.285	0.089	-0.427	-0.362	-0.203	0.025	-0.323
4223	0.047	0.068	0.316	0.522	0.140	0.177	0.117	-0.027	1.068	0.031	0.190	0.200
4224	0.284	0.422	-1.207	-1.494	-0.679	-0.117	0.062	0.246	-0.556	0.652	-0.305	-0.389
4225	-1.276	-1.327	-1.653	-1.328	-1.409	-1.667	-1.186	-0.869	-1.626	-1.188	-1.511	-1.507
4228	-0.007	0.111	0.201	0.010	0.030	-0.101	0.162	-0.023	-0.017	0.147	0.099	0.118
4229	-0.504	0.084	-0.122	0.058	0.306	0.970	-0.019	-0.696	-0.188	0.003	-0.614	0.215
4230	-1.149	0.024	-0.882	-1.195	-1.496	-0.046	-0.186	-0.987	-1.445	-0.016	-1.397	0.236
4232	0.000	0.144	0.288	0.141	0.504	0.106	0.200	0.113	-0.082	0.394	0.297	0.009
4234	-0.281	-0.072	-0.052	-0.045	-0.383	-0.175	-0.301	-0.357	0.035	0.127	0.037	-0.095
4235	0.223	0.409	0.290	0.237	0.126	0.105	-0.017	0.293	0.469	-0.069	0.473	0.190
4236	0.382	-0.199	0.243	0.510	0.532	-0.075	0.512	-0.011	-0.128	0.389	0.633	-0.728
4237	-0.005	-0.710	-0.549	-0.660	-0.202	-0.285	-0.720	0.609	-0.120	-0.821	0.273	-0.915
4238	0.994	0.036	0.964	0.893	0.748	0.133	0.657	0.302	2.576	0.468	2.495	0.292
4240	-1.245	0.097	-0.403	-0.326	-0.251	0.370	0.219	0.569	-0.366	-0.228	-0.707	-0.329
4243	0.655	-0.474	-0.829	-1.054	0.042	-0.805	-0.547	0.202	-0.966	-0.579	0.184	-0.986
4244	0.914	0.034	1.225	1.213	0.054	-1.454	0.370	0.653	3.299	0.326	2.017	0.865
4245	-0.370	-0.394	-0.254	0.053	-0.090	-0.306	-0.104	0.937	0.008	-0.579	0.093	-0.176
4246	0.011	-0.512	-0.239	0.104	0.078	-0.080	0.041	0.162	-0.358	0.289	0.270	-0.180
4247	0.047	0.060	0.323	0.207	-0.081	0.107	0.048	0.320	0.506	-0.205	0.530	0.077
4248	-0.192	0.175	0.448	0.315	-0.066	-0.276	0.277	-0.352	-0.040	0.098	-0.096	0.301
4250	-0.569	0.159	0.147	0.270	-0.225	-0.448	0.364	-1.102	-0.377	0.230	-0.630	0.207
4251	0.143	0.108	0.384	0.127	0.162	-0.181	0.212	-0.106	0.099	0.148	0.126	0.086
4253	0.499	0.071	0.610	0.320	0.138	-0.008	0.496	0.172	0.776	0.185	0.441	0.490
4254	-1.020	-0.067	-0.499	-0.557	0.281	0.751	-0.514	-0.236	-0.592	-0.191	-1.669	-0.317
4255	0.110	0.143	0.339	0.256	-0.128	0.058	0.205	0.438	0.403	-0.137	0.478	0.369
4256	0.386	0.437	0.571	0.366	0.492	0.167	0.243	0.461	0.258	0.401	0.547	0.265
4257	-0.209	-0.260	-0.147	-0.230	-0.047	-0.293	-0.136	0.026	-0.186	-0.166	-0.060	-0.506
4258	-0.098	-0.069	-0.355	0.053	0.065	0.091	0.560	0.005	-0.039	0.134	-0.146	-0.058
4259	-0.084	-0.061	0.301	-0.052	0.535	0.265	-0.091	0.173	0.520	0.304	-0.187	-0.065
4260	0.006	0.065	-0.258	-0.394	-0.206	-0.107	-0.085	0.793	-0.555	-0.007	-0.074	-0.122
4261	-0.010	-0.304	-0.193	-0.332	-0.069	-0.273	-0.264	0.448	-0.033	-0.373	-0.067	-0.405
4263	0.045	-0.231	-0.089	-0.041	-0.157	-0.157	0.340	-0.038	0.031	-0.199	0.276	0.047
4267	0.090	0.151	0.196	0.064	0.201	0.174	0.007	0.072	-0.029	-0.089	0.265	0.176
4269	0.126	-0.106	0.138	0.063	-0.019	0.102	0.107	0.502	0.268	-0.263	0.119	0.508
4270	-0.110	-0.194	-0.308	-0.270	-0.253	0.116	-0.130	-0.386	-0.341	0.116	0.148	0.071
4271	0.512	-0.268	-0.385	-0.193	-0.017	-0.398	-0.161	0.544	-0.218	-0.192	0.446	-0.318
4272	-1.385	-0.201	-0.603	-0.280	-0.097	-0.472	-0.504	0.519	0.293	0.031	-1.410	-0.396
4273	1.000	-0.008	0.408	0.750	0.432	0.594	0.122	-0.157	2.438	-0.066	2.050	-0.227
4274	0.154	-0.100	-0.053	0.031	0.042	-0.256	0.096	0.642	-0.045	-0.068	0.278	0.004
4278	1.871	2.974	3.883	3.433	2.600	1.089	2.439	0.133	6.647	3.159	4.192	3.636
4280	-0.946	-0.054	-0.911	-0.824	-0.015	0.164	-0.125	-0.844	-0.445	0.207	-1.382	-0.840
4281	0.086	0.787	0.104	0.098	0.749	0.810	0.729	0.289	-0.084	0.730	-0.096	0.061
4282	0.054	0.066	0.419	-0.094	0.011	-0.013	-0.143	0.050	-0.286	-0.596	0.197	0.117
4283	-0.139	-0.561	-0.152	-0.516	-0.231	-0.614	-0.337	-0.170	0.190	-0.515	0.528	-0.392
4284	-0.673	-0.335	-0.154	-0.175	-0.385	-0.023	0.471	-0.779	-0.704	-0.465	-0.624	0.386
4285	-0.501	-0.504	-0.067	-0.339	-0.512	-0.388	-0.355	-0.205	-0.542	-0.495	-0.386	-0.309
4286	-1.892	-0.689	2.706	1.841	-1.632	-1.815	0.757	-2.472	0.636	-0.968	-2.663	1.116
4290	0.328	0.204	0.432	0.365	0.135	0.252	0.392	0.206	0.302	-0.196	0.597	0.271
4291	0.453	-0.138	0.126	-0.016	-0.065	0.153	0.362	-0.182	-0.088	0.444	0.120	-0.210
4292	0.727	-0.161	0.058	-0.203	-0.022	0.144	0.030	0.545	0.011	-0.237	0.614	0.060
4293	-0.334	-0.507	-0.421	-0.498	-0.258	-0.240	-0.293	0.337	-0.254	-0.344	-0.404	-0.383
4294	0.445	0.569	0.482	0.435	0.619	0.742	0.429	0.425	0.345	0.669	0.461	0.511
4295	0.217	0.291	-0.022	-0.044	-0.144	0.174	0.994	-0.261	-0.274	0.336	-0.261	0.532
4296	-0.022	-0.086	-0.115	-0.220	0.638	0.141	0.042	-0.505	-0.157	-0.453	-0.417	-0.595
4297	0.698	0.832	0.632	0.790	0.519	0.279	0.902	0.233	0.548	0.803	0.914	0.767
4298	-0.012	1.701	0.846	0.306	0.658	1.651	0.682	-0.288	0.985	1.324	-0.072	1.419
4299	0.646	0.003	0.785	0.236	0.268	0.035	0.358	0.821	0.667	0.320	0.886	0.890
4300	-0.029	-0.018	0.270	0.035	-0.401	-0.218	-0.404	0.276	-0.068	-0.382	0.201	-0.094
4301	0.327	0.451	0.272	0.193	0.165	-0.101	0.254	0.470	0.260	0.204	0.442	0.221
4302	0.223	0.419	-0.533	0.000	0.842	0.124	0.744	-0.270	0.057	0.653	0.026	-0.336
4303	0.141	0.243	-0.096	-0.067	0.247	0.287	0.001	-0.205	-0.163	0.210	-0.157	-0.166
4304	-0.079	0.226	-0.241	0.022	0.637	0.468	0.721	-0.100	1.058	0.300	-0.031	0.080
4305	0.055	0.295	0.465	0.358	-0.278	0.120	-0.127	0.335	0.131	0.062	0.297	0.576
4306	0.053	0.075	0.018	-0.216	0.001	-0.057	0.412	0.226	0.128	0.469	-0.244	-0.274
4307	0.528	0.564	0.579	0.465	0.543	0.222	0.305	0.678	0.466	0.096	0.582	0.337
4308	0.085	0.630	0.381	0.424	0.212	0.046	0.335	0.128	0.431	0.028	0.257	0.474
4309	0.040	-0.049	0.197	0.904	-0.189	-0.408	-0.245	0.594	-0.021	-0.361	0.013	0.254
4310	-0.123	-0.390	-0.278	-0.686	-0.097	-0.105	-0.199	0.542	-0.044	-0.301	-0.052	-0.405
4312	-0.738	-0.507	-0.950	-0.971	0.075	-0.411	-0.603	0.292	-1.256	-0.657	-1.403	-0.785
4313	0.874	-0.915	-1.306	-1.369	-0.445	-0.434	-1.076	0.690	-0.921	-0.919	-0.102	-1.217
4314	-0.672	0.263	0.225	0.207	-0.410	-0.032	0.212	-0.639	-0.519	0.311	-0.894	0.447
4315	0.242	-0.153	0.268	0.430	-0.263	-0.231	-0.182	0.090	0.604	-0.395	0.413	0.524
4316	0.486	0.603	0.747	0.682	-0.006	0.300	0.184	0.226	0.588	-0.120	0.679	0.701
4317	-0.146	-0.118	-0.435	-0.277	-0.234	-0.197	-0.434	-0.402	-0.296	-0.232	-0.321	-0.340
4318	0.608	0.294	0.922	0.024	0.442	0.366	0.290	1.085	0.736	0.341	0.724	0.450
4319	-2.453	-0.493	-1.202	-1.265	-0.117	1.279	-0.974	-0.800	-1.261	-0.887	-2.476	-0.645
4320	0.493	0.169	0.582	0.509	0.250	0.315	0.013	1.083	0.673	0.188	0.596	0.652
4321	-0.431	-0.529	-0.739	-0.831	0.022	-0.350	-0.649	0.234	-0.635	-0.634	-0.740	-0.729
4322	0.427	0.083	0.544	0.061	0.295	0.525	0.286	0.798	0.576	0.347	0.865	-0.159
4323	0.182	-0.080	0.387	0.261	0.437	0.321	0.390	0.352	-0.091	0.403	0.314	0.501
4324	-0.870	0.258	0.423	0.167	-0.202	-0.363	0.226	-0.437	-0.466	0.204	-0.853	0.490
4325	0.415	0.277	0.384	1.063	-0.128	0.112	0.040	0.723	0.335	-0.244	0.569	0.575
4327	0.029	0.173	-0.308	-0.264	-0.435	-0.154	0.074	-0.481	-0.361	0.120	0.303	0.133
4328	0.461	0.416	0.503	1.041	-0.091	-0.043	-0.148	0.871	0.541	-0.101	0.366	0.488
4329	0.055	-0.009	-0.729	-0.051	0.866	0.645	0.655	0.120	0.366	0.744	0.028	-0.133
4330	-0.044	-0.161	-0.266	-0.001	0.071	-0.186	-0.081	0.110	-0.298	-0.195	0.759	-0.341
4331	0.255	-0.149	-0.700	-0.612	-0.291	-0.052	-0.389	0.097	-0.993	0.007	-0.550	-0.291
4332	0.655	0.872	-0.001	-0.386	0.398	0.541	0.647	0.948	0.602	0.358	0.746	0.639
4333	-0.265	-0.559	0.081	1.540	-0.443	-0.434	-0.573	-0.019	-0.244	-0.635	-0.176	-0.104
4334	-0.380	0.353	0.620	1.049	-0.373	-0.202	-0.064	0.363	0.239	0.107	-0.335	0.876
4335	-0.045	-0.436	-0.530	-0.607	-0.453	0.085	-0.475	0.164	-0.647	-0.438	-0.324	-0.405
4336	0.220	-1.445	-1.201	-1.650	-0.606	-1.116	-2.200	1.703	-0.179	-1.655	-0.354	-2.481
4337	0.258	-0.135	0.118	1.214	-0.211	-0.374	-0.046	0.650	-0.211	-0.192	0.139	0.337
4338	-0.241	-0.184	-0.256	-0.213	-0.850	-0.674	-0.445	-0.407	-0.338	-0.071	-0.597	-0.206
4340	0.552	0.336	-0.143	-0.095	0.686	0.607	0.934	0.333	0.939	0.353	0.693	-0.048
4341	0.275	0.215	-0.003	0.101	0.113	0.487	0.109	0.457	0.566	0.071	0.405	0.409
4342	-0.206	-0.088	0.307	-0.130	-0.569	-0.246	-0.316	-0.026	0.212	-0.178	0.007	-0.123
4343	-0.176	0.304	0.108	0.130	0.084	0.083	0.325	-0.347	-0.385	0.194	-0.247	0.206
4344	-1.421	0.468	0.161	0.689	-0.064	-0.997	0.495	-1.714	-0.935	0.482	-1.846	0.497
4345	0.005	-0.712	-0.081	1.351	-0.519	-0.643	-0.603	0.151	-0.149	-0.610	0.204	-0.018
4346	-0.123	-0.304	-0.253	-0.394	-0.161	-0.301	-0.507	-0.461	-0.237	-0.001	-0.471	-0.509
4347	-0.124	-0.239	-0.266	-0.121	-0.169	-0.068	-0.146	0.217	-0.289	-0.564	0.022	-0.171
4348	0.436	0.364	0.897	0.168	-0.290	-0.039	-0.037	1.086	0.421	0.237	0.764	0.671
4349	0.055	-0.042	-0.740	-0.530	-0.186	0.481	-0.235	0.105	-0.170	0.168	-0.558	-0.081
4352	-0.144	-0.423	-0.511	-0.505	-0.530	-0.287	-0.481	-0.177	-0.639	-0.400	-0.531	-0.396
4493	0.011	-0.044	0.503	0.588	-0.263	-0.456	-0.097	-0.380	3.544	-0.097	0.186	0.254
4494	0.271	0.508	0.698	0.577	0.322	0.413	-0.204	0.257	1.170	0.549	0.339	0.683
4495	-0.885	-0.396	-1.580	-1.602	-1.354	-0.606	-1.017	0.019	-1.050	-0.344	-0.562	-1.404
4496	-0.839	-0.325	-0.333	-0.372	-0.526	-0.050	-0.680	0.386	0.112	-0.458	-1.134	-0.724
4497	0.047	-0.274	0.139	0.126	-0.203	-0.505	-0.239	-0.007	-0.124	-0.316	-0.046	-0.158
4498	-0.073	0.550	0.543	0.385	-0.126	-0.010	0.010	0.159	5.172	0.433	0.482	0.915
4499	0.350	0.266	0.638	0.505	0.496	0.813	0.507	0.409	0.658	0.428	0.622	0.761
4500	0.653	0.361	0.971	0.701	0.410	0.425	0.478	1.064	0.856	0.153	0.732	0.824
4501	0.660	-1.573	-1.179	-0.781	-0.474	-1.057	-1.470	1.871	0.687	-1.296	0.955	-1.478
4502	0.020	0.137	0.130	0.120	0.156	0.068	0.336	0.144	0.064	0.137	0.190	0.173
4503	0.335	-0.002	0.393	0.440	0.539	0.984	0.392	0.336	0.597	0.186	0.400	0.375
4504	-1.092	-1.202	-1.136	-1.316	-0.854	-0.617	-1.124	-0.320	-0.754	-1.189	-1.378	-1.201
4507	0.213	0.036	0.330	0.351	0.131	-0.018	0.384	0.270	0.837	0.045	0.387	0.128
4508	-0.519	0.456	0.305	0.232	0.015	0.110	0.241	-0.325	0.226	0.368	-0.399	0.293
4509	0.233	-0.839	-0.318	-0.833	0.237	0.028	-1.003	1.606	0.207	-0.528	1.190	-0.851
4510	0.257	-0.221	0.345	0.266	0.023	-0.025	0.344	0.204	0.136	-0.170	0.323	0.164
4511	-0.076	0.238	0.253	0.224	0.035	0.161	0.154	0.086	0.234	0.309	0.082	0.199
4512	0.135	0.233	0.661	0.301	0.313	0.290	0.520	0.337	0.208	0.272	0.250	0.435
4514	0.422	0.392	0.917	0.896	0.822	-0.242	0.553	0.484	3.043	0.351	0.467	0.810
4515	0.761	0.282	0.390	0.445	0.558	0.612	0.573	0.581	0.546	0.277	0.728	0.314
4516	0.114	-0.128	0.138	-0.319	0.584	-0.202	-0.652	-0.015	-0.623	-0.261	0.272	-0.179
4517	1.917	1.054	1.532	1.419	1.625	1.273	1.563	1.570	1.690	1.167	2.174	1.085
4518	-0.157	-0.377	-0.104	-0.272	-0.461	-0.131	0.057	-0.145	-0.481	-0.443	-0.470	-0.379
4520	0.095	-0.083	0.177	0.074	-0.255	-0.343	-0.027	0.056	-0.300	0.118	-0.150	0.134
4521	0.178	0.413	0.191	0.244	0.184	0.209	0.325	0.140	-0.277	0.366	0.302	0.406
4522	-0.243	0.054	-0.253	-0.226	-0.207	0.386	0.071	-0.111	-0.256	0.001	-0.201	-0.005
4524	1.218	-0.840	-0.811	-0.709	-0.065	-1.277	-1.029	0.700	0.667	-0.666	1.535	-0.801
4525	-0.143	-0.256	0.181	0.229	-0.159	-0.457	-0.032	0.923	1.080	-0.192	-0.378	-0.031
4526	0.481	0.134	0.331	0.284	0.365	-0.166	0.030	0.298	0.318	0.015	0.308	-0.016
4527	-0.159	0.377	0.910	1.296	0.793	-0.365	0.473	0.762	2.043	0.475	0.637	0.553
4528	-0.012	0.060	0.057	0.208	-0.133	0.270	0.038	0.321	0.265	-0.010	0.154	0.116
4529	-0.110	0.512	0.744	0.762	0.016	0.000	0.287	0.386	2.146	0.687	0.055	0.504
4530	1.195	1.244	2.480	2.019	1.131	0.211	1.776	-0.532	4.194	1.769	1.836	1.800
4531	0.449	-0.011	0.300	0.328	0.640	0.063	0.190	0.758	0.913	0.218	0.918	0.167
4532	-0.987	-0.129	-0.738	-0.450	-0.293	-0.186	-0.603	-0.321	-0.897	-0.067	-0.894	-0.420
4533	1.103	-0.607	-1.153	-1.479	-0.140	0.115	-1.077	0.574	-0.718	-0.405	-0.179	-1.115
4534	-0.347	-0.923	-1.260	-1.348	-0.184	-1.042	-1.336	0.637	-0.667	-1.144	0.034	-1.389
4535	1.113	0.572	0.943	0.792	0.905	0.695	1.003	1.010	0.839	0.551	1.166	0.643
4536	-0.441	0.366	0.228	0.265	0.028	-0.024	0.453	-0.095	-0.525	0.514	-0.468	0.423
4537	0.224	-0.642	-0.525	-0.500	-0.326	-0.459	-0.448	0.189	-0.046	-0.664	0.474	-0.788
4538	1.423	-0.392	-0.590	-0.756	0.540	0.377	-0.660	1.602	0.273	-0.406	1.583	-0.704
4539	0.293	0.281	-0.134	-0.357	0.117	0.631	0.573	0.905	0.210	0.546	0.782	0.189
4542	0.009	-0.140	0.455	0.044	-0.076	0.129	0.055	-0.137	0.059	-0.103	-0.122	-0.166
4543	-0.143	-0.097	-0.150	-0.172	-0.104	-0.171	-0.046	0.078	-0.185	-0.044	0.060	-0.177
4544	-0.232	-0.038	0.343	0.171	0.182	-0.115	0.119	-0.124	0.045	-0.133	-0.112	0.051
4546	0.919	-0.673	-0.931	-1.132	-0.310	-0.023	-0.995	0.667	-0.265	-0.855	-0.273	-0.931
4547	0.683	1.523	2.484	2.830	1.136	0.055	1.536	0.211	5.202	1.827	1.754	1.736
4548	0.013	0.466	0.177	0.275	0.434	0.536	0.455	0.348	0.164	0.238	0.041	0.612
4549	0.035	0.020	-0.088	-0.044	0.115	0.079	0.003	0.222	0.138	-0.058	0.079	0.010
4551	0.700	0.865	0.542	0.184	0.858	0.876	0.767	0.190	0.518	0.769	1.016	0.491
4553	-0.258	-0.415	-0.037	0.102	-0.283	-0.449	-0.297	0.551	-0.163	-0.471	-0.501	-0.321
4555	0.809	0.014	0.830	0.044	0.420	0.547	0.556	1.086	0.708	0.325	0.902	1.216
4556	-0.835	0.159	0.013	0.063	-0.591	-0.388	0.293	-0.770	-0.586	0.153	-0.784	0.181
4557	-0.336	1.135	0.846	0.786	0.808	1.159	0.995	-0.874	0.131	1.119	-0.466	1.104
4558	0.214	-0.280	-0.124	-0.087	0.365	0.667	-0.172	0.696	-0.085	-0.488	-0.016	-0.545
4559	0.163	0.361	0.527	0.283	0.529	0.413	0.187	0.342	0.347	0.135	0.372	0.266
4560	-0.020	0.370	0.088	0.444	0.169	0.271	0.405	0.430	0.454	0.791	0.652	-0.045
4561	-0.128	-0.045	-0.143	-0.236	-0.155	0.083	-0.125	-0.259	-0.360	-0.062	-0.465	-0.164
4565	0.863	0.542	0.618	0.607	0.453	0.398	0.745	0.467	0.306	0.410	0.839	0.594
4566	0.670	0.406	0.444	0.503	0.836	0.476	0.548	0.619	0.471	0.332	0.661	0.343
4567	-0.224	-0.586	-0.585	-0.618	-0.185	-0.143	-0.667	-0.013	-0.325	-0.678	-0.481	-0.780
4568	-0.308	0.845	0.092	0.210	0.194	1.340	0.393	0.043	0.537	0.782	-0.054	0.628
4569	0.743	0.728	-0.485	0.007	0.741	0.911	0.603	-0.014	0.569	0.811	-0.252	-0.602
4570	-0.755	0.681	1.186	1.312	0.713	0.157	0.314	-0.738	3.932	0.948	0.022	0.704
4571	-0.440	-0.405	-0.817	-0.914	0.037	0.360	-0.693	0.636	-0.858	-0.488	-0.893	-0.813
4572	0.536	0.866	0.753	0.751	0.843	0.811	0.692	0.653	0.581	0.868	0.627	0.773
[truncated: 153 more rows]
