# Supplementary material for: MiR-595 and Cldnd1: Potential related factors for bone loss in postmenopausal women with hip osteoporotic fracture
Source: PLoS One. 2024 Dec 31;19(12):e0313106. doi: 10.1371/journal.pone.0313106 (PMC11687715; doi:10.1371/journal.pone.0313106)
Supplement: S3 File — (ZIP) [file pone.0313106.s003.zip › GSE115773_fold-change.txt/GSE115773_fold-change.txt]

Osteoporosis / Normal
ID_REF	Fold_change
ath-miR159a-000338
ath-miR159a-000338
dme-miR-7-000268	0.593
hsa-let-7a-000377	0.007
hsa-let-7a#-002307
hsa-let-7b-002619	0.739
hsa-let-7b#-002404
hsa-let-7c-000379	2.222
hsa-let-7c#-002405
hsa-let-7d-002283	1.416
hsa-let-7e-002406	1.223
hsa-let-7e#-002407
hsa-let-7f-000382	1.302
hsa-let-7f-1#-002417	0.393
hsa-let-7f-2#-002418
hsa-let-7g-002282	4.298
hsa-let-7g#-002118
hsa-let-7i#-002172
hsa-miR-1-002222	0.969
hsa-miR-100-000437	1.698
hsa-miR-100#-002142	1.483
hsa-miR-101-002253	71.004
hsa-miR-101#-002143	5.701
hsa-miR-103-000439	3.565
hsa-miR-105-002167
hsa-miR-105#-002168
hsa-miR-106a-002169	1.835
hsa-miR-106a#-002170
hsa-miR-106b-000442	67.445
hsa-miR-106b#-002380	0.221
hsa-miR-107-000443
hsa-miR-10a-000387	7.205
hsa-miR-10a#-002288
hsa-miR-10b-002218	0.483
hsa-miR-10b#-002315	0.202
hsa-miR-1178-002777
hsa-miR-1179-002776
hsa-miR-1180-002847	4.285
hsa-miR-1182-002830
hsa-miR-1183-002841	2.165
hsa-miR-1184-002842
hsa-miR-1197-002810
hsa-miR-1200-002829
hsa-miR-1201-002781
hsa-miR-1203-002877
hsa-miR-1204-002872
hsa-miR-1205-002778
hsa-miR-1206-002878
hsa-miR-1208-002880	0.933
hsa-miR-122-002245	1.882
hsa-miR-122#-002130	0.568
hsa-miR-1224-3P-002752	1.149
hsa-miR-1225-3P-002766	5.964
hsa-miR-1226#-002758
hsa-miR-1227-002769	3.017
hsa-miR-1228#-002763
hsa-miR-1233-002768	0.952
hsa-miR-1236-002761	0.567
hsa-miR-1238-002927
hsa-miR-124#-002197
hsa-miR-1243-002854	0.073
hsa-miR-1244-002791
hsa-miR-1245-002823
hsa-miR-1247-002893	1.156
hsa-miR-1248-002870	0.835
hsa-miR-1249-002868	0.187
hsa-miR-1250-002887
hsa-miR-1251-002820	0.802
hsa-miR-1252-002860
hsa-miR-1253-002894	2.6
hsa-miR-1254-002818	0.165
hsa-miR-1255A-002805
hsa-miR-1255B-002801	0.814
hsa-miR-1256-002850
hsa-miR-1257-002910
hsa-miR-1259-002796
hsa-miR-125a-3p-002199	0.226
hsa-miR-125a-5p-002198	1.59
hsa-miR-125b-000449	7.162
hsa-miR-125b-1#-002378
hsa-miR-125b-2#-002158
hsa-miR-126-002228	1.783
hsa-miR-126#-000451	1.026
hsa-miR-1260-002896	1.41
hsa-miR-1262-002852	0.463
hsa-miR-1263-002784
hsa-miR-1264-002799	27.308
hsa-miR-1265-002790
hsa-miR-1267-002885	28.506
hsa-miR-1269-002789
hsa-miR-127-000452	0.085
hsa-miR-127-5p-002229	1.199
hsa-miR-1270-002807	0.459
hsa-miR-1271-002779	0.035
hsa-miR-1272-002845	0.553
hsa-miR-1274A-002883	0.682
hsa-miR-1274B-002884	0.776
hsa-miR-1275-002840	0.196
hsa-miR-1276-002843	0.07
hsa-miR-1278-002851
hsa-miR-1282-002803	1.6
hsa-miR-1283-002890
hsa-miR-1284-002903
hsa-miR-1285-002822	0.207
hsa-miR-1286-002773
hsa-miR-1288-002832
hsa-miR-1289-002871
hsa-miR-128a-002216	0.019
hsa-miR-129-000590
hsa-miR-129#-002298
hsa-miR-1290-002863	0.638
hsa-miR-1291-002838	1.964
hsa-miR-1292-002824
hsa-miR-1293-002905
hsa-miR-1294-002785	1.775
hsa-miR-1296-002908
hsa-miR-1298-002861	0.39
hsa-miR-1300-002902	1.078
hsa-miR-1301-002827	2.497
hsa-miR-1302-002901
hsa-miR-1303-002792	0.019
hsa-miR-1304-002874	0.731
hsa-miR-1305-002867	3.085
hsa-miR-130a-000454	2.012
hsa-miR-130a#-002131
hsa-miR-130b-000456	14.46
hsa-miR-130b#-002114
hsa-miR-132-000457	3.829
hsa-miR-132#-002132	4.426
hsa-miR-1324-002815
hsa-miR-133a-002246	4.07
hsa-miR-133b-002247	28.728
hsa-miR-135a-000460
hsa-miR-135b-002261	0.734
hsa-miR-135b#-002159	2.7
hsa-miR-136-000592	1.424
hsa-miR-136#-002100
hsa-miR-138-002284	0.234
hsa-miR-138-2#-002144
hsa-miR-139-3p-002313	0.253
hsa-miR-139-5p-002289	2.269
hsa-miR-140-3p-002234	20.748
hsa-miR-141-000463
hsa-miR-141#-002145	1.552
hsa-miR-142-3p-000464	1.478
hsa-miR-142-5p-002248	1.153
hsa-miR-143-002249	9.97
hsa-miR-143#-002146
hsa-miR-144-002676	0.635
hsa-miR-144#-002148	0.39
hsa-miR-145-002278	1.146
hsa-miR-145#-002149	0.134
hsa-miR-146a-000468	1.142
hsa-miR-146a#-002163
hsa-miR-146b-001097	0.841
hsa-miR-146b-3p-002361	2.427
hsa-miR-147-000469
hsa-miR-147b-002262
hsa-miR-148a-000470	9.044
hsa-miR-148a#-002134
hsa-miR-148b-000471	0.965
hsa-miR-148b#-002160	0.572
hsa-miR-149-002255
hsa-miR-149#-002164	1.08
hsa-miR-150-000473	1.098
hsa-miR-151-3p-002254	0.51
hsa-miR-151-5P-002642	0.72
hsa-miR-152-000475	0.019
hsa-miR-154-000477
hsa-miR-154#-000478
hsa-miR-155-002623	0.175
hsa-miR-155#-002287
hsa-miR-15a-000389	0.619
hsa-miR-15a#-002419	0.816
hsa-miR-15b-000390	0.718
hsa-miR-15b#-002173	0.181
hsa-miR-16-000391	1.28
hsa-miR-16-1#-002420	1.258
hsa-miR-16-2#-002171
hsa-miR-17-002308	2.159
hsa-miR-17#-002421
hsa-miR-181a-000480	1.302
hsa-miR-181a-2#-002317	0.191
hsa-miR-181c-000482	1.264
hsa-miR-181c#-002333	0.818
hsa-miR-182-002334
hsa-miR-182#-000483
hsa-miR-1825-002907	0.814
hsa-miR-1826-002873
hsa-miR-183-002269
hsa-miR-183#-002270
hsa-miR-184-000485	4.152
hsa-miR-185-002271	1.694
hsa-miR-185#-002104	29.449
hsa-miR-186-002285	1.015
hsa-miR-186#-002105
hsa-miR-188-3p-002106
hsa-miR-18a-002422
hsa-miR-18a#-002423	0.132
hsa-miR-18b-002217
hsa-miR-18b#-002310
hsa-miR-190-000489
hsa-miR-190b-002263	3.926
hsa-miR-191-002299	1.058
hsa-miR-191#-002678	22.481
hsa-miR-192-000491	7.028
hsa-miR-192#-002272
hsa-miR-193a-3p-002250
hsa-miR-193a-5p-002281	0.778
hsa-miR-193b-002367	0.678
hsa-miR-193b#-002366	0.861
hsa-miR-194-000493	6.086
hsa-miR-194#-002379
hsa-miR-195-000494	2.157
hsa-miR-195#-002107
hsa-miR-196a#-002336
hsa-miR-196b-002215
hsa-miR-197-000497	2.172
hsa-miR-198-002273	3.324
hsa-miR-199a-000498
hsa-miR-199a-3p-002304	3.707
hsa-miR-199b-000500
hsa-miR-19a-000395	1.916
hsa-miR-19a#-002424	2.622
hsa-miR-19b-000396	1.166
hsa-miR-19b-1#-002425	73.694
hsa-miR-200a-000502	7.026
hsa-miR-200a#-001011	0.562
hsa-miR-200b-002251	3.517
hsa-miR-200b#-002274
hsa-miR-200c-002300	0.016
hsa-miR-200c#-002286
hsa-miR-202-002363	0.698
hsa-miR-202#-002362
hsa-miR-203-000507	29.782
hsa-miR-204-000508	1.1
hsa-miR-205-000509	0.419
hsa-miR-206-000510	7.651
hsa-miR-208-000511	7.438
hsa-miR-208b-002290	0.799
hsa-miR-20a-000580	0.823
hsa-miR-20a#-002437
hsa-miR-20b-001014	0.966
hsa-miR-20b#-002311
hsa-miR-21-000397	1.774
hsa-miR-21#-002438	0.169
hsa-miR-210-000512	0.397
hsa-miR-211-000514
hsa-miR-212-000515	0.008
hsa-miR-213-000516	3.492
hsa-miR-214-002306	0.469
hsa-miR-214#-002293
hsa-miR-215-000518	0.387
hsa-miR-216a-002220
hsa-miR-216b-002326
hsa-miR-217-002337
hsa-miR-218-000521	1.8
hsa-miR-218-1#-002094
hsa-miR-218-2#-002294
hsa-miR-219-000522
hsa-miR-219-1-3p-002095
hsa-miR-219-2-3p-002390	1.356
hsa-miR-22-000398	0.721
hsa-miR-22#-002301
hsa-miR-220-000523
hsa-miR-220b-002206	1.246
hsa-miR-220c-002211	1.356
hsa-miR-221-000524	1.848
hsa-miR-221#-002096
hsa-miR-222-002276	0.289
hsa-miR-222#-002097	3.293
hsa-miR-223-002295	1.281
hsa-miR-223#-002098	0.475
hsa-miR-224-002099	0.167
hsa-miR-23a-000399	0.917
hsa-miR-23a#-002439	0.154
hsa-miR-23b-000400	40.565
hsa-miR-23b#-002126
hsa-miR-24-000402	1.353
hsa-miR-24-1#-002440
hsa-miR-24-2#-002441
hsa-miR-25-000403	1.368
hsa-miR-25#-002442	0.287
hsa-miR-26a-000405	1.729
hsa-miR-26a-1#-002443	0.041
hsa-miR-26a-2#-002115
hsa-miR-26b-000407	1.94
hsa-miR-26b#-002444	12.88
hsa-miR-27a-000408	0.704
hsa-miR-27a#-002445	0.053
hsa-miR-27b-000409	4.535
hsa-miR-27b#-002174
hsa-miR-28-000411	0.295
hsa-miR-28-3p-002446	2.171
hsa-miR-296-000527	10.316
hsa-miR-296-3p-002101	0.67
hsa-miR-298-002190
hsa-miR-299-3p-001015	0.584
hsa-miR-299-5p-000600
hsa-miR-29a-002112	7.267
hsa-miR-29a#-002447
hsa-miR-29b-000413	1.356
hsa-miR-29b-1#-002165
hsa-miR-29b-2#-002166
hsa-miR-29c-000587	3.189
hsa-miR-301-000528	0.012
hsa-miR-301b-002392
hsa-miR-302a-000529	8.713
hsa-miR-302a#-002381
hsa-miR-302b-000531	0.62
hsa-miR-302b#-002119
hsa-miR-302c-000533	1.135
hsa-miR-302c#-000534	0.478
hsa-miR-302d-000535
hsa-miR-302d#-002120
hsa-miR-30a-3p-000416	1.963
hsa-miR-30a-5p-000417	0.56
hsa-miR-30b-000602	1.186
hsa-miR-30b#-002129
hsa-miR-30c-000419	1.451
hsa-miR-30c-1#-002108
hsa-miR-30c-2#-002110
hsa-miR-30d-000420	0.737
hsa-miR-30d#-002305	12.176
hsa-miR-30e-3p-000422	1.243
hsa-miR-31-002279
hsa-miR-31#-002113
hsa-miR-32-002109
hsa-miR-32#-002111
hsa-miR-320-002277	1.726
hsa-miR-320B-002844	2.644
hsa-miR-323-3p-002227	8.598
hsa-miR-324-3p-002161	3.397
hsa-miR-324-5p-000539	0.153
hsa-miR-325-000540	2.758
hsa-miR-326-000542	0.019
hsa-miR-328-000543	1.754
hsa-miR-329-001101
hsa-miR-330-000544	0.011
hsa-miR-330-5p-002230
hsa-miR-331-000545	0.959
hsa-miR-331-5p-002233	7.138
hsa-miR-335-000546	1.191
hsa-miR-335#-002185	0.271
hsa-miR-337-3p-002157
hsa-miR-337-5p-002156	3.5
hsa-miR-338-3p-002252
hsa-miR-338-5P-002658	1.947
hsa-miR-339-3p-002184	2.228
hsa-miR-339-5p-002257	0.471
hsa-miR-33a-002135	0.437
hsa-miR-33a#-002136
hsa-miR-33b-002085	0.916
hsa-miR-340-002258	0.856
hsa-miR-340#-002259	0.138
hsa-miR-342-3p-002260	1.172
hsa-miR-342-5p-002147	0.318
hsa-miR-345-002186	0.974
hsa-miR-346-000553	11.442
hsa-miR-34a-000426	7.298
hsa-miR-34a#-002316
hsa-miR-34b-000427	0.702
hsa-miR-34b-002102	1.011
hsa-miR-34c-000428
hsa-miR-361-000554	0.205
hsa-miR-361-3p-002116
hsa-miR-362-001273
hsa-miR-362-3p-002117
hsa-miR-363-001271	2.321
hsa-miR-363#-001283	3.797
hsa-miR-365-001020	2.687
hsa-miR-367-000555
hsa-miR-367#-002121
hsa-miR-369-3p-000557
hsa-miR-369-5p-001021
hsa-miR-370-002275	0.303
hsa-miR-371-3p-002124
hsa-miR-372-000560
hsa-miR-373-000561	4.924
hsa-miR-374-000563	0.609
hsa-miR-374a#-002125
hsa-miR-374b#-002391
hsa-miR-375-000564	218.049
hsa-miR-376a-000565	1.022
hsa-miR-376a#-002127	2.233
hsa-miR-376b-001102
hsa-miR-376c-002122	0.36
hsa-miR-377-000566	0.338
hsa-miR-377#-002128
hsa-miR-378-000567
hsa-miR-378-002243	1.954
hsa-miR-380-3p-000569
hsa-miR-380-5p-000570	0.425
hsa-miR-381-000571
hsa-miR-382-000572	0.145
hsa-miR-383-000573	6.933
hsa-miR-384-000574
hsa-miR-409-3p-002332	0.63
hsa-miR-409-5p-002331
hsa-miR-410-001274	4.872
hsa-miR-411-001610
hsa-miR-411#-002238	1.774
hsa-miR-412-001023	0.15
hsa-miR-422a-002297	0.088
hsa-miR-423-5p-002340	3.964
hsa-miR-424-000604
hsa-miR-424#-002309	0.192
hsa-miR-425-5p-001516	4.238
hsa-miR-425#-002302	0.512
hsa-miR-429-001024
hsa-miR-431-001979	0.74
hsa-miR-431#-002312
hsa-miR-432-001026	0.53
hsa-miR-432#-001027	2.295
hsa-miR-433-001028
hsa-miR-448-001029
hsa-miR-449-001030
hsa-miR-449b-001608
hsa-miR-450a-002303
hsa-miR-450b-3p-002208
hsa-miR-450b-5p-002207	4.098
hsa-miR-452-002329	0.05
hsa-miR-452#-002330
hsa-miR-453-002318
hsa-miR-454-002323	0.53
hsa-miR-454#-001996
hsa-miR-455-001280	1.356
hsa-miR-455-3p-002244	0.318
hsa-miR-483-3p-002339	1.618
hsa-miR-483-5p-002338	0.87
hsa-miR-484-001821	1.488
hsa-miR-485-3p-001277	0.031
hsa-miR-485-5p-001036
hsa-miR-486-001278	1.682
hsa-miR-486-3p-002093	0.066
hsa-miR-487a-001279	0.335
hsa-miR-487b-001285	5.266
hsa-miR-488-001106
hsa-miR-488-002357
hsa-miR-489-002358	1.459
hsa-miR-490-001037	0.479
hsa-miR-491-3p-002360
hsa-miR-492-001039
hsa-miR-493-002364	0.276
hsa-miR-494-002365	1.12
hsa-miR-497-001043
hsa-miR-497#-002368
hsa-miR-499-3p-002427
hsa-miR-500-001046	1.056
hsa-miR-500-002428	1.876
hsa-miR-501-001047	0.012
hsa-miR-501-3p-002435
hsa-miR-502-001109
hsa-miR-502-3p-002083
hsa-miR-503-001048
hsa-miR-504-002084
hsa-miR-505-002089
hsa-miR-505#-002087	0.665
hsa-miR-506-001050
hsa-miR-507-001051
hsa-miR-508-001052
hsa-miR-508-5p-002092
hsa-miR-509-3-5p-002155
hsa-miR-509-5p-002235
hsa-miR-510-002241
hsa-miR-511-001111
hsa-miR-512-3p-001823
hsa-miR-512-5p-001145
hsa-miR-513-5p-002090
hsa-miR-513B-002757
hsa-miR-513C-002756
hsa-miR-515-3p-002369
hsa-miR-515-5p-001112
hsa-miR-516-3p-001149	1.881
hsa-miR-516a-5p-002416
hsa-miR-516b-001150
hsa-miR-517#-001113	0.04
hsa-miR-517a-002402
hsa-miR-517b-001152
hsa-miR-517c-001153
hsa-miR-518a-3p-002397
hsa-miR-518a-5p-002396
hsa-miR-518b-001156	1.397
hsa-miR-518c-002401
hsa-miR-518c#-001158	0.311
hsa-miR-518d-001159	0.712
hsa-miR-518d-5p-002389
hsa-miR-518e-002395	1.065
hsa-miR-518e#-002371
hsa-miR-518f-002388	15.62
hsa-miR-518f#-002387	2.488
hsa-miR-519a-002415	2.483
hsa-miR-519b-3p-002384	1.908
hsa-miR-519c-001163
hsa-miR-519d-002403	0.188
hsa-miR-519e-002370	1.173
hsa-miR-519e#-001166
hsa-miR-520a-001167	0.014
hsa-miR-520a#-001168
hsa-miR-520b-001116	2.202
hsa-miR-520c-3p-002400	1.141
hsa-miR-520D-3P-002743	0.728
hsa-miR-520d-5p-002393	6.606
hsa-miR-520e-001119
hsa-miR-520f-001120
hsa-miR-520g-001121
hsa-miR-520h-001170
hsa-miR-521-001122	0.51
hsa-miR-522-002413	2.504
hsa-miR-523-002386	17.596
hsa-miR-524-001173
hsa-miR-524-5p-001982
hsa-miR-525-001174
hsa-miR-525-3p-002385
hsa-miR-526b-002382
hsa-miR-532-001518	0.793
hsa-miR-532-3p-002355	0.029
hsa-miR-539-001286	7.527
hsa-miR-541-002201
hsa-miR-541#-002200	2.208
hsa-miR-542-3p-001284
hsa-miR-542-5p-002240
hsa-miR-543-002376	0.894
hsa-miR-544-002265
hsa-miR-545-002267	5.437
hsa-miR-545#-002266	0.186
hsa-miR-548a-001538	0.368
hsa-miR-548a-5p-002412
hsa-miR-548b-001541
hsa-miR-548b-5p-002408
hsa-miR-548c-001590	16.694
hsa-miR-548c-5p-002429
hsa-miR-548d-001605
hsa-miR-548d-5p-002237
hsa-miR-548E-002881	0.074
hsa-miR-548G-002879	1.15
hsa-miR-548H-002816
hsa-miR-548I-002909	0.173
hsa-miR-548J-002783	0.503
hsa-miR-548K-002819
hsa-miR-548L-002904
hsa-miR-548M-002775
hsa-miR-548N-002888
hsa-miR-548P-002798
hsa-miR-549-001511	0.932
hsa-miR-550-001544	1.773
hsa-miR-550-002410
hsa-miR-551a-001519
hsa-miR-551b-001535
hsa-miR-551b#-002346
hsa-miR-552-001520
hsa-miR-553-001521
hsa-miR-554-001522
hsa-miR-555-001523
hsa-miR-556-3p-002345
hsa-miR-556-5p-002344
hsa-miR-557-001525
hsa-miR-558-001526
hsa-miR-559-001527	0.501
hsa-miR-561-001528
hsa-miR-562-001529
hsa-miR-563-001530
hsa-miR-564-001531	3.048
hsa-miR-566-001533	0.504
hsa-miR-567-001534	13.403
hsa-miR-569-001536
hsa-miR-570-002347
hsa-miR-571-001613	1.017
hsa-miR-572-001614	3.54
hsa-miR-573-001615	1.184
hsa-miR-574-3p-002349	1.174
hsa-miR-575-001617	0.353
hsa-miR-576-3p-002351	0.267
hsa-miR-576-5p-002350	1.243
hsa-miR-577-002675
hsa-miR-578-001619
hsa-miR-579-002398	0.292
hsa-miR-580-001621	0.005
hsa-miR-581-001622	0.136
hsa-miR-582-3p-002399	1.381
hsa-miR-582-5p-001983
hsa-miR-583-001623	0.176
hsa-miR-584-001624	0.344
hsa-miR-585-001625
hsa-miR-586-001539	1.087
hsa-miR-587-001540	2.673
hsa-miR-588-001542
hsa-miR-589-001543	0.018
hsa-miR-589-002409
hsa-miR-590-3P-002677	1.386
hsa-miR-590-5p-001984	30.401
hsa-miR-591-001545	0.288
hsa-miR-592-001546
hsa-miR-593-001547
hsa-miR-593-002411
hsa-miR-595-001987	0.148
hsa-miR-596-001550	0.255
hsa-miR-597-001551	2.549
hsa-miR-598-001988	3.112
hsa-miR-599-001554
hsa-miR-600-001556
hsa-miR-601-001558	1.061
hsa-miR-603-001566	0.095
hsa-miR-604-001567	1.257
hsa-miR-605-001568	4.971
hsa-miR-606-001569
hsa-miR-607-001570
hsa-miR-608-001571
hsa-miR-609-001573
hsa-miR-613-001586
hsa-miR-614-001587
hsa-miR-615-5p-002353
hsa-miR-616-001589
hsa-miR-616-002414	1.919
hsa-miR-617-001591
hsa-miR-618-001593	9.379
hsa-miR-620-002672
hsa-miR-621-001598
hsa-miR-622-001553
hsa-miR-623-001555	0.488
hsa-miR-624-001557	1.742
hsa-miR-624-002430
hsa-miR-625-002431	4.229
hsa-miR-625#-002432	0.564
hsa-miR-626-001559	0.301
hsa-miR-627-001560
hsa-miR-628-3p-002434	0.013
hsa-miR-628-5p-002433	6.753
hsa-miR-629-001562	0.513
hsa-miR-629-002436	2.885
hsa-miR-630-001563	0.243
hsa-miR-631-001564
hsa-miR-633-001574	0.722
hsa-miR-634-001576
hsa-miR-635-001578
hsa-miR-636-002088	0.738
hsa-miR-637-001581
hsa-miR-638-001582	0.788
hsa-miR-639-001583	3.101
hsa-miR-640-001584
hsa-miR-641-001585
hsa-miR-642-001592
hsa-miR-643-001594	0.546
hsa-miR-644-001596	5.656
hsa-miR-645-001597	3.566
hsa-miR-646-001599	2.044
hsa-miR-647-001600	0.731
hsa-miR-648-001601	0.499
hsa-miR-649-001602
hsa-miR-650-001603	3.024
hsa-miR-651-001604
hsa-miR-652-002352	5.548
hsa-miR-653-002292
hsa-miR-654-001611
hsa-miR-654-3p-002239	2.451
hsa-miR-655-001612	5.946
hsa-miR-656-001510	0.902
hsa-miR-657-001512	0.236
hsa-miR-658-001513
hsa-miR-659-001514	0.858
hsa-miR-660-001515	8.308
hsa-miR-661-001606	0.324
hsa-miR-662-001607
hsa-miR-663B-002857	0.259
hsa-miR-664-002897	0.111
hsa-miR-665-002681	2.47
hsa-miR-668-001992
hsa-miR-671-3p-002322	0.953
hsa-miR-672-002327	18.342
hsa-miR-674-002021	0.911
hsa-miR-675-002005	1.024
hsa-miR-7-2#-002314	3.265
hsa-miR-708-002341	5.122
hsa-miR-708#-002342
hsa-miR-720-002895	0.725
hsa-miR-744-002324	45.641
hsa-miR-744#-002325	0.477
hsa-miR-758-001990	3.234
hsa-miR-765-002643	2.193
hsa-miR-766-001986	0.939
hsa-miR-767-3p-001995
hsa-miR-767-5p-001993
hsa-miR-769-3p-002003
hsa-miR-769-5p-001998	22.335
hsa-miR-770-5p-002002	0.019
hsa-miR-802-002004	1.245
hsa-miR-871-002354	0.328
hsa-miR-872-002264
hsa-miR-873-002356
hsa-miR-874-002268	1.731
hsa-miR-875-3p-002204	0.992
hsa-miR-875-5p-002203	1.752
hsa-miR-876-3p-002225
hsa-miR-876-5p-002205	2.399
hsa-miR-885-3p-002372	1.089
hsa-miR-885-5p-002296	2.278
hsa-miR-886-3p-002194	2.436
hsa-miR-886-5p-002193	2.118
hsa-miR-887-002374
hsa-miR-888-002212	0.636
hsa-miR-888#-002213	0.731
hsa-miR-889-002202
hsa-miR-890-002209
hsa-miR-891a-002191
hsa-miR-891b-002210
hsa-miR-892a-002195	1.307
hsa-miR-892b-002214	0.783
hsa-miR-9-000583	1.309
hsa-miR-9#-002231
hsa-miR-920-002150	0.815
hsa-miR-921-002151
hsa-miR-922-002152
hsa-miR-924-002154
hsa-miR-92a-000431	1.267
hsa-miR-92a-1#-002137
hsa-miR-92a-2#-002138
hsa-miR-92b#-002343	0.085
hsa-miR-93#-002139	0.462
hsa-miR-933-002176
hsa-miR-934-002177
hsa-miR-935-002178	0.548
hsa-miR-936-002179
hsa-miR-937-002180
hsa-miR-938-002181
hsa-miR-939-002182	1.447
hsa-miR-941-002183	0.204
hsa-miR-942-002187	1.246
hsa-miR-943-002188	0.782
hsa-miR-944-002189
hsa-miR-95-000433	0.139
hsa-miR-96#-002140
hsa-miR-98-000577	0.908
hsa-miR-99a-000435	8.256
hsa-miR-99a#-002141	3.476
hsa-miR-99b-000436	0.771
hsa-miR-99b#-002196	0.645
mmu-let-7d#-001178	0.593
mmu-miR-124a-001182
mmu-miR-129-3p-001184	0.982
mmu-miR-134-001186	0.902
mmu-miR-137-001129	1.356
mmu-miR-140-001187	2.996
mmu-miR-153-001191	0.467
mmu-miR-187-001193	1.12
mmu-miR-374-5p-001319	1.787
mmu-miR-379-001138	1.356
mmu-miR-451-001141	2.107
mmu-miR-491-001630	26.278
mmu-miR-495-001663	0.916
mmu-miR-496-001953	1.609
mmu-miR-499-001352	1.344
mmu-miR-615-001960	4.359
mmu-miR-93-001090	1.051
mmu-miR-96-000186	1.341
rno-miR-29c#-001818	3.364
rno-miR-7#-001338	4.217
RNU44-001094	0.18
RNU44-001094	1.02
RNU48-001006	3.558
RNU48-001006
U6 snRNA-001973
U6 snRNA-001973
U6 snRNA-001973
U6 snRNA-001973
U6 snRNA-001973
U6 snRNA-001973
U6 snRNA-001973
U6 snRNA-001973
