# Supplementary material for: MiR-595 and Cldnd1: Potential related factors for bone loss in postmenopausal women with hip osteoporotic fracture
Source: PLoS One. 2024 Dec 31;19(12):e0313106. doi: 10.1371/journal.pone.0313106 (PMC11687715; doi:10.1371/journal.pone.0313106)
Supplement: S3 File — (ZIP) [file pone.0313106.s003.zip › GSE115773_normalized.txt/GSE115773_normalized.txt]

ID_REF	Normal	Osteoporosis
ath-miR159a-000338
ath-miR159a-000338
dme-miR-7-000268	15.703	16.456
hsa-let-7a-000377	1.678	8.939
hsa-let-7a#-002307
hsa-let-7b-002619	0.346	0.783
hsa-let-7b#-002404
hsa-let-7c-000379	10.266	9.114
hsa-let-7c#-002405
hsa-let-7d-002283	6.131	5.63
hsa-let-7e-002406	2.714	2.424
hsa-let-7e#-002407
hsa-let-7f-000382	17.35	16.969
hsa-let-7f-1#-002417	15.566	16.914
hsa-let-7f-2#-002418
hsa-let-7g-002282	7.734	5.631
hsa-let-7g#-002118
hsa-let-7i#-002172
hsa-miR-1-002222	16.924	16.969
hsa-miR-100-000437	10.299	9.536
hsa-miR-100#-002142	14.112	13.543
hsa-miR-101-002253	17.409	11.259
hsa-miR-101#-002143	16.463	13.952
hsa-miR-103-000439	9.919	8.086
hsa-miR-105-002167
hsa-miR-105#-002168
hsa-miR-106a-002169	2.927	2.051
hsa-miR-106a#-002170
hsa-miR-106b-000442	13.449	7.374
hsa-miR-106b#-002380	10.846	13.023
hsa-miR-107-000443
hsa-miR-10a-000387	9.822	6.973
hsa-miR-10a#-002288
hsa-miR-10b-002218	14.825	15.877
hsa-miR-10b#-002315	9.747	12.052
hsa-miR-1178-002777
hsa-miR-1179-002776
hsa-miR-1180-002847	15.562	13.462
hsa-miR-1182-002830
hsa-miR-1183-002841	12.748	11.633
hsa-miR-1184-002842
hsa-miR-1197-002810
hsa-miR-1200-002829
hsa-miR-1201-002781
hsa-miR-1203-002877
hsa-miR-1204-002872
hsa-miR-1205-002778
hsa-miR-1206-002878
hsa-miR-1208-002880	4.635	4.735
hsa-miR-122-002245	5.037	4.125
hsa-miR-122#-002130	16.099	16.914
hsa-miR-1224-3P-002752	14.361	14.16
hsa-miR-1225-3P-002766	10.982	8.405
hsa-miR-1226#-002758
hsa-miR-1227-002769	7.633	6.04
hsa-miR-1228#-002763
hsa-miR-1233-002768	2.403	2.474
hsa-miR-1236-002761	16.096	16.914
hsa-miR-1238-002927
hsa-miR-124#-002197
hsa-miR-1243-002854	8.958	12.738
hsa-miR-1244-002791
hsa-miR-1245-002823
hsa-miR-1247-002893	5.942	5.732
hsa-miR-1248-002870	16.463	16.723
hsa-miR-1249-002868	14.495	16.914
hsa-miR-1250-002887
hsa-miR-1251-002820	16.463	16.78
hsa-miR-1252-002860
hsa-miR-1253-002894	16.463	15.084
hsa-miR-1254-002818	14.316	16.914
hsa-miR-1255A-002805
hsa-miR-1255B-002801	14.875	15.172
hsa-miR-1256-002850
hsa-miR-1257-002910
hsa-miR-1259-002796
hsa-miR-125a-3p-002199	12.755	14.901
hsa-miR-125a-5p-002198	10.115	9.446
hsa-miR-125b-000449	9.501	6.66
hsa-miR-125b-1#-002378
hsa-miR-125b-2#-002158
hsa-miR-126-002228	2.023	1.188
hsa-miR-126#-000451	2.488	2.451
hsa-miR-1260-002896	4.599	4.103
hsa-miR-1262-002852	6.814	7.926
hsa-miR-1263-002784
hsa-miR-1264-002799	16.463	11.691
hsa-miR-1265-002790
hsa-miR-1267-002885	15.078	10.245
hsa-miR-1269-002789
hsa-miR-127-000452	9.059	12.61
hsa-miR-127-5p-002229	17.231	16.969
hsa-miR-1270-002807	15.777	16.902
hsa-miR-1271-002779	12.085	16.914
hsa-miR-1272-002845	16.058	16.914
hsa-miR-1274A-002883	0.9	1.451
hsa-miR-1274B-002884	-3.66	-3.294
hsa-miR-1275-002840	8.979	11.331
hsa-miR-1276-002843	13.085	16.914
hsa-miR-1278-002851
hsa-miR-1282-002803	16.463	15.785
hsa-miR-1283-002890
hsa-miR-1284-002903
hsa-miR-1285-002822	10.169	12.44
hsa-miR-1286-002773
hsa-miR-1288-002832
hsa-miR-1289-002871
hsa-miR-128a-002216	11.284	16.969
hsa-miR-129-000590
hsa-miR-129#-002298
hsa-miR-1290-002863	0.534	1.184
hsa-miR-1291-002838	13.78	12.806
hsa-miR-1292-002824
hsa-miR-1293-002905
hsa-miR-1294-002785	16.463	15.635
hsa-miR-1296-002908
hsa-miR-1298-002861	5.756	7.116
hsa-miR-1300-002902	10.029	9.92
hsa-miR-1301-002827	16.463	15.142
hsa-miR-1302-002901
hsa-miR-1303-002792	8.89	14.625
hsa-miR-1304-002874	16.463	16.914
hsa-miR-1305-002867	8.441	6.816
hsa-miR-130a-000454	6.776	5.768
hsa-miR-130a#-002131
hsa-miR-130b-000456	13.007	9.153
hsa-miR-130b#-002114
hsa-miR-132-000457	9.394	7.457
hsa-miR-132#-002132	16.463	14.317
hsa-miR-1324-002815
hsa-miR-133a-002246	9.355	7.33
hsa-miR-133b-002247	17.409	12.564
hsa-miR-135a-000460
hsa-miR-135b-002261	16.523	16.969
hsa-miR-135b#-002159	16.463	15.03
hsa-miR-136-000592	14.021	13.511
hsa-miR-136#-002100
hsa-miR-138-002284	14.871	16.969
hsa-miR-138-2#-002144
hsa-miR-139-3p-002313	10.11	12.091
hsa-miR-139-5p-002289	3.946	2.764
hsa-miR-140-3p-002234	13.128	8.754
hsa-miR-141-000463
hsa-miR-141#-002145	16.463	15.829
hsa-miR-142-3p-000464	5.468	4.904
hsa-miR-142-5p-002248	15.186	14.981
hsa-miR-143-002249	15.112	11.795
hsa-miR-143#-002146
hsa-miR-144-002676	5.826	6.482
hsa-miR-144#-002148	10.329	11.687
hsa-miR-145-002278	5.304	5.108
hsa-miR-145#-002149	14.012	16.914
hsa-miR-146a-000468	0.397	0.205
hsa-miR-146a#-002163
hsa-miR-146b-001097	4.443	4.693
hsa-miR-146b-3p-002361	17.045	15.765
hsa-miR-147-000469
hsa-miR-147b-002262
hsa-miR-148a-000470	11.548	8.371
hsa-miR-148a#-002134
hsa-miR-148b-000471	13.056	13.108
hsa-miR-148b#-002160	16.108	16.914
hsa-miR-149-002255
hsa-miR-149#-002164	16.463	16.351
hsa-miR-150-000473	-0.029	-0.164
hsa-miR-151-3p-002254	1.378	2.349
hsa-miR-151-5P-002642	6.423	6.897
hsa-miR-152-000475	9.292	15.013
hsa-miR-154-000477
hsa-miR-154#-000478
hsa-miR-155-002623	5.484	7.996
hsa-miR-155#-002287
hsa-miR-15a-000389	14.726	15.419
hsa-miR-15a#-002419	14.535	14.829
hsa-miR-15b-000390	5.906	6.383
hsa-miR-15b#-002173	14.445	16.914
hsa-miR-16-000391	0.252	-0.104
hsa-miR-16-1#-002420	16.463	16.132
hsa-miR-16-2#-002171
hsa-miR-17-002308	3.036	1.925
hsa-miR-17#-002421
hsa-miR-181a-000480	9.115	8.735
hsa-miR-181a-2#-002317	12.138	14.527
hsa-miR-181c-000482	15.443	15.105
hsa-miR-181c#-002333	16.463	16.753
hsa-miR-182-002334
hsa-miR-182#-000483
hsa-miR-1825-002907	5.221	5.519
hsa-miR-1826-002873
hsa-miR-183-002269
hsa-miR-183#-002270
hsa-miR-184-000485	16.721	14.667
hsa-miR-185-002271	6.79	6.029
hsa-miR-185#-002104	16.463	11.583
hsa-miR-186-002285	2.795	2.774
hsa-miR-186#-002105
hsa-miR-188-3p-002106
hsa-miR-18a-002422
hsa-miR-18a#-002423	13.988	16.914
hsa-miR-18b-002217
hsa-miR-18b#-002310
hsa-miR-190-000489
hsa-miR-190b-002263	14.145	12.172
hsa-miR-191-002299	-0.438	-0.519
hsa-miR-191#-002678	16.463	11.972
hsa-miR-192-000491	10.052	7.239
hsa-miR-192#-002272
hsa-miR-193a-3p-002250
hsa-miR-193a-5p-002281	7.059	7.422
hsa-miR-193b-002367	5.517	6.078
hsa-miR-193b#-002366	16.028	16.244
hsa-miR-194-000493	11.192	8.587
hsa-miR-194#-002379
hsa-miR-195-000494	5.774	4.665
hsa-miR-195#-002107
hsa-miR-196a#-002336
hsa-miR-196b-002215
hsa-miR-197-000497	3.448	2.329
hsa-miR-198-002273	16.778	15.045
hsa-miR-199a-000498
hsa-miR-199a-3p-002304	8.092	6.202
hsa-miR-199b-000500
hsa-miR-19a-000395	8.957	8.019
hsa-miR-19a#-002424	16.463	15.072
hsa-miR-19b-000396	3.386	3.165
hsa-miR-19b-1#-002425	-4.341	-10.544
hsa-miR-200a-000502	10.185	7.372
hsa-miR-200a#-001011	16.083	16.914
hsa-miR-200b-002251	16.974	15.16
hsa-miR-200b#-002274
hsa-miR-200c-002300	11.018	16.969
hsa-miR-200c#-002286
hsa-miR-202-002363	11.439	11.958
hsa-miR-202#-002362
hsa-miR-203-000507	14.369	9.473
hsa-miR-204-000508	14.533	14.395
hsa-miR-205-000509	14.84	16.096
hsa-miR-206-000510	13.818	10.883
hsa-miR-208-000511	15.861	12.966
hsa-miR-208b-002290	16.646	16.969
hsa-miR-20a-000580	2.779	3.059
hsa-miR-20a#-002437
hsa-miR-20b-001014	5.237	5.288
hsa-miR-20b#-002311
hsa-miR-21-000397	5.317	4.49
hsa-miR-21#-002438	9.651	12.218
hsa-miR-210-000512	14.929	16.26
hsa-miR-211-000514
hsa-miR-212-000515	9.936	16.969
hsa-miR-213-000516	16.463	14.659
hsa-miR-214-002306	10.519	11.612
hsa-miR-214#-002293
hsa-miR-215-000518	11.676	13.045
hsa-miR-216a-002220
hsa-miR-216b-002326
hsa-miR-217-002337
hsa-miR-218-000521	16.038	15.19
hsa-miR-218-1#-002094
hsa-miR-218-2#-002294
hsa-miR-219-000522
hsa-miR-219-1-3p-002095
hsa-miR-219-2-3p-002390	17.409	16.969
hsa-miR-22-000398	16.496	16.969
hsa-miR-22#-002301
hsa-miR-220-000523
hsa-miR-220b-002206	15.607	15.29
hsa-miR-220c-002211	17.409	16.969
hsa-miR-221-000524	6.896	6.01
hsa-miR-221#-002096
hsa-miR-222-002276	-0.401	1.39
hsa-miR-222#-002097	16.463	14.743
hsa-miR-223-002295	-3.213	-3.57
hsa-miR-223#-002098	11.101	12.175
hsa-miR-224-002099	11.954	14.539
hsa-miR-23a-000399	9.906	10.031
hsa-miR-23a#-002439	14.083	16.782
hsa-miR-23b-000400	14.337	8.995
hsa-miR-23b#-002126
hsa-miR-24-000402	3.556	3.12
hsa-miR-24-1#-002440
hsa-miR-24-2#-002441
hsa-miR-25-000403	5.496	5.044
hsa-miR-25#-002442	15.115	16.914
hsa-miR-26a-000405	3.939	3.149
hsa-miR-26a-1#-002443	12.319	16.914
hsa-miR-26a-2#-002115
hsa-miR-26b-000407	6.698	5.742
hsa-miR-26b#-002444	14.271	10.584
hsa-miR-27a-000408	6.763	7.269
hsa-miR-27a#-002445	11.246	15.475
hsa-miR-27b-000409	14.555	12.373
hsa-miR-27b#-002174
hsa-miR-28-000411	13.294	15.053
hsa-miR-28-3p-002446	6.391	5.272
hsa-miR-296-000527	15.365	11.999
hsa-miR-296-3p-002101	15.536	16.114
hsa-miR-298-002190
hsa-miR-299-3p-001015	15.764	16.54
hsa-miR-299-5p-000600
hsa-miR-29a-002112	8.444	5.582
hsa-miR-29a#-002447
hsa-miR-29b-000413	17.409	16.969
hsa-miR-29b-1#-002165
hsa-miR-29b-2#-002166
hsa-miR-29c-000587	12.008	10.334
hsa-miR-301-000528	10.608	16.969
hsa-miR-301b-002392
hsa-miR-302a-000529	12.937	9.814
hsa-miR-302a#-002381
hsa-miR-302b-000531	16.28	16.969
hsa-miR-302b#-002119
hsa-miR-302c-000533	16.997	16.815
hsa-miR-302c#-000534	15.848	16.914
hsa-miR-302d-000535
hsa-miR-302d#-002120
hsa-miR-30a-3p-000416	8.375	7.401
hsa-miR-30a-5p-000417	2.535	3.371
hsa-miR-30b-000602	2.815	2.569
hsa-miR-30b#-002129
hsa-miR-30c-000419	3.266	2.729
hsa-miR-30c-1#-002108
hsa-miR-30c-2#-002110
hsa-miR-30d-000420	5.467	5.907
hsa-miR-30d#-002305	16.463	12.857
hsa-miR-30e-3p-000422	4.626	4.312
hsa-miR-31-002279
hsa-miR-31#-002113
hsa-miR-32-002109
hsa-miR-32#-002111
hsa-miR-320-002277	-0.099	-0.887
hsa-miR-320B-002844	7.282	5.879
hsa-miR-323-3p-002227	12.93	9.825
hsa-miR-324-3p-002161	9.277	7.512
hsa-miR-324-5p-000539	14.26	16.969
hsa-miR-325-000540	17.148	15.684
hsa-miR-326-000542	11.216	16.969
hsa-miR-328-000543	5.31	4.499
hsa-miR-329-001101
hsa-miR-330-000544	10.441	16.969
hsa-miR-330-5p-002230
hsa-miR-331-000545	6.505	6.565
hsa-miR-331-5p-002233	17.409	14.573
hsa-miR-335-000546	11.71	11.458
hsa-miR-335#-002185	5.996	7.881
hsa-miR-337-3p-002157
hsa-miR-337-5p-002156	17.169	15.362
hsa-miR-338-3p-002252
hsa-miR-338-5P-002658	-8.424	-9.385
hsa-miR-339-3p-002184	7.738	6.582
hsa-miR-339-5p-002257	11.426	12.511
hsa-miR-33a-002135	3.208	4.402
hsa-miR-33a#-002136
hsa-miR-33b-002085	14.785	14.911
hsa-miR-340-002258	14.699	14.923
hsa-miR-340#-002259	11.776	14.633
hsa-miR-342-3p-002260	2.158	1.929
hsa-miR-342-5p-002147	9.361	11.012
hsa-miR-345-002186	12.23	12.268
hsa-miR-346-000553	13.006	9.489
hsa-miR-34a-000426	14.03	11.162
hsa-miR-34a#-002316
hsa-miR-34b-000427	16.403	16.914
hsa-miR-34b-002102	9.568	9.552
hsa-miR-34c-000428
hsa-miR-361-000554	9.577	11.86
hsa-miR-361-3p-002116
hsa-miR-362-001273
hsa-miR-362-3p-002117
hsa-miR-363-001271	15.108	13.893
hsa-miR-363#-001283	16.463	14.538
hsa-miR-365-001020	10.079	8.652
hsa-miR-367-000555
hsa-miR-367#-002121
hsa-miR-369-3p-000557
hsa-miR-369-5p-001021
hsa-miR-370-002275	13.416	15.137
hsa-miR-371-3p-002124
hsa-miR-372-000560
hsa-miR-373-000561	17.409	15.109
hsa-miR-374-000563	6.585	7.301
hsa-miR-374a#-002125
hsa-miR-374b#-002391
hsa-miR-375-000564	14.144	6.376
hsa-miR-376a-000565	15.098	15.067
hsa-miR-376a#-002127	15.809	14.65
hsa-miR-376b-001102
hsa-miR-376c-002122	8.222	9.696
hsa-miR-377-000566	15.272	16.835
hsa-miR-377#-002128
hsa-miR-378-000567
hsa-miR-378-002243	6.107	5.141
hsa-miR-380-3p-000569
hsa-miR-380-5p-000570	15.678	16.914
hsa-miR-381-000571
hsa-miR-382-000572	10.478	13.264
hsa-miR-383-000573	17.409	14.615
hsa-miR-384-000574
hsa-miR-409-3p-002332	4.186	4.853
hsa-miR-409-5p-002331
hsa-miR-410-001274	15.358	13.074
hsa-miR-411-001610
hsa-miR-411#-002238	16.463	15.636
hsa-miR-412-001023	12.499	15.234
hsa-miR-422a-002297	10.278	13.786
hsa-miR-423-5p-002340	8.021	6.034
hsa-miR-424-000604
hsa-miR-424#-002309	14.533	16.914
hsa-miR-425-5p-001516	11.581	9.497
hsa-miR-425#-002302	4.947	5.912
hsa-miR-429-001024
hsa-miR-431-001979	15.377	15.81
hsa-miR-431#-002312
hsa-miR-432-001026	4.245	5.162
hsa-miR-432#-001027	15.915	14.716
hsa-miR-433-001028
hsa-miR-448-001029
hsa-miR-449-001030
hsa-miR-449b-001608
hsa-miR-450a-002303
hsa-miR-450b-3p-002208
hsa-miR-450b-5p-002207	12.508	10.473
hsa-miR-452-002329	12.636	16.969
hsa-miR-452#-002330
hsa-miR-453-002318
hsa-miR-454-002323	5.26	6.175
hsa-miR-454#-001996
hsa-miR-455-001280	17.409	16.969
hsa-miR-455-3p-002244	15.317	16.969
hsa-miR-483-3p-002339	11.887	11.192
hsa-miR-483-5p-002338	2.836	3.038
hsa-miR-484-001821	0.36	-0.213
hsa-miR-485-3p-001277	9.884	14.909
hsa-miR-485-5p-001036
hsa-miR-486-001278	3.674	2.924
hsa-miR-486-3p-002093	11.615	15.544
hsa-miR-487a-001279	10.869	12.448
hsa-miR-487b-001285	17.409	15.012
hsa-miR-488-001106
hsa-miR-488-002357
hsa-miR-489-002358	12.337	11.792
hsa-miR-490-001037	15.908	16.969
hsa-miR-491-3p-002360
hsa-miR-492-001039
hsa-miR-493-002364	15.111	16.969
hsa-miR-494-002365	15.002	14.839
hsa-miR-497-001043
hsa-miR-497#-002368
hsa-miR-499-3p-002427
hsa-miR-500-001046	16.463	16.384
hsa-miR-500-002428	16.801	15.894
hsa-miR-501-001047	10.487	16.855
hsa-miR-501-3p-002435
hsa-miR-502-001109
hsa-miR-502-3p-002083
hsa-miR-503-001048
hsa-miR-504-002084
hsa-miR-505-002089
hsa-miR-505#-002087	12.121	12.71
hsa-miR-506-001050
hsa-miR-507-001051
hsa-miR-508-001052
hsa-miR-508-5p-002092
hsa-miR-509-3-5p-002155
hsa-miR-509-5p-002235
hsa-miR-510-002241
hsa-miR-511-001111
hsa-miR-512-3p-001823
hsa-miR-512-5p-001145
hsa-miR-513-5p-002090
hsa-miR-513B-002757
hsa-miR-513C-002756
hsa-miR-515-3p-002369
hsa-miR-515-5p-001112
hsa-miR-516-3p-001149	11.858	10.947
hsa-miR-516a-5p-002416
hsa-miR-516b-001150
hsa-miR-517#-001113	9.002	13.634
hsa-miR-517a-002402
hsa-miR-517b-001152
hsa-miR-517c-001153
hsa-miR-518a-3p-002397
hsa-miR-518a-5p-002396
hsa-miR-518b-001156	15.075	14.593
hsa-miR-518c-002401
hsa-miR-518c#-001158	15.23	16.914
hsa-miR-518d-001159	4.787	5.278
hsa-miR-518d-5p-002389
hsa-miR-518e-002395	14.461	14.371
hsa-miR-518e#-002371
hsa-miR-518f-002388	13.999	10.033
hsa-miR-518f#-002387	15.337	14.022
hsa-miR-519a-002415	16.471	15.159
hsa-miR-519b-3p-002384	14.889	13.956
hsa-miR-519c-001163
hsa-miR-519d-002403	11.114	13.526
hsa-miR-519e-002370	16.374	16.144
hsa-miR-519e#-001166
hsa-miR-520a-001167	10.851	16.969
hsa-miR-520a#-001168
hsa-miR-520b-001116	17.064	15.925
hsa-miR-520c-3p-002400	6.414	6.225
hsa-miR-520D-3P-002743	7.577	8.034
hsa-miR-520d-5p-002393	12.623	9.899
hsa-miR-520e-001119
hsa-miR-520f-001120
hsa-miR-520g-001121
hsa-miR-520h-001170
hsa-miR-521-001122	15.999	16.969
hsa-miR-522-002413	17.409	16.084
hsa-miR-523-002386	15.502	11.365
hsa-miR-524-001173
hsa-miR-524-5p-001982
hsa-miR-525-001174
hsa-miR-525-3p-002385
hsa-miR-526b-002382
hsa-miR-532-001518	9.601	9.935
hsa-miR-532-3p-002355	7.782	12.896
hsa-miR-539-001286	16.028	13.116
hsa-miR-541-002201
hsa-miR-541#-002200	16.463	15.32
hsa-miR-542-3p-001284
hsa-miR-542-5p-002240
hsa-miR-543-002376	14.492	14.654
hsa-miR-544-002265
hsa-miR-545-002267	17.409	14.966
hsa-miR-545#-002266	14.485	16.914
hsa-miR-548a-001538	8.015	9.457
hsa-miR-548a-5p-002412
hsa-miR-548b-001541
hsa-miR-548b-5p-002408
hsa-miR-548c-001590	15.957	11.896
hsa-miR-548c-5p-002429
hsa-miR-548d-001605
hsa-miR-548d-5p-002237
hsa-miR-548E-002881	13.159	16.914
hsa-miR-548G-002879	16.463	16.261
hsa-miR-548H-002816
hsa-miR-548I-002909	14.384	16.914
hsa-miR-548J-002783	15.923	16.914
hsa-miR-548K-002819
hsa-miR-548L-002904
hsa-miR-548M-002775
hsa-miR-548N-002888
hsa-miR-548P-002798
hsa-miR-549-001511	15.429	15.531
hsa-miR-550-001544	16.463	15.637
hsa-miR-550-002410
hsa-miR-551a-001519
hsa-miR-551b-001535
hsa-miR-551b#-002346
hsa-miR-552-001520
hsa-miR-553-001521
hsa-miR-554-001522
hsa-miR-555-001523
hsa-miR-556-3p-002345
hsa-miR-556-5p-002344
hsa-miR-557-001525
hsa-miR-558-001526
hsa-miR-559-001527	15.918	16.914
hsa-miR-561-001528
hsa-miR-562-001529
hsa-miR-563-001530
hsa-miR-564-001531	15.713	14.106
hsa-miR-566-001533	13.948	14.938
hsa-miR-567-001534	16.123	12.378
hsa-miR-569-001536
hsa-miR-570-002347
hsa-miR-571-001613	3.707	3.683
hsa-miR-572-001614	14.311	12.487
hsa-miR-573-001615	10.389	10.146
hsa-miR-574-3p-002349	3.367	3.136
hsa-miR-575-001617	15.41	16.914
hsa-miR-576-3p-002351	15.062	16.969
hsa-miR-576-5p-002350	17.283	16.969
hsa-miR-577-002675
hsa-miR-578-001619
hsa-miR-579-002398	15.194	16.969
hsa-miR-580-001621	8.624	16.154
hsa-miR-581-001622	14.031	16.914
hsa-miR-582-3p-002399	16.148	15.683
hsa-miR-582-5p-001983
hsa-miR-583-001623	14.407	16.914
hsa-miR-584-001624	7.017	8.556
hsa-miR-585-001625
hsa-miR-586-001539	16.463	16.343
hsa-miR-587-001540	16.463	15.044
hsa-miR-588-001542
hsa-miR-589-001543	9.12	14.925
hsa-miR-589-002409
hsa-miR-590-3P-002677	16.463	15.992
hsa-miR-590-5p-001984	15.578	10.652
hsa-miR-591-001545	14.233	16.028
hsa-miR-592-001546
hsa-miR-593-001547
hsa-miR-593-002411
hsa-miR-595-001987	14.162	16.914
hsa-miR-596-001550	6.416	8.388
hsa-miR-597-001551	15.754	14.405
hsa-miR-598-001988	8.475	6.837
hsa-miR-599-001554
hsa-miR-600-001556
hsa-miR-601-001558	9.496	9.411
hsa-miR-603-001566	9.999	13.39
hsa-miR-604-001567	16.463	16.133
hsa-miR-605-001568	14.066	11.753
hsa-miR-606-001569
hsa-miR-607-001570
hsa-miR-608-001571
hsa-miR-609-001573
hsa-miR-613-001586
hsa-miR-614-001587
hsa-miR-615-5p-002353
hsa-miR-616-001589
hsa-miR-616-002414	15.951	15.011
hsa-miR-617-001591
hsa-miR-618-001593	16.316	13.087
hsa-miR-620-002672
hsa-miR-621-001598
hsa-miR-622-001553
hsa-miR-623-001555	11.881	12.915
hsa-miR-624-001557	10.233	9.432
hsa-miR-624-002430
hsa-miR-625-002431	15.2	13.12
hsa-miR-625#-002432	4.308	5.135
hsa-miR-626-001559	15.181	16.914
hsa-miR-627-001560
hsa-miR-628-3p-002434	8.364	14.624
hsa-miR-628-5p-002433	14.21	11.454
hsa-miR-629-001562	11.712	12.675
hsa-miR-629-002436	12.741	11.213
hsa-miR-630-001563	12.715	14.756
hsa-miR-631-001564
hsa-miR-633-001574	16.391	16.86
hsa-miR-634-001576
hsa-miR-635-001578
hsa-miR-636-002088	8.268	8.707
hsa-miR-637-001581
hsa-miR-638-001582	12.469	12.813
hsa-miR-639-001583	12.92	11.287
hsa-miR-640-001584
hsa-miR-641-001585
hsa-miR-642-001592
hsa-miR-643-001594	13.524	14.398
hsa-miR-644-001596	16.463	13.963
hsa-miR-645-001597	14.329	12.494
hsa-miR-646-001599	15.848	14.817
hsa-miR-647-001600	16.463	16.914
hsa-miR-648-001601	15.911	16.914
hsa-miR-649-001602
hsa-miR-650-001603	16.463	14.866
hsa-miR-651-001604
hsa-miR-652-002352	9.137	6.665
hsa-miR-653-002292
hsa-miR-654-001611
hsa-miR-654-3p-002239	17.409	16.115
hsa-miR-655-001612	17.409	14.837
hsa-miR-656-001510	14.712	14.861
hsa-miR-657-001512	11.52	13.604
hsa-miR-658-001513
hsa-miR-659-001514	15.326	15.547
hsa-miR-660-001515	13.42	10.365
hsa-miR-661-001606	10.952	12.576
hsa-miR-662-001607
hsa-miR-663B-002857	7.46	9.411
hsa-miR-664-002897	8.761	11.934
hsa-miR-665-002681	16.463	15.158
hsa-miR-668-001992
hsa-miR-671-3p-002322	14.664	14.734
hsa-miR-672-002327	15.762	11.565
hsa-miR-674-002021	16.834	16.969
hsa-miR-675-002005	15.167	15.133
hsa-miR-7-2#-002314	16.463	14.755
hsa-miR-708-002341	12.992	10.635
hsa-miR-708#-002342
hsa-miR-720-002895	-0.641	-0.177
hsa-miR-744-002324	11.781	6.268
hsa-miR-744#-002325	14.09	15.158
hsa-miR-758-001990	17.094	15.401
hsa-miR-765-002643	16.463	15.33
hsa-miR-766-001986	4.08	4.17
hsa-miR-767-3p-001995
hsa-miR-767-5p-001993
hsa-miR-769-3p-002003
hsa-miR-769-5p-001998	14.712	10.23
hsa-miR-770-5p-002002	9.679	15.39
hsa-miR-802-002004	16.463	16.146
hsa-miR-871-002354	15.361	16.969
hsa-miR-872-002264
hsa-miR-873-002356
hsa-miR-874-002268	15.491	14.699
hsa-miR-875-3p-002204	16.958	16.969
hsa-miR-875-5p-002203	9.463	8.655
hsa-miR-876-3p-002225
hsa-miR-876-5p-002205	17.409	16.146
hsa-miR-885-3p-002372	17.092	16.969
hsa-miR-885-5p-002296	6.041	4.854
hsa-miR-886-3p-002194	11.174	9.89
hsa-miR-886-5p-002193	12.281	11.198
hsa-miR-887-002374
hsa-miR-888-002212	16.317	16.969
hsa-miR-888#-002213	16.463	16.914
hsa-miR-889-002202
hsa-miR-890-002209
hsa-miR-891a-002191
hsa-miR-891b-002210
hsa-miR-892a-002195	17.355	16.969
hsa-miR-892b-002214	9.127	9.48
hsa-miR-9-000583	17.357	16.969
hsa-miR-9#-002231
hsa-miR-920-002150	16.463	16.758
hsa-miR-921-002151
hsa-miR-922-002152
hsa-miR-924-002154
hsa-miR-92a-000431	-1.094	-1.435
hsa-miR-92a-1#-002137
hsa-miR-92a-2#-002138
hsa-miR-92b#-002343	13.352	16.914
hsa-miR-93#-002139	6.75	7.864
hsa-miR-933-002176
hsa-miR-934-002177
hsa-miR-935-002178	16.047	16.914
hsa-miR-936-002179
hsa-miR-937-002180
hsa-miR-938-002181
hsa-miR-939-002182	7.377	6.844
hsa-miR-941-002183	14.621	16.914
hsa-miR-942-002187	12.275	11.958
hsa-miR-943-002188	14.779	15.133
hsa-miR-944-002189
hsa-miR-95-000433	12.529	15.381
hsa-miR-96#-002140
hsa-miR-98-000577	15.005	15.145
hsa-miR-99a-000435	12.71	9.664
hsa-miR-99a#-002141	16.463	14.665
hsa-miR-99b-000436	6.721	7.095
hsa-miR-99b#-002196	5.651	6.282
mmu-let-7d#-001178	11.442	12.195
mmu-miR-124a-001182
mmu-miR-129-3p-001184	16.943	16.969
mmu-miR-134-001186	8.331	8.48
mmu-miR-137-001129	17.409	16.969
mmu-miR-140-001187	7.783	6.2
mmu-miR-153-001191	14.909	16.008
mmu-miR-187-001193	17.132	16.969
mmu-miR-374-5p-001319	5.329	4.491
mmu-miR-379-001138	17.409	16.969
mmu-miR-451-001141	1.751	0.676
mmu-miR-491-001630	14.022	9.306
mmu-miR-495-001663	12.093	12.219
mmu-miR-496-001953	17.409	16.723
mmu-miR-499-001352	17.395	16.969
mmu-miR-615-001960	16.644	14.52
mmu-miR-93-001090	5.2	5.129
mmu-miR-96-000186	17.392	16.969
rno-miR-29c#-001818	16.463	14.712
rno-miR-7#-001338	11.282	9.205
RNU44-001094	14.498	16.969
RNU44-001094	16.463	16.433
RNU48-001006	13.305	11.474
RNU48-001006
U6 snRNA-001973
U6 snRNA-001973
U6 snRNA-001973
U6 snRNA-001973
U6 snRNA-001973
U6 snRNA-001973
U6 snRNA-001973
U6 snRNA-001973
