# Supplementary material for: MiR-595 and Cldnd1: Potential related factors for bone loss in postmenopausal women with hip osteoporotic fracture
Source: PLoS One. 2024 Dec 31;19(12):e0313106. doi: 10.1371/journal.pone.0313106 (PMC11687715; doi:10.1371/journal.pone.0313106)
Supplement: S3 File — (ZIP) [file pone.0313106.s003.zip › GSE115773_series_matrix.txt/GSE115773_series_matrix.txt]

!Series_title	"Real-time quantitative PCR analysis of serum from osteoporotic Mexican women"
!Series_geo_accession	"GSE115773"
!Series_status	"Public on Sep 11 2018"
!Series_submission_date	"Jun 13 2018"
!Series_last_update_date	"Sep 11 2018"
!Series_pubmed_id	"30171938"
!Series_summary	"RNA was purified from serum of osteoporotic and healthy postmenopausal mexican women using miRNeasy Serum/Plasma kit  (QIAGEN). For microRNA expression analysis we used the Human MicroRNA A+B Cards Set v3.0 TaqMan Low Density Array platform (Applied Biosystems). Analysis was performed in the Expression Suite v.1.1.3 software (Applied Biosystems)."
!Series_overall_design	"We made 4 pools for each studied group, pooling 150 ng of RNA of 5 samples. Hence, we have 4 pools for Normal and 4 pools for osteoporotic women."
!Series_type	"Expression profiling by RT-PCR"
!Series_contributor	"Eric,G,Ramírez-Salazar"
!Series_contributor	"Sergio,,Carrillo-Patiño"
!Series_contributor	"Alberto,,Hidalgo-Bravo"
!Series_contributor	"Berenice,,Rivera-Paredez"
!Series_contributor	"Manuel,,Quiterio"
!Series_contributor	"Paula,,Ramírez-Palacios"
!Series_contributor	"Nelly,,Patiño"
!Series_contributor	"Margarita,,Valdés-Flores"
!Series_contributor	"Jorge,,Salmerón"
!Series_contributor	"Rafael,,Velázquez-Cruz"
!Series_sample_id	"GSM3189518 GSM3189519 GSM3189520 GSM3189521 GSM3189522 GSM3189523 GSM3189524 GSM3189525 "
!Series_contact_name	"Eric,Gustavo,Ramírez-Salazar"
!Series_contact_email	"ericgrs@gmail.com"
!Series_contact_phone	"+525553501900"
!Series_contact_institute	"INMEGEN"
!Series_contact_address	"Periferico Sur 4809, Arenal Tepepan, 14610 Ciudad de México"
!Series_contact_city	"México City"
!Series_contact_zip/postal_code	"14610"
!Series_contact_country	"Mexico"
!Series_supplementary_file	"ftp://ftp.ncbi.nlm.nih.gov/geo/series/GSE115nnn/GSE115773/suppl/GSE115773_fold-change.txt.gz"
!Series_supplementary_file	"ftp://ftp.ncbi.nlm.nih.gov/geo/series/GSE115nnn/GSE115773/suppl/GSE115773_non-normalized.txt.gz"
!Series_supplementary_file	"ftp://ftp.ncbi.nlm.nih.gov/geo/series/GSE115nnn/GSE115773/suppl/GSE115773_normalized.txt.gz"
!Series_platform_id	"GPL22556"
!Series_platform_taxid	"9606"
!Series_sample_taxid	"9606"
!Series_relation	"BioProject: https://www.ncbi.nlm.nih.gov/bioproject/PRJNA475985"

!Sample_title	"SAMPLE 1"	"SAMPLE 2"	"SAMPLE 3"	"SAMPLE 4"	"SAMPLE 5"	"SAMPLE 6"	"SAMPLE 7"	"SAMPLE 8"
!Sample_geo_accession	"GSM3189518"	"GSM3189519"	"GSM3189520"	"GSM3189521"	"GSM3189522"	"GSM3189523"	"GSM3189524"	"GSM3189525"
!Sample_status	"Public on Sep 11 2018"	"Public on Sep 11 2018"	"Public on Sep 11 2018"	"Public on Sep 11 2018"	"Public on Sep 11 2018"	"Public on Sep 11 2018"	"Public on Sep 11 2018"	"Public on Sep 11 2018"
!Sample_submission_date	"Jun 13 2018"	"Jun 13 2018"	"Jun 13 2018"	"Jun 13 2018"	"Jun 13 2018"	"Jun 13 2018"	"Jun 13 2018"	"Jun 13 2018"
!Sample_last_update_date	"Sep 11 2018"	"Sep 11 2018"	"Sep 11 2018"	"Sep 11 2018"	"Sep 11 2018"	"Sep 11 2018"	"Sep 11 2018"	"Sep 11 2018"
!Sample_type	"RNA"	"RNA"	"RNA"	"RNA"	"RNA"	"RNA"	"RNA"	"RNA"
!Sample_channel_count	"1"	"1"	"1"	"1"	"1"	"1"	"1"	"1"
!Sample_source_name_ch1	"pool of normal women"	"pool of normal women"	"pool of normal women"	"pool of normal women"	"pool of osteoporotic women"	"pool of osteoporotic women"	"pool of osteoporotic women"	"pool of osteoporotic women"
!Sample_organism_ch1	"Homo sapiens"	"Homo sapiens"	"Homo sapiens"	"Homo sapiens"	"Homo sapiens"	"Homo sapiens"	"Homo sapiens"	"Homo sapiens"
!Sample_characteristics_ch1	"disease state: Normal"	"disease state: Normal"	"disease state: Normal"	"disease state: Normal"	"disease state: Osteoporosis"	"disease state: Osteoporosis"	"disease state: Osteoporosis"	"disease state: Osteoporosis"
!Sample_characteristics_ch1	"tissue: Serum"	"tissue: Serum"	"tissue: Serum"	"tissue: Serum"	"tissue: Serum"	"tissue: Serum"	"tissue: Serum"	"tissue: Serum"
!Sample_characteristics_ch1	"gender: Women"	"gender: Women"	"gender: Women"	"gender: Women"	"gender: Women"	"gender: Women"	"gender: Women"	"gender: Women"
!Sample_characteristics_ch1	"Stage: Postmenopausal"	"Stage: Postmenopausal"	"Stage: Postmenopausal"	"Stage: Postmenopausal"	"Stage: Postmenopausal"	"Stage: Postmenopausal"	"Stage: Postmenopausal"	"Stage: Postmenopausal"
!Sample_molecule_ch1	"total RNA"	"total RNA"	"total RNA"	"total RNA"	"total RNA"	"total RNA"	"total RNA"	"total RNA"
!Sample_extract_protocol_ch1	"Total RNA from serum was extracted using miRNaeasy Serum/Plasma kit (QIAGEN) following the manufacturer instructions."	"Total RNA from serum was extracted using miRNaeasy Serum/Plasma kit (QIAGEN) following the manufacturer instructions."	"Total RNA from serum was extracted using miRNaeasy Serum/Plasma kit (QIAGEN) following the manufacturer instructions."	"Total RNA from serum was extracted using miRNaeasy Serum/Plasma kit (QIAGEN) following the manufacturer instructions."	"Total RNA from serum was extracted using miRNaeasy Serum/Plasma kit (QIAGEN) following the manufacturer instructions."	"Total RNA from serum was extracted using miRNaeasy Serum/Plasma kit (QIAGEN) following the manufacturer instructions."	"Total RNA from serum was extracted using miRNaeasy Serum/Plasma kit (QIAGEN) following the manufacturer instructions."	"Total RNA from serum was extracted using miRNaeasy Serum/Plasma kit (QIAGEN) following the manufacturer instructions."
!Sample_label_ch1	"FAM"	"FAM"	"FAM"	"FAM"	"FAM"	"FAM"	"FAM"	"FAM"
!Sample_label_protocol_ch1	"We prepared four pools of five postmenopausal osteoporotic women and four pools of five postmenopausal healthy women. Quantitative global profiling of serum miRNAs was performed on the Applied Biosystems ViiA7 system using TaqMan Array Human MicroRNA A+B Cards Set v3.0 (Applied Biosystems, Foster City, CA) designed to identify 754 human miRNAs following manufacturer's protocol. Briefly, 30 ng of RNA was reverse transcribed to cDNA using TaqMan miRNA Reverse Transcription kit and Megaplex RT Primers Human Pool A v2.1 and Pool B v3.0, (Applied Biosystems, Foster city, CA). The mixture was incubated for 40 cycles at 16ºC for 2 min, 42ºC for 60s, and 50ºC 1 s, followed for incubation at 85ºC for 5 min to generate a library of miRNA cDNAs. Pre-amplification stage was performing using TaqMan PreAmp Master Mix and Megaplex™ PreAmp Primers (Applied Biosystems, Foster City, CA), following the manufacturer’s instructions. qPCR was then performed using TaqMan Universal PCR Master Mix and TaqMan Human MicroRNA Array Card A and Card B v3.0 at 95ºC for 10 min, followed by 40 cycles at 95ºC for 15s and at 60ºC for 60s."	"We prepared four pools of five postmenopausal osteoporotic women and four pools of five postmenopausal healthy women. Quantitative global profiling of serum miRNAs was performed on the Applied Biosystems ViiA7 system using TaqMan Array Human MicroRNA A+B Cards Set v3.0 (Applied Biosystems, Foster City, CA) designed to identify 754 human miRNAs following manufacturer's protocol. Briefly, 30 ng of RNA was reverse transcribed to cDNA using TaqMan miRNA Reverse Transcription kit and Megaplex RT Primers Human Pool A v2.1 and Pool B v3.0, (Applied Biosystems, Foster city, CA). The mixture was incubated for 40 cycles at 16ºC for 2 min, 42ºC for 60s, and 50ºC 1 s, followed for incubation at 85ºC for 5 min to generate a library of miRNA cDNAs. Pre-amplification stage was performing using TaqMan PreAmp Master Mix and Megaplex™ PreAmp Primers (Applied Biosystems, Foster City, CA), following the manufacturer’s instructions. qPCR was then performed using TaqMan Universal PCR Master Mix and TaqMan Human MicroRNA Array Card A and Card B v3.0 at 95ºC for 10 min, followed by 40 cycles at 95ºC for 15s and at 60ºC for 60s."	"We prepared four pools of five postmenopausal osteoporotic women and four pools of five postmenopausal healthy women. Quantitative global profiling of serum miRNAs was performed on the Applied Biosystems ViiA7 system using TaqMan Array Human MicroRNA A+B Cards Set v3.0 (Applied Biosystems, Foster City, CA) designed to identify 754 human miRNAs following manufacturer's protocol. Briefly, 30 ng of RNA was reverse transcribed to cDNA using TaqMan miRNA Reverse Transcription kit and Megaplex RT Primers Human Pool A v2.1 and Pool B v3.0, (Applied Biosystems, Foster city, CA). The mixture was incubated for 40 cycles at 16ºC for 2 min, 42ºC for 60s, and 50ºC 1 s, followed for incubation at 85ºC for 5 min to generate a library of miRNA cDNAs. Pre-amplification stage was performing using TaqMan PreAmp Master Mix and Megaplex™ PreAmp Primers (Applied Biosystems, Foster City, CA), following the manufacturer’s instructions. qPCR was then performed using TaqMan Universal PCR Master Mix and TaqMan Human MicroRNA Array Card A and Card B v3.0 at 95ºC for 10 min, followed by 40 cycles at 95ºC for 15s and at 60ºC for 60s."	"We prepared four pools of five postmenopausal osteoporotic women and four pools of five postmenopausal healthy women. Quantitative global profiling of serum miRNAs was performed on the Applied Biosystems ViiA7 system using TaqMan Array Human MicroRNA A+B Cards Set v3.0 (Applied Biosystems, Foster City, CA) designed to identify 754 human miRNAs following manufacturer's protocol. Briefly, 30 ng of RNA was reverse transcribed to cDNA using TaqMan miRNA Reverse Transcription kit and Megaplex RT Primers Human Pool A v2.1 and Pool B v3.0, (Applied Biosystems, Foster city, CA). The mixture was incubated for 40 cycles at 16ºC for 2 min, 42ºC for 60s, and 50ºC 1 s, followed for incubation at 85ºC for 5 min to generate a library of miRNA cDNAs. Pre-amplification stage was performing using TaqMan PreAmp Master Mix and Megaplex™ PreAmp Primers (Applied Biosystems, Foster City, CA), following the manufacturer’s instructions. qPCR was then performed using TaqMan Universal PCR Master Mix and TaqMan Human MicroRNA Array Card A and Card B v3.0 at 95ºC for 10 min, followed by 40 cycles at 95ºC for 15s and at 60ºC for 60s."	"We prepared four pools of five postmenopausal osteoporotic women and four pools of five postmenopausal healthy women. Quantitative global profiling of serum miRNAs was performed on the Applied Biosystems ViiA7 system using TaqMan Array Human MicroRNA A+B Cards Set v3.0 (Applied Biosystems, Foster City, CA) designed to identify 754 human miRNAs following manufacturer's protocol. Briefly, 30 ng of RNA was reverse transcribed to cDNA using TaqMan miRNA Reverse Transcription kit and Megaplex RT Primers Human Pool A v2.1 and Pool B v3.0, (Applied Biosystems, Foster city, CA). The mixture was incubated for 40 cycles at 16ºC for 2 min, 42ºC for 60s, and 50ºC 1 s, followed for incubation at 85ºC for 5 min to generate a library of miRNA cDNAs. Pre-amplification stage was performing using TaqMan PreAmp Master Mix and Megaplex™ PreAmp Primers (Applied Biosystems, Foster City, CA), following the manufacturer’s instructions. qPCR was then performed using TaqMan Universal PCR Master Mix and TaqMan Human MicroRNA Array Card A and Card B v3.0 at 95ºC for 10 min, followed by 40 cycles at 95ºC for 15s and at 60ºC for 60s."	"We prepared four pools of five postmenopausal osteoporotic women and four pools of five postmenopausal healthy women. Quantitative global profiling of serum miRNAs was performed on the Applied Biosystems ViiA7 system using TaqMan Array Human MicroRNA A+B Cards Set v3.0 (Applied Biosystems, Foster City, CA) designed to identify 754 human miRNAs following manufacturer's protocol. Briefly, 30 ng of RNA was reverse transcribed to cDNA using TaqMan miRNA Reverse Transcription kit and Megaplex RT Primers Human Pool A v2.1 and Pool B v3.0, (Applied Biosystems, Foster city, CA). The mixture was incubated for 40 cycles at 16ºC for 2 min, 42ºC for 60s, and 50ºC 1 s, followed for incubation at 85ºC for 5 min to generate a library of miRNA cDNAs. Pre-amplification stage was performing using TaqMan PreAmp Master Mix and Megaplex™ PreAmp Primers (Applied Biosystems, Foster City, CA), following the manufacturer’s instructions. qPCR was then performed using TaqMan Universal PCR Master Mix and TaqMan Human MicroRNA Array Card A and Card B v3.0 at 95ºC for 10 min, followed by 40 cycles at 95ºC for 15s and at 60ºC for 60s."	"We prepared four pools of five postmenopausal osteoporotic women and four pools of five postmenopausal healthy women. Quantitative global profiling of serum miRNAs was performed on the Applied Biosystems ViiA7 system using TaqMan Array Human MicroRNA A+B Cards Set v3.0 (Applied Biosystems, Foster City, CA) designed to identify 754 human miRNAs following manufacturer's protocol. Briefly, 30 ng of RNA was reverse transcribed to cDNA using TaqMan miRNA Reverse Transcription kit and Megaplex RT Primers Human Pool A v2.1 and Pool B v3.0, (Applied Biosystems, Foster city, CA). The mixture was incubated for 40 cycles at 16ºC for 2 min, 42ºC for 60s, and 50ºC 1 s, followed for incubation at 85ºC for 5 min to generate a library of miRNA cDNAs. Pre-amplification stage was performing using TaqMan PreAmp Master Mix and Megaplex™ PreAmp Primers (Applied Biosystems, Foster City, CA), following the manufacturer’s instructions. qPCR was then performed using TaqMan Universal PCR Master Mix and TaqMan Human MicroRNA Array Card A and Card B v3.0 at 95ºC for 10 min, followed by 40 cycles at 95ºC for 15s and at 60ºC for 60s."	"We prepared four pools of five postmenopausal osteoporotic women and four pools of five postmenopausal healthy women. Quantitative global profiling of serum miRNAs was performed on the Applied Biosystems ViiA7 system using TaqMan Array Human MicroRNA A+B Cards Set v3.0 (Applied Biosystems, Foster City, CA) designed to identify 754 human miRNAs following manufacturer's protocol. Briefly, 30 ng of RNA was reverse transcribed to cDNA using TaqMan miRNA Reverse Transcription kit and Megaplex RT Primers Human Pool A v2.1 and Pool B v3.0, (Applied Biosystems, Foster city, CA). The mixture was incubated for 40 cycles at 16ºC for 2 min, 42ºC for 60s, and 50ºC 1 s, followed for incubation at 85ºC for 5 min to generate a library of miRNA cDNAs. Pre-amplification stage was performing using TaqMan PreAmp Master Mix and Megaplex™ PreAmp Primers (Applied Biosystems, Foster City, CA), following the manufacturer’s instructions. qPCR was then performed using TaqMan Universal PCR Master Mix and TaqMan Human MicroRNA Array Card A and Card B v3.0 at 95ºC for 10 min, followed by 40 cycles at 95ºC for 15s and at 60ºC for 60s."
!Sample_taxid_ch1	"9606"	"9606"	"9606"	"9606"	"9606"	"9606"	"9606"	"9606"
!Sample_hyb_protocol	"n/a"	"n/a"	"n/a"	"n/a"	"n/a"	"n/a"	"n/a"	"n/a"
!Sample_scan_protocol	"n/a"	"n/a"	"n/a"	"n/a"	"n/a"	"n/a"	"n/a"	"n/a"
!Sample_data_processing	"The relative amount of microRNAs was calculated using the software Expression Suite 1.3 (Applied Biosystems, Foster City, CA); normalization method was performed using levels of RNU6 as normalizer. The levels of miRNAs that showed a 2-fold change and a p < 0.05 were considered to be differentially present in the osteoporotic group of samples."	"The relative amount of microRNAs was calculated using the software Expression Suite 1.3 (Applied Biosystems, Foster City, CA); normalization method was performed using levels of RNU6 as normalizer. The levels of miRNAs that showed a 2-fold change and a p < 0.05 were considered to be differentially present in the osteoporotic group of samples."	"The relative amount of microRNAs was calculated using the software Expression Suite 1.3 (Applied Biosystems, Foster City, CA); normalization method was performed using levels of RNU6 as normalizer. The levels of miRNAs that showed a 2-fold change and a p < 0.05 were considered to be differentially present in the osteoporotic group of samples."	"The relative amount of microRNAs was calculated using the software Expression Suite 1.3 (Applied Biosystems, Foster City, CA); normalization method was performed using levels of RNU6 as normalizer. The levels of miRNAs that showed a 2-fold change and a p < 0.05 were considered to be differentially present in the osteoporotic group of samples."	"The relative amount of microRNAs was calculated using the software Expression Suite 1.3 (Applied Biosystems, Foster City, CA); normalization method was performed using levels of RNU6 as normalizer. The levels of miRNAs that showed a 2-fold change and a p < 0.05 were considered to be differentially present in the osteoporotic group of samples."	"The relative amount of microRNAs was calculated using the software Expression Suite 1.3 (Applied Biosystems, Foster City, CA); normalization method was performed using levels of RNU6 as normalizer. The levels of miRNAs that showed a 2-fold change and a p < 0.05 were considered to be differentially present in the osteoporotic group of samples."	"The relative amount of microRNAs was calculated using the software Expression Suite 1.3 (Applied Biosystems, Foster City, CA); normalization method was performed using levels of RNU6 as normalizer. The levels of miRNAs that showed a 2-fold change and a p < 0.05 were considered to be differentially present in the osteoporotic group of samples."	"The relative amount of microRNAs was calculated using the software Expression Suite 1.3 (Applied Biosystems, Foster City, CA); normalization method was performed using levels of RNU6 as normalizer. The levels of miRNAs that showed a 2-fold change and a p < 0.05 were considered to be differentially present in the osteoporotic group of samples."
!Sample_platform_id	"GPL22556"	"GPL22556"	"GPL22556"	"GPL22556"	"GPL22556"	"GPL22556"	"GPL22556"	"GPL22556"
!Sample_contact_name	"Eric,Gustavo,Ramírez-Salazar"	"Eric,Gustavo,Ramírez-Salazar"	"Eric,Gustavo,Ramírez-Salazar"	"Eric,Gustavo,Ramírez-Salazar"	"Eric,Gustavo,Ramírez-Salazar"	"Eric,Gustavo,Ramírez-Salazar"	"Eric,Gustavo,Ramírez-Salazar"	"Eric,Gustavo,Ramírez-Salazar"
!Sample_contact_email	"ericgrs@gmail.com"	"ericgrs@gmail.com"	"ericgrs@gmail.com"	"ericgrs@gmail.com"	"ericgrs@gmail.com"	"ericgrs@gmail.com"	"ericgrs@gmail.com"	"ericgrs@gmail.com"
!Sample_contact_phone	"+525553501900"	"+525553501900"	"+525553501900"	"+525553501900"	"+525553501900"	"+525553501900"	"+525553501900"	"+525553501900"
!Sample_contact_institute	"INMEGEN"	"INMEGEN"	"INMEGEN"	"INMEGEN"	"INMEGEN"	"INMEGEN"	"INMEGEN"	"INMEGEN"
!Sample_contact_address	"Periferico Sur 4809, Arenal Tepepan, 14610 Ciudad de México"	"Periferico Sur 4809, Arenal Tepepan, 14610 Ciudad de México"	"Periferico Sur 4809, Arenal Tepepan, 14610 Ciudad de México"	"Periferico Sur 4809, Arenal Tepepan, 14610 Ciudad de México"	"Periferico Sur 4809, Arenal Tepepan, 14610 Ciudad de México"	"Periferico Sur 4809, Arenal Tepepan, 14610 Ciudad de México"	"Periferico Sur 4809, Arenal Tepepan, 14610 Ciudad de México"	"Periferico Sur 4809, Arenal Tepepan, 14610 Ciudad de México"
!Sample_contact_city	"México City"	"México City"	"México City"	"México City"	"México City"	"México City"	"México City"	"México City"
!Sample_contact_zip/postal_code	"14610"	"14610"	"14610"	"14610"	"14610"	"14610"	"14610"	"14610"
!Sample_contact_country	"Mexico"	"Mexico"	"Mexico"	"Mexico"	"Mexico"	"Mexico"	"Mexico"	"Mexico"
!Sample_supplementary_file	"NONE"	"NONE"	"NONE"	"NONE"	"NONE"	"NONE"	"NONE"	"NONE"
!Sample_data_row_count	"0"	"0"	"0"	"0"	"0"	"0"	"0"	"0"
!series_matrix_table_begin
"ID_REF"	"GSM3189518"	"GSM3189519"	"GSM3189520"	"GSM3189521"	"GSM3189522"	"GSM3189523"	"GSM3189524"	"GSM3189525"
!series_matrix_table_end
