# Supplementary material for: MiR-595 and Cldnd1: Potential related factors for bone loss in postmenopausal women with hip osteoporotic fracture
Source: PLoS One. 2024 Dec 31;19(12):e0313106. doi: 10.1371/journal.pone.0313106 (PMC11687715; doi:10.1371/journal.pone.0313106)
Supplement: S4 File — (ZIP) [file pone.0313106.s004.zip]

Archive with 1 entries (1 files):
- GSE100609_series_matrix.txt/GSE100609_series_matrix.txt
