# Supplementary material for: MiR-595 and Cldnd1: Potential related factors for bone loss in postmenopausal women with hip osteoporotic fracture
Source: PLoS One. 2024 Dec 31;19(12):e0313106. doi: 10.1371/journal.pone.0313106 (PMC11687715; doi:10.1371/journal.pone.0313106)
Supplement: S4 File — (ZIP) [file pone.0313106.s004.zip › GSE100609_series_matrix.txt/GSE100609_series_matrix.txt]

!Series_title	"Microarray profile of osteoporosis related genes of Indian post menopausal females"
!Series_geo_accession	"GSE100609"
!Series_status	"Public on Jun 29 2017"
!Series_submission_date	"Jun 28 2017"
!Series_last_update_date	"Jul 25 2021"
!Series_web_link	"https://www.longdom.org/open-access/differential-gene-expression-pattern-in-osteoclast-precursor-cells-of-indian-postmenopausal-women-with-and-without-osteoporosis-a-2572-4916-1000186.pdf"
!Series_summary	"Osteoporosis is a multifactorial disease with genetic and strong epigenetic component. In spite of enormous candidate gene association studies, the etiology and molecular mechanism of disease is not fully known. This study is undertaken to identify new markers of osteoporosis which could be vital in diagnosis and prognosis of disease, genome-wide microarray expression approach was employed on post menopausal Indian females living in same geographical area with almost similar life-style. To validate microarray gene expression pattern, qRT-PCR was performed on top 5 genes on osteoporotic (n =32) and non-osteoporotic (n=15) post menopausal females"
!Series_overall_design	"Osteoclast precursor cells were sorted from circulating monocytes of osteoporotic (n=4) and non-osteoporotic (n=4) post menopausal Asian Indian females with similar life-style and age after menopause."
!Series_overall_design	""
!Series_overall_design	"doi:10.4172/2572-4916.1000185"
!Series_type	"Expression profiling by high throughput sequencing"
!Series_contributor	"Mehrunnisa,,Raje"
!Series_contributor	"Suhas,,Mhaske"
!Series_contributor	"Mohan,,Wani"
!Series_contributor	"Payel,,Ghosh"
!Series_contributor	"Richa,,Ashma"
!Series_sample_id	"GSM2688913 GSM2688914 GSM2688915 GSM2688916 GSM2688917 GSM2688918 GSM2688919 GSM2688920 "
!Series_contact_name	"Richa,,Ashma"
!Series_contact_email	"richaashma@unipune.ac.in"
!Series_contact_phone	"9049800646"
!Series_contact_institute	"Savitribai Phule Pune University"
!Series_contact_address	"Assistant Professor, Center for Advanced Studies, Department of Zoology, Savitribai Phule Pune University, Pune – 411007"
!Series_contact_city	"Pune"
!Series_contact_state	"Maharashtra"
!Series_contact_zip/postal_code	"411007"
!Series_contact_country	"India"
!Series_supplementary_file	"ftp://ftp.ncbi.nlm.nih.gov/geo/series/GSE100nnn/GSE100609/suppl/GSE100609_RAW.tar"
!Series_supplementary_file	"ftp://ftp.ncbi.nlm.nih.gov/geo/series/GSE100nnn/GSE100609/suppl/GSE100609_normalized_gene.xls.gz"
!Series_platform_id	"GPL16699"
!Series_platform_taxid	"9606"
!Series_sample_taxid	"9606"
!Series_relation	"BioProject: https://www.ncbi.nlm.nih.gov/bioproject/PRJNA392286"

!Sample_title	"MA1"	"MA3"	"MA5"	"MA13"	"MA7"	"MA9"	"MA11"	"MA15"
!Sample_geo_accession	"GSM2688913"	"GSM2688914"	"GSM2688915"	"GSM2688916"	"GSM2688917"	"GSM2688918"	"GSM2688919"	"GSM2688920"
!Sample_status	"Public on Jun 29 2017"	"Public on Jun 29 2017"	"Public on Jun 29 2017"	"Public on Jun 29 2017"	"Public on Jun 29 2017"	"Public on Jun 29 2017"	"Public on Jun 29 2017"	"Public on Jun 29 2017"
!Sample_submission_date	"Jun 28 2017"	"Jun 28 2017"	"Jun 28 2017"	"Jun 28 2017"	"Jun 28 2017"	"Jun 28 2017"	"Jun 28 2017"	"Jun 28 2017"
!Sample_last_update_date	"Jan 23 2018"	"Jan 23 2018"	"Jan 23 2018"	"Jan 23 2018"	"Jan 23 2018"	"Jan 23 2018"	"Jan 23 2018"	"Jan 23 2018"
!Sample_type	"RNA"	"RNA"	"RNA"	"RNA"	"RNA"	"RNA"	"RNA"	"RNA"
!Sample_channel_count	"1"	"1"	"1"	"1"	"1"	"1"	"1"	"1"
!Sample_source_name_ch1	"Osteoclast precursors derived from PBMCs"	"Osteoclast precursors derived from PBMCs"	"Osteoclast precursors derived from PBMCs"	"Osteoclast precursors derived from PBMCs"	"Osteoclast precursors derived from PBMCs"	"Osteoclast precursors derived from PBMCs"	"Osteoclast precursors derived from PBMCs"	"Osteoclast precursors derived from PBMCs"
!Sample_organism_ch1	"Homo sapiens"	"Homo sapiens"	"Homo sapiens"	"Homo sapiens"	"Homo sapiens"	"Homo sapiens"	"Homo sapiens"	"Homo sapiens"
!Sample_characteristics_ch1	"gender: Female"	"gender: Female"	"gender: Female"	"gender: Female"	"gender: Female"	"gender: Female"	"gender: Female"	"gender: Female"
!Sample_characteristics_ch1	"Stage: Postmenopause"	"Stage: Postmenopause"	"Stage: Postmenopause"	"Stage: Postmenopause"	"Stage: Postmenopause"	"Stage: Postmenopause"	"Stage: Postmenopause"	"Stage: Postmenopause"
!Sample_characteristics_ch1	"normal - osteoporosis: Osteoporosis"	"normal - osteoporosis: Osteoporosis"	"normal - osteoporosis: Osteoporosis"	"normal - osteoporosis: Osteoporosis"	"normal - osteoporosis: Normal"	"normal - osteoporosis: Normal"	"normal - osteoporosis: Normal"	"normal - osteoporosis: Normal"
!Sample_characteristics_ch1	"cell type: osteoclast precursors"	"cell type: osteoclast precursors"	"cell type: osteoclast precursors"	"cell type: osteoclast precursors"	"cell type: osteoclast precursors"	"cell type: osteoclast precursors"	"cell type: osteoclast precursors"	"cell type: osteoclast precursors"
!Sample_treatment_protocol_ch1	"The osteoporotic and non-osteoporotic conditions were decided using WHO guidelines stating T score above -1 SD is non-osteoporotic and below -2.5 SD is osteoporotic condition"	"The osteoporotic and non-osteoporotic conditions were decided using WHO guidelines stating T score above -1 SD is non-osteoporotic and below -2.5 SD is osteoporotic condition"	"The osteoporotic and non-osteoporotic conditions were decided using WHO guidelines stating T score above -1 SD is non-osteoporotic and below -2.5 SD is osteoporotic condition"	"The osteoporotic and non-osteoporotic conditions were decided using WHO guidelines stating T score above -1 SD is non-osteoporotic and below -2.5 SD is osteoporotic condition"	"The osteoporotic and non-osteoporotic conditions were decided using WHO guidelines stating T score above -1 SD is non-osteoporotic and below -2.5 SD is osteoporotic condition"	"The osteoporotic and non-osteoporotic conditions were decided using WHO guidelines stating T score above -1 SD is non-osteoporotic and below -2.5 SD is osteoporotic condition"	"The osteoporotic and non-osteoporotic conditions were decided using WHO guidelines stating T score above -1 SD is non-osteoporotic and below -2.5 SD is osteoporotic condition"	"The osteoporotic and non-osteoporotic conditions were decided using WHO guidelines stating T score above -1 SD is non-osteoporotic and below -2.5 SD is osteoporotic condition"
!Sample_growth_protocol_ch1	"PBMCs were isolated from whole blood vials by fractionating on Hypaque 1077. Isolated PBMCs were resuspended in 1 ml of isolation buffer and cell count was taken. An average of ~ 1.5× 107 cells/ml were obtained and subjected for CD14+ sorting using Dynabeads® CD14 positive isolation kit (Invitrogen) following manufacturer’s protocol."	"PBMCs were isolated from whole blood vials by fractionating on Hypaque 1077. Isolated PBMCs were resuspended in 1 ml of isolation buffer and cell count was taken. An average of ~ 1.5× 107 cells/ml were obtained and subjected for CD14+ sorting using Dynabeads® CD14 positive isolation kit (Invitrogen) following manufacturer’s protocol."	"PBMCs were isolated from whole blood vials by fractionating on Hypaque 1077. Isolated PBMCs were resuspended in 1 ml of isolation buffer and cell count was taken. An average of ~ 1.5× 107 cells/ml were obtained and subjected for CD14+ sorting using Dynabeads® CD14 positive isolation kit (Invitrogen) following manufacturer’s protocol."	"PBMCs were isolated from whole blood vials by fractionating on Hypaque 1077. Isolated PBMCs were resuspended in 1 ml of isolation buffer and cell count was taken. An average of ~ 1.5× 107 cells/ml were obtained and subjected for CD14+ sorting using Dynabeads® CD14 positive isolation kit (Invitrogen) following manufacturer’s protocol."	"PBMCs were isolated from whole blood vials by fractionating on Hypaque 1077. Isolated PBMCs were resuspended in 1 ml of isolation buffer and cell count was taken. An average of ~ 1.5× 107 cells/ml were obtained and subjected for CD14+ sorting using Dynabeads® CD14 positive isolation kit (Invitrogen) following manufacturer’s protocol."	"PBMCs were isolated from whole blood vials by fractionating on Hypaque 1077. Isolated PBMCs were resuspended in 1 ml of isolation buffer and cell count was taken. An average of ~ 1.5× 107 cells/ml were obtained and subjected for CD14+ sorting using Dynabeads® CD14 positive isolation kit (Invitrogen) following manufacturer’s protocol."	"PBMCs were isolated from whole blood vials by fractionating on Hypaque 1077. Isolated PBMCs were resuspended in 1 ml of isolation buffer and cell count was taken. An average of ~ 1.5× 107 cells/ml were obtained and subjected for CD14+ sorting using Dynabeads® CD14 positive isolation kit (Invitrogen) following manufacturer’s protocol."	"PBMCs were isolated from whole blood vials by fractionating on Hypaque 1077. Isolated PBMCs were resuspended in 1 ml of isolation buffer and cell count was taken. An average of ~ 1.5× 107 cells/ml were obtained and subjected for CD14+ sorting using Dynabeads® CD14 positive isolation kit (Invitrogen) following manufacturer’s protocol."
!Sample_molecule_ch1	"total RNA"	"total RNA"	"total RNA"	"total RNA"	"total RNA"	"total RNA"	"total RNA"	"total RNA"
!Sample_extract_protocol_ch1	"Total RNA was isolated from these CD14+ cells using Trizol reagent (life technologies) and was purified using RNeasy mini kit (Quigene). RNA quality and concentration was determined using Nanodrop and 1% agarose gel electrophoresis. RNA integrity was checked by assessing ratio of 18s and 28s ribosomal RNA intensity peaks (Agilent 2100 Expert Bioanalyzer)."	"Total RNA was isolated from these CD14+ cells using Trizol reagent (life technologies) and was purified using RNeasy mini kit (Quigene). RNA quality and concentration was determined using Nanodrop and 1% agarose gel electrophoresis. RNA integrity was checked by assessing ratio of 18s and 28s ribosomal RNA intensity peaks (Agilent 2100 Expert Bioanalyzer)."	"Total RNA was isolated from these CD14+ cells using Trizol reagent (life technologies) and was purified using RNeasy mini kit (Quigene). RNA quality and concentration was determined using Nanodrop and 1% agarose gel electrophoresis. RNA integrity was checked by assessing ratio of 18s and 28s ribosomal RNA intensity peaks (Agilent 2100 Expert Bioanalyzer)."	"Total RNA was isolated from these CD14+ cells using Trizol reagent (life technologies) and was purified using RNeasy mini kit (Quigene). RNA quality and concentration was determined using Nanodrop and 1% agarose gel electrophoresis. RNA integrity was checked by assessing ratio of 18s and 28s ribosomal RNA intensity peaks (Agilent 2100 Expert Bioanalyzer)."	"Total RNA was isolated from these CD14+ cells using Trizol reagent (life technologies) and was purified using RNeasy mini kit (Quigene). RNA quality and concentration was determined using Nanodrop and 1% agarose gel electrophoresis. RNA integrity was checked by assessing ratio of 18s and 28s ribosomal RNA intensity peaks (Agilent 2100 Expert Bioanalyzer)."	"Total RNA was isolated from these CD14+ cells using Trizol reagent (life technologies) and was purified using RNeasy mini kit (Quigene). RNA quality and concentration was determined using Nanodrop and 1% agarose gel electrophoresis. RNA integrity was checked by assessing ratio of 18s and 28s ribosomal RNA intensity peaks (Agilent 2100 Expert Bioanalyzer)."	"Total RNA was isolated from these CD14+ cells using Trizol reagent (life technologies) and was purified using RNeasy mini kit (Quigene). RNA quality and concentration was determined using Nanodrop and 1% agarose gel electrophoresis. RNA integrity was checked by assessing ratio of 18s and 28s ribosomal RNA intensity peaks (Agilent 2100 Expert Bioanalyzer)."	"Total RNA was isolated from these CD14+ cells using Trizol reagent (life technologies) and was purified using RNeasy mini kit (Quigene). RNA quality and concentration was determined using Nanodrop and 1% agarose gel electrophoresis. RNA integrity was checked by assessing ratio of 18s and 28s ribosomal RNA intensity peaks (Agilent 2100 Expert Bioanalyzer)."
!Sample_label_ch1	"Cy3"	"Cy3"	"Cy3"	"Cy3"	"Cy3"	"Cy3"	"Cy3"	"Cy3"
!Sample_label_protocol_ch1	"T7 promoter based-linear amplification to generate labeled complementary RNA using the Agilent Quick-Amp labeling Kit"	"T7 promoter based-linear amplification to generate labeled complementary RNA using the Agilent Quick-Amp labeling Kit"	"T7 promoter based-linear amplification to generate labeled complementary RNA using the Agilent Quick-Amp labeling Kit"	"T7 promoter based-linear amplification to generate labeled complementary RNA using the Agilent Quick-Amp labeling Kit"	"T7 promoter based-linear amplification to generate labeled complementary RNA using the Agilent Quick-Amp labeling Kit"	"T7 promoter based-linear amplification to generate labeled complementary RNA using the Agilent Quick-Amp labeling Kit"	"T7 promoter based-linear amplification to generate labeled complementary RNA using the Agilent Quick-Amp labeling Kit"	"T7 promoter based-linear amplification to generate labeled complementary RNA using the Agilent Quick-Amp labeling Kit"
!Sample_taxid_ch1	"9606"	"9606"	"9606"	"9606"	"9606"	"9606"	"9606"	"9606"
!Sample_hyb_protocol	"Agilent’s In situ Hybridzation kit 5190-6420"	"Agilent’s In situ Hybridzation kit 5190-6420"	"Agilent’s In situ Hybridzation kit 5190-6420"	"Agilent’s In situ Hybridzation kit 5190-6420"	"Agilent’s In situ Hybridzation kit 5190-6420"	"Agilent’s In situ Hybridzation kit 5190-6420"	"Agilent’s In situ Hybridzation kit 5190-6420"	"Agilent’s In situ Hybridzation kit 5190-6420"
!Sample_scan_protocol	"The images were manually verified and found to be devoid of uneven hybridization, streaks, blobs and other artifacts. Hybridization across the slide was done based on number of feature that were “g is PosAndSignif” which indicates feature is positive and significantly above background."	"The images were manually verified and found to be devoid of uneven hybridization, streaks, blobs and other artifacts. Hybridization across the slide was done based on number of feature that were “g is PosAndSignif” which indicates feature is positive and significantly above background."	"The images were manually verified and found to be devoid of uneven hybridization, streaks, blobs and other artifacts. Hybridization across the slide was done based on number of feature that were “g is PosAndSignif” which indicates feature is positive and significantly above background."	"The images were manually verified and found to be devoid of uneven hybridization, streaks, blobs and other artifacts. Hybridization across the slide was done based on number of feature that were “g is PosAndSignif” which indicates feature is positive and significantly above background."	"The images were manually verified and found to be devoid of uneven hybridization, streaks, blobs and other artifacts. Hybridization across the slide was done based on number of feature that were “g is PosAndSignif” which indicates feature is positive and significantly above background."	"The images were manually verified and found to be devoid of uneven hybridization, streaks, blobs and other artifacts. Hybridization across the slide was done based on number of feature that were “g is PosAndSignif” which indicates feature is positive and significantly above background."	"The images were manually verified and found to be devoid of uneven hybridization, streaks, blobs and other artifacts. Hybridization across the slide was done based on number of feature that were “g is PosAndSignif” which indicates feature is positive and significantly above background."	"The images were manually verified and found to be devoid of uneven hybridization, streaks, blobs and other artifacts. Hybridization across the slide was done based on number of feature that were “g is PosAndSignif” which indicates feature is positive and significantly above background."
!Sample_description	"CD14+cells"	"CD14+cells"	"CD14+cells"	"CD14+cells"	"CD14+cells"	"CD14+cells"	"CD14+cells"	"CD14+cells"
!Sample_data_processing	"The raw data generated by microarray hybridization was intra array normalized using Genespring GX software. For inter-array normalization, median of 4 normal subjects and 4 osteoporosis females across all genes (spots / entity) was considered. From the entity of osteoporosis, the median value of normal was subtracted. This normalized data was used for log2fold change (FC) calculation"	"The raw data generated by microarray hybridization was intra array normalized using Genespring GX software. For inter-array normalization, median of 4 normal subjects and 4 osteoporosis females across all genes (spots / entity) was considered. From the entity of osteoporosis, the median value of normal was subtracted. This normalized data was used for log2fold change (FC) calculation"	"The raw data generated by microarray hybridization was intra array normalized using Genespring GX software. For inter-array normalization, median of 4 normal subjects and 4 osteoporosis females across all genes (spots / entity) was considered. From the entity of osteoporosis, the median value of normal was subtracted. This normalized data was used for log2fold change (FC) calculation"	"The raw data generated by microarray hybridization was intra array normalized using Genespring GX software. For inter-array normalization, median of 4 normal subjects and 4 osteoporosis females across all genes (spots / entity) was considered. From the entity of osteoporosis, the median value of normal was subtracted. This normalized data was used for log2fold change (FC) calculation"	"The raw data generated by microarray hybridization was intra array normalized using Genespring GX software. For inter-array normalization, median of 4 normal subjects and 4 osteoporosis females across all genes (spots / entity) was considered. From the entity of osteoporosis, the median value of normal was subtracted. This normalized data was used for log2fold change (FC) calculation"	"The raw data generated by microarray hybridization was intra array normalized using Genespring GX software. For inter-array normalization, median of 4 normal subjects and 4 osteoporosis females across all genes (spots / entity) was considered. From the entity of osteoporosis, the median value of normal was subtracted. This normalized data was used for log2fold change (FC) calculation"	"The raw data generated by microarray hybridization was intra array normalized using Genespring GX software. For inter-array normalization, median of 4 normal subjects and 4 osteoporosis females across all genes (spots / entity) was considered. From the entity of osteoporosis, the median value of normal was subtracted. This normalized data was used for log2fold change (FC) calculation"	"The raw data generated by microarray hybridization was intra array normalized using Genespring GX software. For inter-array normalization, median of 4 normal subjects and 4 osteoporosis females across all genes (spots / entity) was considered. From the entity of osteoporosis, the median value of normal was subtracted. This normalized data was used for log2fold change (FC) calculation"
!Sample_platform_id	"GPL16699"	"GPL16699"	"GPL16699"	"GPL16699"	"GPL16699"	"GPL16699"	"GPL16699"	"GPL16699"
!Sample_contact_name	"Richa,,Ashma"	"Richa,,Ashma"	"Richa,,Ashma"	"Richa,,Ashma"	"Richa,,Ashma"	"Richa,,Ashma"	"Richa,,Ashma"	"Richa,,Ashma"
!Sample_contact_email	"richaashma@unipune.ac.in"	"richaashma@unipune.ac.in"	"richaashma@unipune.ac.in"	"richaashma@unipune.ac.in"	"richaashma@unipune.ac.in"	"richaashma@unipune.ac.in"	"richaashma@unipune.ac.in"	"richaashma@unipune.ac.in"
!Sample_contact_phone	"9049800646"	"9049800646"	"9049800646"	"9049800646"	"9049800646"	"9049800646"	"9049800646"	"9049800646"
!Sample_contact_institute	"Savitribai Phule Pune University"	"Savitribai Phule Pune University"	"Savitribai Phule Pune University"	"Savitribai Phule Pune University"	"Savitribai Phule Pune University"	"Savitribai Phule Pune University"	"Savitribai Phule Pune University"	"Savitribai Phule Pune University"
!Sample_contact_address	"Assistant Professor, Center for Advanced Studies, Department of Zoology, Savitribai Phule Pune University, Pune – 411007"	"Assistant Professor, Center for Advanced Studies, Department of Zoology, Savitribai Phule Pune University, Pune – 411007"	"Assistant Professor, Center for Advanced Studies, Department of Zoology, Savitribai Phule Pune University, Pune – 411007"	"Assistant Professor, Center for Advanced Studies, Department of Zoology, Savitribai Phule Pune University, Pune – 411007"	"Assistant Professor, Center for Advanced Studies, Department of Zoology, Savitribai Phule Pune University, Pune – 411007"	"Assistant Professor, Center for Advanced Studies, Department of Zoology, Savitribai Phule Pune University, Pune – 411007"	"Assistant Professor, Center for Advanced Studies, Department of Zoology, Savitribai Phule Pune University, Pune – 411007"	"Assistant Professor, Center for Advanced Studies, Department of Zoology, Savitribai Phule Pune University, Pune – 411007"
!Sample_contact_city	"Pune"	"Pune"	"Pune"	"Pune"	"Pune"	"Pune"	"Pune"	"Pune"
!Sample_contact_state	"Maharashtra"	"Maharashtra"	"Maharashtra"	"Maharashtra"	"Maharashtra"	"Maharashtra"	"Maharashtra"	"Maharashtra"
!Sample_contact_zip/postal_code	"411007"	"411007"	"411007"	"411007"	"411007"	"411007"	"411007"	"411007"
!Sample_contact_country	"India"	"India"	"India"	"India"	"India"	"India"	"India"	"India"
!Sample_supplementary_file	"ftp://ftp.ncbi.nlm.nih.gov/geo/samples/GSM2688nnn/GSM2688913/suppl/GSM2688913_SG13134300_253949443375_S001_GE1_1105_Oct12_1_1_MA1.txt.gz"	"ftp://ftp.ncbi.nlm.nih.gov/geo/samples/GSM2688nnn/GSM2688914/suppl/GSM2688914_SG13134300_253949443375_S001_GE1_1105_Oct12_1_2_MA3.txt.gz"	"ftp://ftp.ncbi.nlm.nih.gov/geo/samples/GSM2688nnn/GSM2688915/suppl/GSM2688915_SG13134300_253949443375_S001_GE1_1105_Oct12_1_3_MA5.txt.gz"	"ftp://ftp.ncbi.nlm.nih.gov/geo/samples/GSM2688nnn/GSM2688916/suppl/GSM2688916_SG13134300_253949443375_S001_GE1_1105_Oct12_2_3_MA13.txt.gz"	"ftp://ftp.ncbi.nlm.nih.gov/geo/samples/GSM2688nnn/GSM2688917/suppl/GSM2688917_SG13134300_253949443375_S001_GE1_1105_Oct12_1_4_MA7.txt.gz"	"ftp://ftp.ncbi.nlm.nih.gov/geo/samples/GSM2688nnn/GSM2688918/suppl/GSM2688918_SG13134300_253949443375_S001_GE1_1105_Oct12_2_1_MA9.txt.gz"	"ftp://ftp.ncbi.nlm.nih.gov/geo/samples/GSM2688nnn/GSM2688919/suppl/GSM2688919_SG13134300_253949443375_S001_GE1_1105_Oct12_2_2_MA11.txt.gz"	"ftp://ftp.ncbi.nlm.nih.gov/geo/samples/GSM2688nnn/GSM2688920/suppl/GSM2688920_SG13134300_253949443375_S001_GE1_1105_Oct12_2_4_MA15.txt.gz"
!Sample_data_row_count	"62976"	"62976"	"62976"	"62976"	"62976"	"62976"	"62976"	"62976"
!series_matrix_table_begin
"ID_REF"	"GSM2688913"	"GSM2688914"	"GSM2688915"	"GSM2688916"	"GSM2688917"	"GSM2688918"	"GSM2688919"	"GSM2688920"
1	1.061748e+005	2.377507e+004	3.751220e+004	4.138320e+004	7.660865e+004	5.159376e+004	3.812545e+004	5.215714e+004
2	2.292298e+000	1.999490e+000	1.759088e+000	1.944130e+000	1.940374e+000	2.053588e+000	1.840754e+000	1.927932e+000
3	2.284539e+000	1.998959e+000	1.764351e+000	1.942829e+000	1.933687e+000	2.049660e+000	1.838882e+000	1.925685e+000
4	7.868002e+002	6.091108e+002	1.218759e+003	1.608767e+003	1.585123e+003	1.325025e+003	4.300295e+002	1.548148e+003
5	2.269387e+000	1.996824e+000	1.773201e+000	1.939540e+000	1.920446e+000	2.041564e+000	1.834419e+000	2.564330e+000
6	2.261998e+000	1.995265e+000	1.776842e+000	1.937612e+000	1.913847e+000	2.037382e+000	1.831753e+000	1.917599e+000
7	1.533972e+001	2.510675e+000	1.780038e+000	5.876473e+000	1.907277e+000	5.034054e+000	1.828879e+000	4.315687e+000
8	9.090949e+000	2.789716e+000	5.194335e+001	3.813603e+002	3.969592e+002	8.507605e+002	1.320085e+002	3.824810e+002
9	1.371015e+001	1.731578e+001	1.939374e+000	2.413331e+001	2.467685e+001	2.179408e+001	1.376788e+001	1.753798e+001
10	7.554385e+000	4.908400e+000	2.703398e+000	1.297026e+001	1.187445e+001	1.325012e+001	1.750500e+001	1.473598e+001
11	7.472642e+000	1.983514e+000	1.788229e+000	9.574409e+000	1.346386e+001	2.261963e+001	8.488246e+000	1.579810e+001
12	3.238060e+002	2.335358e+002	7.809943e+002	7.602300e+002	7.076102e+002	8.250283e+002	2.469959e+002	6.844603e+002
13	7.090807e+001	9.955384e+001	1.022241e+002	1.490808e+002	1.105155e+002	1.076591e+002	9.693077e+001	1.107097e+002
14	2.208046e+000	1.973431e+000	1.789913e+000	2.021238e+000	1.862727e+000	2.001367e+000	1.802998e+000	6.209351e+000
15	2.201907e+000	1.969779e+000	1.789700e+000	2.102250e+000	1.856531e+000	1.996610e+000	5.758813e+000	1.883255e+000
16	2.195858e+000	1.965885e+000	1.789072e+000	5.344817e+000	1.850300e+000	2.432347e+000	1.794107e+000	3.977073e+000
17	2.875419e+001	1.332170e+001	4.097825e+001	4.305860e+001	4.101336e+001	5.645652e+001	2.406323e+001	5.764979e+001
18	1.134541e+002	8.616501e+001	1.172333e+002	1.427536e+002	1.474496e+002	1.558174e+002	6.133079e+001	1.397151e+002
19	7.241528e+000	1.952970e+000	9.256504e+000	7.257368e+000	1.832353e+000	1.977573e+000	1.404132e+001	1.949295e+000
20	1.347238e+002	9.497885e+001	3.066921e+002	2.405838e+002	2.520474e+002	2.794573e+002	2.381011e+002	2.845248e+002
21	2.167432e+000	2.813433e+000	3.152689e+000	1.891025e+000	1.820600e+000	1.967971e+000	1.769776e+000	2.260158e+000
22	2.213724e+001	7.984101e+000	3.543318e+001	5.412638e+001	2.514656e+001	5.249989e+001	8.278990e+000	5.269260e+001
23	2.156802e+000	2.899459e+000	5.097810e+000	2.156134e+000	1.809154e+000	1.958305e+000	1.759415e+000	1.843754e+000
24	5.010809e+000	2.342534e+000	1.112277e+001	6.802604e+000	4.410991e+000	3.871079e+000	1.218913e+001	8.233656e+000
25	2.455432e+000	5.782692e+000	9.689830e+000	1.856879e+001	5.918779e+000	7.727703e+000	7.775833e+000	1.072189e+001
26	8.915088e+001	4.483049e+001	4.849400e+001	1.407958e+002	1.237388e+002	1.648360e+002	1.074230e+002	1.180700e+002
27	2.136802e+000	1.913182e+000	5.533974e+000	5.998028e+000	2.011607e+000	5.192357e+000	1.737994e+000	2.949511e+000
28	1.154890e+002	6.050890e+001	1.139899e+002	2.121058e+002	1.580766e+002	1.700500e+002	1.024781e+002	1.968305e+002
29	2.127588e+000	3.692655e+000	1.754642e+000	3.657835e+000	3.485701e+000	1.929893e+000	1.727061e+000	1.810784e+000
30	3.732984e+000	5.578452e+000	1.886166e+001	1.354926e+001	1.496468e+001	1.667199e+001	6.743329e+000	2.192248e+001
31	3.742992e+001	7.938115e+000	1.746041e+000	1.406842e+001	5.550358e+000	4.894280e+000	1.983176e+002	1.799446e+000
32	2.703805e+002	7.636875e+001	3.841815e+002	4.837168e+002	1.546573e+002	6.604742e+002	9.265588e+001	6.374884e+002
33	2.109726e+000	1.879901e+000	1.736829e+000	1.838641e+000	1.755610e+000	1.911561e+000	1.705079e+000	1.788067e+000
34	1.830198e+001	1.821509e+001	3.294997e+001	1.960537e+001	1.441996e+001	3.022134e+001	1.563851e+001	4.559050e+001
35	2.101432e+000	4.223816e+000	1.727187e+000	1.829326e+000	1.745762e+000	1.902676e+000	1.694152e+000	1.776620e+000
36	1.446057e+001	1.721455e+001	9.715151e+000	5.161224e+001	2.057676e+001	3.867636e+001	2.301795e+001	2.818889e+001
37	8.966543e+001	1.003113e+002	1.357867e+002	5.367433e+001	1.315538e+002	1.366538e+002	1.101685e+002	8.884050e+001
38	4.106343e+000	5.500895e+000	4.540611e+000	3.408206e+000	7.418555e+000	5.677509e+000	5.460928e+000	5.643895e+000
39	2.568707e+002	1.229798e+002	1.004573e+002	1.859696e+002	8.415445e+001	1.378871e+002	3.493745e+001	1.566343e+002
40	1.121105e+002	4.482873e+001	1.063195e+002	1.516981e+002	4.880753e+001	1.595704e+002	4.770405e+001	1.179679e+002
41	4.128282e+001	1.071335e+001	5.844883e+001	4.924580e+001	2.029901e+001	2.139773e+001	6.697718e+001	3.232535e+001
42	2.015703e+001	5.471227e+000	1.055738e+001	1.081749e+001	3.847800e+000	9.130240e+000	1.302481e+001	1.050903e+001
43	1.776782e+001	7.719519e+000	1.195491e+001	6.425981e+000	3.181222e+000	4.329040e+001	8.899000e+000	2.613633e+001
44	1.473124e+002	3.273212e+001	6.252709e+001	2.484832e+002	7.124036e+001	3.705044e+002	2.952731e+001	2.372534e+002
45	1.065832e+002	5.418984e+001	1.289042e+002	1.812345e+002	2.111741e+002	4.509120e+001	2.026158e+002	8.056539e+001
46	5.204459e+000	1.807459e+000	1.668413e+000	1.777423e+000	1.696800e+000	1.857967e+000	1.636990e+000	2.013148e+000
47	9.497345e+001	6.754337e+001	1.029543e+002	1.849805e+002	1.777701e+002	1.743186e+002	8.321461e+001	1.396048e+002
48	5.933857e+001	3.525772e+001	4.411731e+001	5.655233e+001	5.703023e+001	5.152094e+001	2.960270e+001	7.023630e+001
49	3.389551e+000	6.575090e+000	6.736091e+000	1.933813e+001	2.896205e+000	8.324717e+000	7.379396e+000	8.634989e+000
50	2.049081e+000	1.786586e+000	1.646397e+000	3.495041e+000	2.394220e+000	2.466186e+000	1.618216e+000	1.791738e+001
51	2.046225e+000	1.781534e+000	1.640998e+000	2.662504e+000	1.677685e+000	1.840598e+000	1.613766e+000	1.687331e+000
52	2.043421e+000	1.776576e+000	1.635593e+000	1.749960e+000	1.228381e+002	5.254867e+000	1.609442e+000	1.682254e+000
53	4.273936e+002	2.110303e+002	7.812769e+002	8.014599e+002	5.337566e+002	9.376328e+002	2.886475e+002	9.445048e+002
54	2.037979e+000	3.365081e+000	1.624910e+000	1.741107e+000	1.667165e+000	1.830996e+000	1.600961e+000	1.671915e+000
55	1.031043e+003	4.159342e+002	4.312819e+002	9.711768e+002	4.022350e+002	7.738164e+002	2.307059e+002	1.001823e+003
56	2.032606e+000	1.757517e+000	1.614406e+000	2.949641e+000	3.046738e+000	1.825404e+000	4.702731e+000	2.249667e+000
57	2.765413e+002	1.185889e+002	2.469861e+002	2.738990e+002	1.863247e+002	1.848392e+002	1.433929e+002	2.757189e+002
58	2.027733e+000	1.964901e+000	1.819839e+000	4.779037e+000	5.778243e+001	1.819917e+000	1.979526e+000	2.282729e+000
59	2.025364e+000	1.744331e+000	1.599167e+000	1.719781e+000	1.651203e+000	1.817309e+000	1.581763e+000	1.647541e+000
60	6.944223e+001	1.863915e+001	4.358054e+001	5.935603e+001	5.065817e+001	4.528246e+001	1.069370e+002	6.213241e+001
61	1.113343e+003	8.117487e+002	2.249907e+003	1.448776e+003	1.694952e+003	1.579667e+003	1.024569e+003	2.360161e+003
62	5.182123e+001	3.378304e+001	6.332813e+001	6.465657e+001	5.790619e+001	9.637719e+001	2.715098e+001	9.858425e+001
63	8.830279e+000	4.812205e+000	8.093477e+000	1.006423e+001	9.552062e+000	5.400697e+000	5.927770e+000	1.201630e+001
64	1.456836e+002	1.352324e+002	3.927387e+002	4.536541e+002	3.665568e+002	3.794156e+002	1.305507e+002	3.522622e+002
65	7.139923e+002	2.329043e+003	7.774965e+001	2.167561e+002	9.350472e+001	5.517427e+002	1.717802e+002	1.337945e+002
66	8.109230e+001	3.912117e+001	5.928399e+001	1.033528e+002	5.461158e+001	1.003946e+002	3.755975e+001	7.847706e+001
67	2.008175e+000	1.713662e+000	1.562118e+000	1.688823e+000	1.629886e+000	1.799955e+000	1.557055e+000	1.612900e+000
68	2.006715e+000	1.710299e+000	1.557963e+000	1.685218e+000	6.555739e+001	1.798226e+000	6.263434e+000	1.608977e+000
69	5.045124e+000	1.707130e+000	1.553906e+000	5.244138e+000	1.625378e+000	1.796588e+000	1.552062e+000	1.604989e+000
70	2.003261e+000	1.704084e+000	1.987987e+000	1.678353e+000	1.623226e+000	4.105906e+000	2.115428e+000	1.821980e+000
71	2.588192e+000	2.743015e+000	1.551212e+000	1.675017e+000	1.621170e+000	1.793658e+000	1.547652e+000	1.597801e+000
72	2.000047e+000	1.698415e+000	1.542295e+000	1.671802e+000	1.841202e+002	1.792233e+000	1.545626e+000	1.594306e+000
73	1.190360e+002	8.855892e+001	1.088929e+002	2.122405e+002	1.340265e+002	1.721356e+002	1.172405e+002	1.778528e+002
74	1.997003e+000	1.693125e+000	1.535103e+000	1.665567e+000	1.834678e+000	4.951775e+000	1.989177e+000	1.587557e+000
75	1.995599e+000	1.690713e+000	3.617237e+000	3.945618e+000	1.613783e+000	1.788746e+000	1.698779e+000	1.584211e+000
76	2.732010e+000	1.688431e+000	1.528561e+000	2.640564e+000	3.146906e+000	3.210684e+000	1.538824e+000	1.581249e+000
77	4.743389e+001	9.887554e+000	4.634849e+001	7.966347e+001	2.921295e+001	1.157479e+002	1.398352e+001	8.720866e+001
78	7.641012e+000	4.744446e+000	5.910642e+000	9.207237e+000	5.218533e+000	1.527737e+001	5.285587e+000	1.931381e+000
79	2.235721e+001	1.109212e+001	4.041193e+001	2.351807e+001	4.159396e+001	2.656981e+001	7.771355e+002	1.257359e+001
80	1.261092e+002	3.912523e+001	2.452200e+001	4.322186e+001	3.225407e+001	4.181266e+001	3.040398e+001	3.108136e+001
81	4.795221e+001	1.469167e+001	2.499042e+001	2.604882e+001	2.476644e+001	2.696391e+001	2.917063e+001	2.671940e+001
82	1.988871e+001	1.090589e+001	2.571650e+001	2.787483e+001	7.735643e+000	2.287115e+001	7.341927e+000	3.131405e+001
83	4.270331e+001	5.663266e+001	3.320117e+002	2.389537e+002	4.627104e+002	1.610366e+002	1.814994e+002	3.827338e+002
84	8.287996e+000	3.836655e+000	6.506912e+000	1.383846e+001	1.624263e+001	7.877769e+000	3.714799e+000	1.028138e+001
85	1.984510e+000	1.673621e+000	9.324654e+000	3.741696e+000	1.042720e+001	1.782974e+000	2.004983e+000	8.051995e+000
86	2.239165e+001	1.831130e+000	1.539198e+001	2.969257e+001	2.301543e+001	4.182490e+001	1.531038e+000	3.192877e+001
87	5.144800e+002	2.869942e+002	1.672684e+002	2.313555e+002	9.444702e+001	3.670923e+002	2.126403e+002	9.685083e+001
88	1.982463e+000	1.671156e+000	1.499462e+000	1.632301e+000	2.994149e+000	1.782947e+000	3.778709e+000	1.552618e+000
89	1.981807e+000	2.708125e+000	1.497931e+000	1.630662e+000	3.716737e+000	1.783088e+000	1.531225e+000	2.122384e+000
90	4.796914e+000	1.670081e+000	9.703497e+000	1.159206e+001	3.127714e+000	4.402390e+000	9.056951e+000	1.835542e+001
91	3.380126e+000	4.737878e+000	6.274752e+000	9.697013e+000	4.700911e+000	1.194913e+001	1.274798e+001	6.785320e+000
92	6.168088e+000	3.873464e+000	7.752698e+000	6.914893e+000	2.068300e+000	6.348344e+000	5.572432e+000	1.045083e+001
93	3.937991e+000	3.555714e+000	2.379449e+000	3.965041e+000	4.978156e+000	2.254412e+000	1.533198e+000	4.166497e+000
94	1.979735e+000	4.225341e+000	1.492193e+000	1.624091e+000	1.595770e+000	1.784985e+000	2.234946e+000	1.544480e+000
95	1.020797e+001	9.381810e+000	2.362673e+001	1.014353e+001	5.065642e+000	1.494448e+001	1.466204e+001	8.386119e+000
96	1.979231e+000	2.676774e+000	1.490830e+000	1.622215e+000	1.595491e+000	1.786280e+000	1.535961e+000	1.542723e+000
97	2.786510e+002	1.528909e+002	2.064239e+002	3.526814e+002	2.535847e+002	2.987167e+002	1.913755e+002	3.129033e+002
98	1.978913e+000	6.389700e+000	1.489991e+000	5.198406e+000	1.595490e+000	1.787811e+000	1.538361e+000	1.541416e+000
99	2.533294e+000	6.332929e+000	1.489719e+000	1.620260e+000	1.595619e+000	3.691857e+000	1.539764e+000	1.540913e+000
100	5.330203e+000	9.257221e+000	1.894998e+000	8.920283e+000	4.926524e+000	3.153197e+000	2.227113e+000	5.029358e+000
101	4.647523e+001	2.854588e+001	2.444931e+001	6.218698e+001	5.621721e+001	5.008835e+001	3.847654e+001	3.891929e+001
102	2.508810e+000	5.930889e+000	1.489734e+000	1.619299e+000	1.596417e+000	1.310557e+001	1.544539e+000	1.540238e+000
103	7.249284e+000	7.128240e+000	4.911532e+000	9.053091e+000	4.054842e+000	2.162623e+001	4.630846e+000	1.085438e+001
104	2.307455e+000	5.522404e+000	1.490315e+000	2.266124e+000	1.597282e+000	1.793829e+000	1.548269e+000	1.540365e+000
105	5.209242e+000	8.446498e+000	2.823673e+000	4.527036e+000	1.597868e+000	3.825910e+000	1.550302e+000	1.540597e+000
106	1.134448e+001	1.680457e+001	1.433527e+001	3.266145e+001	1.110418e+001	3.824189e+001	1.182440e+001	1.861823e+001
107	1.981307e+000	4.305538e+000	2.973273e+000	7.514132e+000	5.479698e+000	7.702280e+000	7.225373e+000	4.386014e+000
108	4.958872e+001	3.576475e+001	3.566911e+001	4.729223e+001	2.209254e+001	3.723561e+001	5.288602e+001	5.181220e+001
109	2.879338e+001	2.597956e+001	4.638349e+001	3.278002e+001	4.662205e+001	4.137675e+001	2.502245e+001	4.896125e+001
110	1.983307e+000	3.498566e+000	1.494814e+000	1.621986e+000	2.953908e+001	1.801576e+000	2.460156e+000	1.543543e+000
111	3.928903e+002	1.872218e+002	3.345489e+002	3.140391e+002	3.415432e+002	3.802094e+002	2.613672e+002	3.654762e+002
112	4.688301e+000	1.690863e+000	3.288752e+000	3.874885e+000	1.769398e+000	1.804449e+000	1.566832e+000	1.804067e+000
113	1.985868e+000	1.693022e+000	1.498542e+000	1.624870e+000	1.604619e+000	1.805921e+000	1.569504e+000	1.546711e+000
114	1.986744e+000	1.695303e+000	1.499938e+000	1.626103e+000	1.605662e+000	1.807398e+000	1.572338e+000	1.547987e+000
115	1.987965e+000	3.335851e+000	1.501377e+000	4.995307e+000	2.954396e+000	7.476166e+000	4.126917e+000	1.636179e+000
116	1.521488e+001	3.198767e+000	6.169384e+000	1.730067e+001	4.287881e+000	1.227123e+001	2.459596e+000	1.056066e+001
117	4.760934e+001	2.237775e+001	2.324950e+001	4.731104e+001	2.939532e+001	3.344233e+001	1.557480e+001	3.891298e+001
118	2.598647e+001	8.625987e+000	3.217586e+000	1.844132e+001	9.378718e+000	1.240683e+001	4.398578e+000	1.821556e+001
119	3.668949e+001	1.629570e+001	4.688075e+001	7.629112e+001	3.669162e+001	5.259399e+001	2.390364e+001	5.377222e+001
120	1.994641e+000	1.710494e+000	1.509983e+000	1.733366e+000	1.613962e+000	1.816536e+000	1.590016e+000	1.558076e+000
121	2.885602e+000	3.162665e+000	1.511865e+000	1.675790e+000	1.615560e+000	1.818047e+000	1.593116e+000	1.560146e+000
122	1.919581e+001	7.670681e+000	8.810990e+000	2.760598e+001	9.715428e+000	1.933181e+001	6.448720e+000	1.618857e+001
123	6.650164e+000	2.080388e+000	1.515902e+000	5.039917e+000	2.775985e+000	2.068663e+000	1.599498e+000	6.085365e+000
124	2.001379e+000	3.183736e+000	1.518003e+000	1.645208e+000	1.620631e+000	2.246191e+000	1.602708e+000	1.567102e+000
125	2.788069e+001	1.796284e+001	1.628562e+001	4.954086e+001	3.227407e+001	7.735827e+001	1.847751e+001	2.728970e+001
126	1.401217e+001	2.224218e+001	1.367429e+001	6.355472e+001	1.324861e+001	9.341974e+001	3.697596e+001	4.150550e+001
127	2.643578e+000	1.730917e+000	1.524592e+000	1.653451e+000	1.626223e+000	4.271640e+000	1.612381e+000	3.741054e+000
128	9.042307e+001	3.661327e+001	8.813344e+001	1.439921e+002	9.891096e+001	1.153597e+002	3.824663e+001	1.227229e+002
129	2.011932e+000	3.989418e+000	1.529091e+000	1.659527e+000	3.532629e+000	1.829483e+000	4.098592e+000	1.580529e+000
130	3.396903e+000	2.798071e+000	1.531253e+000	1.662885e+000	2.791771e+000	2.701110e+000	1.622108e+000	1.583602e+000
131	2.016783e+000	3.680293e+000	1.533522e+000	2.607223e+000	1.634407e+000	2.795147e+000	3.555874e+000	1.586663e+000
132	2.019355e+000	1.746585e+000	1.535873e+000	4.160443e+000	1.636575e+000	1.833085e+000	4.943696e+000	1.589906e+000
133	6.765746e+000	2.757270e+000	4.191980e+000	3.026616e+000	5.215049e+000	2.358416e+000	1.631654e+000	6.544766e+000
134	2.024803e+000	1.752852e+000	1.540327e+000	1.677101e+000	1.641048e+000	1.835170e+000	1.634760e+000	1.596603e+000
135	4.420720e+000	4.838825e+000	1.579666e+000	1.680969e+000	4.302398e+000	1.836114e+000	1.990237e+000	2.110298e+000
136	3.961989e+002	2.961170e+002	5.936429e+002	6.487733e+002	6.735058e+002	7.551110e+002	4.072010e+002	7.291225e+002
137	4.726822e+002	6.616204e+001	1.070574e+002	9.636063e+001	1.061999e+002	1.116837e+002	6.390129e+001	1.235928e+002
138	8.966365e+001	4.675655e+001	1.834289e+002	1.945474e+002	1.385215e+002	1.960590e+002	1.431748e+002	2.795264e+002
139	5.850383e+000	5.029003e+000	5.670517e+000	6.102217e+000	8.075614e+000	6.998415e+000	3.336682e+000	6.097765e+000
140	7.324683e+001	6.988167e+001	6.624304e+001	1.777382e+002	7.194922e+001	1.321069e+002	8.489252e+001	1.197751e+002
141	3.277067e+000	1.774179e+000	1.555537e+000	2.806815e+000	1.658079e+000	1.839818e+000	1.654793e+000	1.622928e+000
142	4.969307e+000	3.088449e+000	1.557481e+000	2.718667e+000	1.660644e+000	3.526261e+000	1.657292e+000	2.053713e+000
143	7.068656e+000	4.697024e+000	5.108123e+000	9.499814e+000	5.385016e+000	5.662294e+000	9.653694e+000	7.718102e+000
144	2.058476e+000	1.782672e+000	1.561080e+000	1.721960e+000	1.665917e+000	1.840194e+000	1.662036e+000	1.635452e+000
145	1.341952e+002	7.598233e+001	1.471672e+002	3.590904e+002	8.782651e+001	4.496241e+002	6.098025e+001	2.374415e+002
146	7.609280e+001	5.562892e+001	1.012908e+002	1.117729e+002	1.329566e+002	9.227094e+001	8.012980e+001	1.223787e+002
147	6.634798e+000	1.790332e+000	1.565721e+000	1.737983e+000	1.674097e+000	1.839345e+000	1.668056e+000	1.648631e+000
148	7.052642e+000	2.973812e+000	3.422266e+000	4.111788e+000	2.244818e+000	4.348975e+000	2.543579e+000	1.653326e+000
149	9.763499e+001	5.886407e+001	1.607683e+002	1.608188e+002	1.641250e+002	9.890650e+001	1.667785e+002	1.569417e+002
150	2.541733e+003	1.146566e+003	2.849770e+003	3.708331e+003	2.506974e+003	3.769163e+003	1.653127e+003	3.038543e+003
151	6.233439e+001	5.121225e+001	4.615323e+001	8.713693e+001	4.786257e+001	6.467319e+001	2.518255e+001	6.033750e+001
152	3.049280e+001	1.104595e+001	3.037572e+001	4.963519e+001	2.776526e+001	4.811140e+001	2.486563e+001	4.105361e+001
153	2.099247e+000	1.952785e+000	1.571414e+000	1.773586e+000	1.691044e+000	1.833341e+000	1.675669e+000	2.226165e+000
154	9.624653e+001	2.871758e+001	8.810275e+001	1.481457e+002	4.891197e+001	1.339417e+002	3.663630e+001	1.129831e+002
155	1.266303e+002	7.691447e+001	5.927879e+001	9.839519e+001	6.812451e+001	7.734376e+001	3.939258e+001	9.421763e+001
156	9.029582e+000	2.930047e+000	7.244805e+000	1.523294e+001	2.167669e+000	7.027234e+000	7.131891e+000	5.691288e+000
157	1.582938e+001	4.423761e+000	4.261297e+002	1.840791e+001	6.527109e+000	1.015900e+002	1.021737e+002	2.420452e+001
158	2.126859e+000	1.808511e+000	1.571143e+000	1.806797e+000	1.705890e+000	1.823114e+000	1.676249e+000	1.701430e+000
159	2.132857e+000	5.227272e+000	1.570315e+000	4.128476e+000	1.708642e+000	3.041504e+000	1.675498e+000	1.706480e+000
160	3.458041e+001	1.065948e+001	2.842405e+001	6.906113e+001	2.670990e+001	4.831546e+001	3.636365e+001	7.488823e+001
161	5.871315e+001	3.020514e+000	1.568086e+000	4.890606e+000	1.714513e+000	1.814318e+000	4.804632e+000	1.716622e+000
162	4.249515e+000	1.809511e+000	1.566467e+000	1.835647e+000	1.717482e+000	4.288030e+000	1.671913e+000	1.721741e+000
163	9.828156e+004	2.177513e+004	3.262464e+004	4.075285e+004	6.889496e+004	3.936121e+004	3.543100e+004	4.908279e+004
164	9.223502e+004	2.053170e+004	3.347752e+004	3.857679e+004	6.543864e+004	4.105596e+004	3.160699e+004	4.817245e+004
165	1.339422e+005	2.620568e+004	4.014279e+004	4.138442e+004	8.048836e+004	5.662689e+004	4.548934e+004	6.137741e+004
166	2.287769e+000	2.003161e+000	1.766220e+000	1.942258e+000	1.937947e+000	2.049840e+000	1.839398e+000	1.925517e+000
167	2.307566e+002	7.265021e+001	1.593482e+002	3.340094e+002	1.673207e+002	2.985783e+002	7.567972e+001	2.769745e+002
168	2.272551e+000	2.001344e+000	1.775232e+000	1.939167e+000	1.924590e+000	2.041803e+000	1.835156e+000	2.080269e+000
169	2.265232e+000	1.999949e+000	1.779321e+000	1.937459e+000	1.918021e+000	2.037623e+000	1.832646e+000	1.917797e+000
170	2.258035e+000	1.998288e+000	6.431321e+000	8.312931e+000	4.111208e+000	2.033415e+000	2.339757e+000	3.364223e+000
171	2.251030e+000	1.996297e+000	1.785604e+000	1.933209e+000	1.904970e+000	2.029098e+000	1.826842e+000	1.911636e+000
172	2.244015e+000	1.993980e+000	1.788023e+000	1.866207e+001	4.861738e+000	2.024708e+000	1.823589e+000	8.322337e+000
173	4.507520e+002	1.402136e+002	2.571024e+002	3.438483e+002	2.356091e+002	3.660358e+002	1.150649e+002	3.947447e+002
174	2.230551e+000	1.988701e+000	1.791531e+000	4.799165e+000	1.922231e+000	9.355431e+000	1.816582e+000	1.900903e+000
175	5.440606e+000	3.922542e+000	2.625343e+000	6.254332e+000	1.879318e+000	3.503975e+000	8.161637e+000	5.655239e+000
176	1.797184e+003	8.557908e+002	1.417435e+003	7.678525e+002	9.193636e+002	5.508797e+002	4.314112e+003	2.602339e+003
177	2.751680e+001	3.390592e+001	3.746035e+001	2.276979e+001	3.448189e+001	1.375056e+001	4.640937e+001	3.617562e+001
178	2.205180e+000	1.975278e+000	1.793672e+000	1.913817e+000	1.860607e+000	1.997178e+000	5.601544e+000	1.884466e+000
179	5.127591e+001	7.949379e+000	1.023980e+001	1.135563e+002	2.941581e+001	4.544642e+001	3.258213e+001	5.231546e+001
180	6.144788e+001	3.745883e+001	7.867235e+001	6.678725e+001	4.533757e+001	8.811780e+001	3.733804e+001	8.944496e+001
181	2.185818e+001	8.459787e+000	2.365658e+001	4.309316e+001	1.947389e+001	3.438307e+001	1.938732e+001	3.428846e+001
182	1.250636e+002	9.805312e+001	2.039325e+002	4.045345e+002	2.755473e+002	4.581211e+002	1.816613e+002	2.801272e+002
183	2.176251e+000	1.954303e+000	3.913972e+000	1.896227e+000	1.830507e+000	1.973554e+000	1.776721e+000	1.860833e+000
184	1.437946e+002	9.973306e+001	1.398400e+002	1.980000e+002	1.399914e+002	2.384420e+002	9.855871e+001	2.455655e+002
185	1.574294e+001	3.451643e+000	2.120185e+001	1.173805e+001	2.638721e+001	1.611009e+001	2.804883e+000	2.027370e+001
186	2.160035e+000	1.939618e+000	3.589280e+000	1.884256e+000	1.813115e+000	1.958918e+000	2.274700e+000	1.845473e+000
187	2.155033e+000	2.462150e+000	6.170860e+000	3.262720e+000	2.123451e+000	1.954333e+000	1.756166e+000	1.840168e+000
188	3.966558e+000	2.005334e+000	1.775024e+000	3.641380e+000	1.801819e+000	1.949324e+000	1.750870e+000	1.834810e+000
189	9.155225e+001	6.864152e+001	5.715611e+001	1.650551e+002	6.782991e+001	1.654514e+002	4.536164e+001	1.007482e+002
190	1.114258e+002	2.105257e+001	1.150103e+002	2.077436e+002	8.410615e+001	1.819794e+002	6.208610e+001	1.849469e+002
191	2.135463e+000	1.913489e+000	2.345090e+000	1.862990e+000	1.785431e+000	5.719498e+000	1.734589e+000	2.816814e+000
192	2.130851e+000	2.618925e+000	1.760295e+000	1.858598e+000	1.780065e+000	3.728526e+000	4.044716e+000	1.812855e+000
193	5.696965e+000	2.600836e+000	7.394437e+000	1.514975e+001	2.337895e+000	6.893563e+000	8.622718e+000	2.445448e+001
194	2.121804e+000	5.639564e+000	1.751743e+000	1.946514e+000	1.769519e+000	3.226663e+000	4.278043e+000	4.935973e+000
195	2.293423e+001	1.235573e+001	3.422005e+001	4.690478e+001	1.802744e+001	4.157936e+001	2.098277e+001	5.121707e+001
196	2.113172e+000	1.978207e+000	1.742632e+000	2.893311e+000	1.759311e+000	1.911996e+000	4.709830e+000	1.790241e+000
197	2.108802e+000	1.880080e+000	1.737882e+000	2.629043e+000	4.662379e+000	1.907430e+000	1.701678e+000	2.883608e+000
198	3.232937e+001	2.504591e+001	4.359848e+001	5.920812e+001	3.463041e+001	4.348622e+001	2.511305e+001	4.465645e+001
199	2.100834e+000	1.868748e+000	1.727943e+000	1.826515e+000	1.744585e+000	1.898695e+000	1.690748e+000	3.513754e+000
200	3.327505e+000	3.427387e+000	4.415303e+000	1.821833e+000	1.739963e+000	1.118904e+001	1.879043e+001	5.118271e+000
201	2.121790e+001	9.848699e+000	1.573731e+001	3.203201e+001	2.471088e+001	3.757507e+001	1.041650e+001	2.371959e+001
202	1.837225e+003	1.272406e+003	2.610889e+003	3.375345e+003	2.228335e+003	2.893883e+003	2.140239e+003	3.108479e+003
203	2.085544e+000	2.063132e+000	1.707022e+000	1.807697e+000	1.725879e+000	1.881718e+000	1.669300e+000	4.929742e+000
204	2.456640e+001	1.786528e+001	3.634094e+001	2.618201e+001	3.121111e+001	3.408003e+001	2.992752e+001	3.166252e+001
205	4.299863e+000	1.834720e+000	1.696165e+000	1.798308e+000	1.716941e+000	1.873641e+000	4.508814e+000	1.738930e+000
206	3.897101e+001	4.543509e+000	8.118157e+000	8.763702e+000	5.242490e+000	1.824763e+001	1.291749e+001	1.733285e+000
207	6.854540e+000	3.656141e+000	1.685239e+000	1.788875e+000	1.708318e+000	1.865799e+000	1.648614e+000	1.727685e+000
208	6.679727e+002	1.964985e+002	8.267786e+002	1.997074e+003	7.416969e+002	1.511021e+003	2.576152e+002	1.111603e+003
209	4.481102e+003	2.950401e+003	7.721354e+003	6.321569e+003	7.363557e+003	5.804602e+003	6.796495e+003	5.794980e+003
210	1.292915e+003	4.582338e+003	3.449343e+003	1.876499e+003	3.919184e+003	1.740573e+003	4.033478e+003	1.155763e+003
211	5.106884e+000	1.802028e+000	2.289991e+002	2.500843e+000	1.692057e+000	5.689702e+000	3.756131e+000	1.705671e+000
212	2.055600e+000	1.796691e+000	1.657437e+000	1.765652e+000	1.688223e+000	1.847478e+000	1.624358e+000	1.700265e+000
213	6.389701e+001	1.907807e+001	8.542434e+001	1.067035e+002	4.580716e+001	7.432585e+001	3.251583e+001	1.702220e+002
214	2.049679e+000	1.786421e+000	2.184617e+000	1.521074e+001	3.888527e+000	1.219091e+001	2.840237e+000	9.489927e+000
215	2.046853e+000	2.739077e+000	1.641069e+000	3.434609e+000	1.677099e+000	2.381490e+000	1.610817e+000	1.684474e+000
216	2.163382e+000	1.776459e+000	1.635625e+000	1.892999e+000	1.673536e+000	9.641709e+000	1.606470e+000	3.458788e+000
217	2.377484e+001	2.954920e+001	6.432848e+001	6.704887e+001	6.602593e+001	1.119095e+002	3.176734e+001	9.232643e+001
218	8.772190e+000	8.511871e+000	1.163389e+001	1.712439e+001	1.612207e+001	2.552772e+001	1.403341e+001	2.016511e+001
219	2.036183e+000	1.762081e+000	1.619624e+000	1.734470e+000	1.663376e+000	1.825299e+000	1.594131e+000	1.664167e+000
220	9.096127e+001	4.946851e+001	3.778074e+001	4.486025e+001	3.922612e+001	4.170949e+001	4.893118e+001	5.929364e+001
221	1.804886e+001	4.936089e+000	4.674247e+000	9.431748e+000	3.765568e+000	1.185691e+001	1.690019e+001	4.365783e+000
222	2.028542e+000	2.518776e+000	1.604183e+000	2.861760e+000	1.653926e+000	1.817154e+000	1.582693e+000	1.649770e+000
223	1.105058e+001	9.037335e+000	1.833620e+001	3.969937e+001	2.044292e+001	3.437394e+001	7.885942e+000	2.598350e+001
224	3.595978e+000	5.873994e+000	3.869074e+000	4.802048e+000	2.358511e+000	6.036076e+000	4.954719e+000	3.009513e+000
225	2.022099e+000	3.579849e+000	1.589450e+000	1.709649e+000	1.645209e+000	5.782652e+000	2.901762e+000	1.187463e+001
226	2.019972e+000	1.732138e+000	1.584718e+000	5.033312e+000	1.642593e+000	2.642987e+000	2.658773e+000	4.605063e+000
227	2.043190e+002	1.122395e+002	2.305641e+002	2.754540e+002	2.471235e+002	2.796590e+002	9.070750e+001	2.934771e+002
228	2.731180e+000	1.724514e+000	4.914352e+000	1.698095e+000	4.624158e+000	2.825688e+001	1.023235e+001	2.779235e+000
229	2.013742e+000	1.720878e+000	1.571006e+000	1.694327e+000	1.634700e+000	1.041703e+001	1.560234e+000	1.656140e+000
230	2.012151e+000	1.717419e+000	1.566684e+000	1.690669e+000	1.632277e+000	1.799493e+000	1.557509e+000	1.614868e+000
231	2.010003e+000	1.714059e+000	1.562436e+000	1.687080e+000	1.629923e+000	1.797770e+000	1.554909e+000	2.043151e+000
232	3.129186e+001	9.463765e+000	3.542594e+001	3.113689e+001	2.559536e+001	4.293211e+001	1.812936e+001	8.687325e+001
233	7.570992e+000	3.131890e+000	4.689491e+000	5.326874e+000	3.838317e+000	3.759529e+000	1.907165e+000	5.937856e+000
234	2.004867e+000	1.704624e+000	1.580440e+000	3.421469e+000	2.128100e+000	2.950842e+000	4.677155e+000	1.599647e+000
235	2.003251e+000	2.311890e+000	1.546535e+000	1.673520e+000	1.621350e+000	3.587270e+000	4.530918e+000	1.596073e+000
236	2.001717e+000	3.367977e+000	5.446343e+000	9.859662e+000	1.038378e+001	1.441318e+001	1.543811e+000	1.101641e+001
237	4.626518e+001	1.730732e+001	4.182330e+001	7.236531e+001	3.598727e+001	8.850332e+001	1.819721e+001	3.701961e+001
238	1.998623e+000	1.693759e+000	1.535807e+000	1.664203e+000	2.644911e+000	1.875074e+000	3.556136e+000	2.013489e+000
239	1.443069e+001	6.698333e+000	1.130113e+001	2.382706e+001	1.321024e+001	2.621783e+001	1.721578e+001	2.276878e+001
240	4.798182e+002	1.656595e+002	1.909003e+003	6.869727e+002	5.204222e+002	9.997864e+002	4.080699e+002	1.338220e+003
241	2.630477e+001	1.114903e+001	2.978324e+001	5.055764e+001	3.354526e+001	3.485066e+001	2.441341e+001	3.494745e+001
242	6.595990e+000	9.108156e+000	1.036840e+001	1.571196e+001	1.380524e+001	1.394296e+001	5.212777e+000	1.695891e+001
243	1.696972e+001	1.683385e+000	2.921889e+000	6.270784e+000	1.607972e+000	3.688434e+000	3.836108e+000	5.380343e+000
244	9.013818e+002	7.232873e+002	1.962080e+003	2.473931e+003	2.064777e+003	1.273458e+003	1.473805e+003	1.955773e+003
245	1.990405e+000	1.679997e+000	1.515138e+000	1.645598e+000	1.605439e+000	1.782706e+000	1.532109e+000	1.566298e+000
246	1.989397e+000	1.678479e+000	1.512729e+000	3.083258e+000	1.604293e+000	1.782356e+000	1.804253e+000	1.563917e+000
247	1.988474e+000	1.677177e+000	1.510448e+000	2.068603e+000	1.603187e+000	1.887522e+000	1.530936e+000	1.561654e+000
248	3.312966e+000	2.698535e+000	1.508295e+000	3.288516e+000	7.935788e+000	1.781847e+000	1.530450e+000	3.388269e+000
249	1.986818e+000	1.674952e+000	1.890543e+000	7.013562e+000	6.291946e+000	1.781720e+000	1.530260e+000	3.562788e+000
250	1.986074e+000	1.673954e+000	1.504379e+000	2.532187e+000	1.600418e+000	8.958456e+000	1.530150e+000	1.555535e+000
251	1.378257e+002	7.697826e+001	1.594028e+002	3.066145e+002	1.694078e+002	2.684195e+002	1.461769e+002	2.691134e+002
252	1.396648e+001	4.971060e+000	9.212656e+000	1.622218e+001	7.751627e+000	1.417647e+001	1.009888e+001	2.315754e+001
253	1.984181e+000	4.345183e+000	9.364207e+000	1.999858e+001	1.204779e+001	1.481767e+001	8.913866e+000	3.285240e+001
254	1.983673e+000	1.671676e+000	1.867399e+000	1.628628e+000	3.241747e+000	1.782323e+000	2.656273e+000	4.047645e+000
255	8.175441e+001	4.467008e+001	5.010135e+001	6.727394e+001	3.496523e+001	5.934427e+001	2.583433e+001	5.187109e+001
256	2.243307e+001	6.540513e+000	1.804213e+001	6.901854e+001	2.177172e+001	3.727988e+001	5.369810e+000	4.793244e+001
257	2.923659e+002	1.640455e+002	5.386112e+002	7.960193e+002	6.219976e+002	6.621278e+002	2.541867e+002	8.383710e+002
258	1.982404e+000	1.671271e+000	1.494028e+000	1.623799e+000	1.596469e+000	1.784199e+000	1.533580e+000	1.544322e+000
259	1.982007e+000	1.671549e+000	1.493345e+000	1.622851e+000	1.596301e+000	1.784905e+000	1.534546e+000	1.543436e+000
260	1.981855e+000	1.671940e+000	1.492789e+000	1.871366e+000	1.596218e+000	2.707309e+000	1.535643e+000	1.542698e+000
261	1.878092e+002	6.325756e+001	1.674770e+003	4.916274e+002	7.051812e+002	5.393982e+002	4.606501e+002	1.916484e+003
262	4.112946e+001	3.394943e+001	4.921909e+001	1.067347e+002	7.409953e+001	5.896297e+001	4.751034e+001	7.009150e+001
263	2.452803e+001	1.210622e+001	6.697075e+000	2.288485e+001	2.015706e+001	3.953303e+001	9.102828e+000	1.630448e+001
264	2.040291e+000	5.733642e+000	1.491816e+000	6.938145e+000	3.174026e+000	1.738928e+001	1.541136e+000	5.630311e+000
265	2.695986e+001	2.277722e+001	6.554976e+001	1.348781e+002	2.406417e+004	5.098298e+001	4.045086e+001	8.352937e+001
266	9.473689e+000	6.889249e+000	5.143685e+000	8.602251e+000	5.994230e+000	2.920297e+001	1.069306e+001	9.971250e+000
267	1.982542e+000	4.086910e+000	1.492322e+000	1.619425e+000	1.597655e+000	7.247544e+000	1.546407e+000	1.540686e+000
268	4.775649e+000	3.284350e+000	1.626574e+000	2.988243e+000	1.598189e+000	2.448238e+000	1.548342e+000	2.419224e+000
269	1.178089e+002	2.965237e+001	7.154934e+001	1.170822e+002	6.834482e+001	1.036677e+002	3.760721e+001	1.274566e+002
270	1.973412e+001	1.543408e+001	7.336694e+001	7.194017e+001	9.195603e+001	8.921057e+001	3.745065e+001	6.166793e+001
271	3.767143e+000	5.185790e+000	2.869192e+000	4.973030e+000	4.834628e+000	9.133738e+000	2.356744e+000	2.291465e+000
272	6.262588e+002	3.455202e+002	5.561248e+002	9.030918e+002	8.016511e+002	6.975664e+002	4.474457e+002	7.692832e+002
273	1.985561e+000	1.687370e+000	1.496561e+000	1.621702e+000	1.601639e+000	1.800119e+000	1.559507e+000	1.543544e+000
274	1.447780e+001	1.942760e+000	1.132747e+001	1.710070e+001	5.426788e+000	1.347552e+001	5.325978e+000	1.632481e+001
275	1.987080e+000	3.887985e+000	1.498808e+000	1.623417e+000	1.603490e+000	1.803015e+000	1.564585e+000	1.545431e+000
276	1.105858e+002	1.011827e+002	1.516532e+002	2.220882e+002	1.328028e+002	1.930024e+002	1.139892e+002	2.249797e+002
277	6.285221e+000	1.695691e+000	1.788890e+000	8.103322e+000	7.091905e+000	3.451251e+000	7.105654e+000	3.987349e+000
278	5.762105e+000	3.931485e+000	6.613006e+000	2.704327e+001	1.528018e+001	4.428809e+001	2.319789e+000	9.404779e+000
279	1.829128e+001	1.730326e+001	3.653370e+001	1.158410e+002	8.480389e+001	1.020304e+002	2.469834e+001	7.387228e+001
280	1.243723e+003	1.029376e+003	2.616066e+003	2.824552e+003	3.180866e+003	2.464453e+003	1.350901e+003	2.595814e+003
281	1.393362e+002	1.080220e+002	2.296423e+002	3.567493e+002	1.926832e+002	3.425254e+002	8.505244e+001	3.136076e+002
282	1.995019e+000	1.708006e+000	2.420501e+000	4.753213e+000	1.611990e+000	3.265187e+000	2.778552e+000	2.147078e+000
283	7.422535e+002	4.490248e+002	1.190066e+003	1.936461e+003	1.252232e+003	1.701021e+003	5.365709e+002	1.532504e+003
284	1.997972e+000	1.906595e+000	1.513282e+000	1.637144e+000	1.615033e+000	1.816801e+000	1.590665e+000	1.559574e+000
285	2.026554e+001	1.789062e+001	1.996960e+001	4.790496e+001	1.881296e+001	3.810546e+001	1.337681e+001	2.562099e+001
286	2.001119e+000	1.719044e+000	1.517393e+000	3.653327e+000	1.618189e+000	1.819883e+000	1.596884e+000	2.598750e+000
287	2.002950e+000	1.721977e+000	3.606572e+000	2.239606e+000	1.619876e+000	1.828877e+000	1.600063e+000	3.446971e+000
288	2.982838e+000	1.724990e+000	2.478173e+000	6.275755e+000	1.660506e+000	6.838683e+000	1.633429e+000	7.513608e+000
289	9.197040e+001	2.066578e+001	7.691063e+001	1.298519e+002	6.347903e+001	9.154076e+001	6.360400e+001	1.417133e+002
290	2.008735e+000	1.731016e+000	1.525835e+000	4.076104e+000	1.625283e+000	1.825796e+000	1.609804e+000	1.573932e+000
291	2.010837e+000	1.734077e+000	1.528069e+000	3.477231e+000	1.627195e+000	6.993793e+000	2.773363e+000	5.417115e+000
292	2.013039e+000	1.737158e+000	1.530449e+000	1.657886e+000	1.629174e+000	2.130701e+000	3.099394e+000	1.579577e+000
293	1.498683e+001	3.824395e+000	1.532667e+000	1.223113e+001	3.664059e+000	4.602837e+000	3.408327e+000	8.203959e+000
294	5.877954e+000	4.178764e+000	5.072775e+000	1.490010e+001	7.759122e+000	5.950013e+000	1.622705e+000	9.532519e+000
295	1.033731e+002	1.098333e+002	1.276034e+002	2.402149e+002	1.733842e+002	2.230206e+002	9.762114e+001	1.458167e+002
296	3.130712e+000	3.194411e+000	1.539591e+000	2.617277e+000	2.123141e+000	3.202452e+000	1.186664e+001	1.591996e+000
297	2.025580e+000	1.752835e+000	1.541904e+000	4.074026e+000	1.639674e+000	1.834561e+000	1.632208e+000	1.595321e+000
298	2.990856e+002	2.319553e+002	4.936952e+002	1.123883e+003	6.676524e+002	1.002070e+003	3.069840e+002	7.146921e+002
299	2.031279e+000	1.759118e+000	1.546403e+000	1.682791e+000	1.644254e+000	1.836495e+000	1.638292e+000	1.602348e+000
300	3.163528e+000	1.850223e+000	1.548983e+000	1.737071e+000	8.125643e+000	1.837334e+000	1.641303e+000	5.336495e+000
301	3.142693e+000	1.765291e+000	1.550838e+000	5.967821e+000	7.912859e+000	1.838100e+000	1.644231e+000	1.609691e+000
302	1.166483e+002	2.240390e+002	2.342666e+002	9.592113e+001	3.281179e+002	1.020570e+002	4.103999e+002	1.107790e+002
303	9.279821e+000	1.771433e+000	6.582489e+000	1.172723e+001	6.878036e+000	9.639150e+000	7.372715e+000	1.340415e+001
304	1.873738e+003	1.562802e+003	1.776814e+003	3.068161e+003	1.774075e+003	3.124683e+003	1.571337e+003	2.387179e+003
305	8.589793e+001	4.807976e+001	1.260608e+002	1.791514e+002	8.646127e+001	1.466664e+002	5.247194e+001	1.291206e+002
306	2.292502e+001	1.000863e+001	2.500447e+001	1.568822e+002	3.558379e+001	1.624021e+002	1.714154e+001	4.009297e+001
307	2.058436e+000	1.782918e+000	1.562946e+000	1.718963e+000	1.664032e+000	1.840448e+000	1.659843e+000	1.633759e+000
308	1.917504e+003	1.225335e+003	3.475638e+003	5.546739e+003	2.288143e+003	8.205384e+003	8.786903e+002	3.966279e+003
309	2.066402e+000	1.788240e+000	1.566269e+000	1.729316e+000	1.669299e+000	1.840250e+000	1.664134e+000	1.642337e+000
310	2.681214e+002	2.782155e+002	1.418365e+002	4.130746e+002	9.543615e+001	2.854737e+002	8.135217e+001	1.626750e+002
311	2.074831e+000	1.793161e+000	1.569168e+000	3.744148e+000	1.674694e+000	1.839479e+000	1.667895e+000	3.727530e+000
312	2.237286e+001	1.795461e+000	1.570442e+000	4.285472e+000	1.677408e+000	1.838868e+000	2.225178e+000	4.276384e+000
313	3.092810e+000	3.796287e+000	1.571574e+000	1.751568e+000	1.862273e+000	1.838043e+000	1.670981e+000	1.660448e+000
314	3.650157e+001	1.324955e+001	4.001673e+001	8.241187e+001	3.873420e+001	6.700703e+001	1.432907e+001	7.913324e+001
315	1.459070e+002	1.256698e+002	1.843387e+002	4.186074e+002	1.933874e+002	3.186429e+002	1.244152e+002	2.637139e+002
316	2.098367e+000	1.803479e+000	1.826941e+000	4.766494e+000	1.688641e+000	1.834669e+000	1.674258e+000	1.882872e+000
317	2.030479e+001	7.220229e+000	1.681321e+001	2.103666e+001	1.515929e+001	2.447289e+001	1.163735e+001	2.296971e+001
318	2.108729e+000	2.966291e+000	1.574776e+000	4.220301e+000	1.694305e+000	1.831502e+000	1.675403e+000	1.684271e+000
319	2.114131e+000	1.807811e+000	1.574851e+000	1.788830e+000	1.697235e+000	1.829560e+000	1.675620e+000	1.689216e+000
320	6.697488e+001	4.049603e+001	1.122460e+002	1.669922e+002	6.957263e+001	1.528180e+002	5.319285e+001	1.542023e+002
321	4.826414e+000	3.335308e+000	2.508471e+001	2.040133e+001	6.695739e+000	1.111405e+001	5.047612e+000	1.527093e+001
322	1.503118e+001	1.691121e+001	2.222193e+001	3.928492e+001	2.635700e+001	2.813952e+001	2.068650e+001	3.576821e+001
323	2.137359e+000	1.811047e+000	5.034622e+000	1.987400e+000	1.708760e+000	1.819869e+000	3.262697e+000	1.709232e+000
324	1.106759e+001	1.811292e+000	1.571816e+000	1.823414e+000	1.711705e+000	1.816863e+000	1.672962e+000	1.714261e+000
325	6.819295e+001	4.448810e+001	2.722209e+001	6.224907e+001	2.677705e+001	3.096767e+001	1.117191e+002	5.984265e+001
326	2.156473e+000	1.972886e+000	1.568704e+000	1.838162e+000	1.717482e+000	1.810105e+000	1.669929e+000	1.724466e+000
327	8.916084e+000	1.810662e+000	1.566784e+000	1.845658e+000	1.720435e+000	1.974272e+000	1.667961e+000	1.729588e+000
328	8.233883e+004	1.863941e+004	3.044001e+004	3.207813e+004	6.079385e+004	3.383918e+004	2.430335e+004	4.417608e+004
329	1.582779e+001	2.007533e+000	1.761842e+000	1.942766e+000	1.948656e+000	2.053735e+000	1.841444e+000	1.927272e+000
330	2.290919e+000	2.007216e+000	1.767735e+000	1.941654e+000	1.941936e+000	2.049952e+000	3.205762e+000	1.925288e+000
331	2.283285e+000	4.866999e+000	2.966933e+000	8.079559e+000	1.012316e+001	7.180302e+000	1.627982e+001	4.202497e+000
332	2.275802e+000	2.005676e+000	2.349110e+000	1.938826e+000	1.928735e+000	2.042073e+000	1.835837e+000	3.606212e+000
333	5.824638e+001	2.277166e+001	3.177601e+001	3.411212e+001	5.008057e+001	4.505136e+001	2.765141e+001	5.215770e+001
334	2.261246e+000	2.002832e+000	1.784959e+000	1.935199e+000	4.702129e+000	2.033740e+000	1.830771e+000	1.915045e+000
335	5.748018e+002	1.626370e+002	5.194548e+002	1.068376e+003	4.001621e+002	8.900862e+002	1.950106e+002	8.380139e+002
336	2.247234e+000	1.998804e+000	1.790811e+000	1.930948e+000	1.902532e+000	2.025133e+000	1.824778e+000	1.908590e+000
337	2.240461e+000	3.434045e+000	1.793065e+000	1.928563e+000	1.896122e+000	2.725331e+000	2.707596e+000	1.905260e+000
338	1.561341e+002	5.757669e+001	1.196138e+002	3.375207e+002	1.439772e+002	3.810561e+002	6.809777e+001	2.664928e+002
339	2.385333e+001	9.963573e+000	1.200568e+001	1.528715e+001	1.788470e+001	2.019678e+001	1.670266e+001	3.229298e+001
340	2.220891e+000	1.987565e+000	1.796915e+000	1.920513e+000	9.982872e+000	2.547319e+000	1.409547e+001	1.893900e+000
341	2.214667e+000	1.984168e+000	1.797396e+000	4.404901e+000	2.531616e+000	2.002450e+000	2.503882e+000	3.251871e+000
342	1.337794e+001	1.069485e+001	1.081077e+001	4.255204e+001	1.874688e+001	3.641906e+001	2.733198e+001	3.218396e+001
343	2.791759e+003	1.692095e+003	2.199495e+003	3.188299e+003	2.036500e+003	2.943074e+003	9.855107e+002	3.262105e+003
344	7.158312e+002	1.972828e+000	1.366272e+002	1.066777e+001	1.852453e+000	4.578064e+001	2.169300e+003	7.792210e+000
345	9.655879e+001	8.995599e+001	2.284385e+002	2.580923e+002	3.104333e+002	2.691121e+002	1.683942e+002	4.223215e+002
346	2.185065e+000	1.964182e+000	1.794269e+000	1.900803e+000	1.840420e+000	1.978768e+000	1.783564e+000	1.867096e+000
347	2.179544e+000	1.959719e+000	1.792601e+000	1.897143e+000	1.834455e+000	1.974009e+000	1.778595e+000	1.862415e+000
348	2.174076e+000	1.955084e+000	1.790660e+000	1.893313e+000	1.828630e+000	1.969241e+000	1.773609e+000	1.857352e+000
349	2.168718e+000	1.950349e+000	5.554232e+000	1.889381e+000	1.822821e+000	1.964364e+000	1.768535e+000	1.852277e+000
350	3.607731e+001	1.548717e+001	1.125789e+001	1.089207e+001	1.348727e+001	1.808266e+001	8.785084e+000	6.403431e+000
351	2.158353e+000	1.940362e+000	3.018697e+000	1.881477e+000	1.811331e+000	1.954731e+000	1.758145e+000	5.035940e+000
352	2.111801e+001	1.027863e+001	1.554488e+001	4.732322e+001	2.386017e+001	5.937306e+001	5.108304e+000	3.485435e+001
353	9.770434e+000	3.498357e+000	8.830314e+000	1.808457e+001	9.997212e+000	1.312726e+001	5.840132e+000	1.131077e+001
354	2.143562e+000	1.924554e+000	3.261382e+000	2.583413e+000	1.794556e+000	1.940505e+000	1.058207e+001	5.105996e+000
355	2.138819e+000	1.919210e+000	1.769501e+000	1.864544e+000	1.789221e+000	1.935872e+000	1.736701e+000	1.383219e+001
356	1.318575e+002	9.628883e+001	1.943243e+002	2.041764e+002	1.605410e+002	2.300581e+002	1.040810e+002	2.072687e+002
357	2.468376e+000	6.834933e+000	1.166191e+001	8.269406e+000	6.960051e+000	1.122557e+001	2.038887e+001	1.301246e+001
358	9.451200e+001	5.317244e+001	1.369923e+002	1.964643e+002	1.619270e+002	1.480466e+002	1.098471e+002	2.185393e+002
359	4.695825e+000	1.108835e+001	9.857042e+000	1.802286e+001	1.111589e+001	1.207652e+001	9.994126e+000	1.797652e+001
360	4.880859e+000	3.159874e+000	3.411150e+000	1.842250e+000	2.390401e+000	1.912646e+000	6.892710e+000	1.792414e+000
361	2.190959e+000	5.642930e+000	1.743433e+000	2.008238e+000	4.498888e+000	2.465745e+000	1.703757e+000	1.786716e+000
362	1.874294e+001	2.722500e+000	2.118631e+000	6.005352e+000	1.753024e+000	7.688985e+000	3.178498e+000	4.401472e+000
363	2.104193e+000	1.874269e+000	1.733547e+000	1.828382e+000	1.748125e+000	1.899372e+000	1.692778e+000	1.775320e+000
364	3.248131e+000	1.868544e+000	1.728517e+000	1.823726e+000	1.743322e+000	1.894854e+000	1.687377e+000	1.769643e+000
365	2.096405e+000	1.862845e+000	1.723387e+000	1.819042e+000	1.738601e+000	5.217839e+000	1.681947e+000	1.763927e+000
366	2.092659e+000	2.081448e+000	1.718008e+000	1.814394e+000	1.733928e+000	1.886329e+000	7.147095e+000	1.758235e+000
367	1.498666e+002	8.772947e+001	1.834914e+002	2.528091e+002	1.141394e+002	3.321911e+002	6.596471e+001	3.851768e+002
368	5.318015e+002	3.650714e+002	1.279658e+003	1.939655e+003	1.297554e+003	1.077942e+003	9.188382e+002	1.125655e+003
369	3.990175e+001	3.158486e+001	1.716720e+001	2.995033e+001	3.871237e+001	1.279257e+002	2.635760e+001	2.300329e+001
370	7.331608e+000	1.834359e+000	1.696319e+000	1.795610e+000	1.715798e+000	3.453143e+000	6.332031e+000	1.735595e+000
371	1.288996e+001	2.778497e+000	1.040512e+001	8.957404e+000	8.261386e+000	4.476264e+000	8.521730e+000	5.753930e+000
372	8.536865e+000	2.415436e+000	3.854257e+000	3.266713e+000	1.707427e+000	1.862280e+000	2.061919e+000	3.379235e+000
373	1.494227e+002	1.282599e+002	3.569450e+001	4.380689e+001	2.708245e+001	3.855656e+001	1.412790e+002	3.577181e+001
374	2.116518e+003	6.273513e+002	3.238466e+002	1.678863e+002	2.150014e+002	1.553590e+002	2.488433e+002	1.105602e+002
375	3.339387e+002	2.070820e+002	5.884624e+002	8.459524e+002	5.828520e+002	8.470854e+002	1.817359e+002	9.120150e+002
376	9.684418e+000	1.964961e+000	5.464043e+000	8.329142e+000	4.236962e+000	5.365556e+000	4.182837e+000	7.345616e+000
377	2.056070e+000	1.796422e+000	1.657736e+000	1.411369e+001	1.687545e+000	1.844203e+000	1.620967e+000	2.871265e+000
378	4.262046e+002	2.055294e+002	2.535948e+002	6.071722e+002	3.235290e+002	6.093062e+002	1.767439e+002	3.084263e+002
379	2.050307e+000	1.786190e+000	1.646310e+000	4.049311e+000	2.732841e+000	1.837557e+000	1.612270e+000	2.348828e+000
380	9.736848e+000	5.595828e+000	3.159355e+000	6.773403e+000	4.429302e+000	2.250499e+001	3.442395e+000	7.650962e+000
381	2.044734e+000	1.776196e+000	1.635469e+000	1.745417e+000	1.915225e+000	1.831245e+000	1.603586e+000	1.676415e+000
382	2.042102e+000	1.771389e+000	1.630142e+000	1.740923e+000	1.669568e+000	1.828237e+000	1.599410e+000	1.671404e+000
383	2.463571e+002	1.383571e+002	2.921649e+002	7.206722e+002	4.115019e+002	3.950720e+002	2.061176e+002	4.200809e+002
384	2.037087e+000	1.761988e+000	1.619451e+000	2.364241e+000	1.662979e+000	1.822413e+000	2.826907e+000	1.661475e+000
385	2.034720e+000	1.757416e+000	1.614297e+000	1.728056e+000	1.659714e+000	1.819648e+000	8.498719e+000	2.712559e+000
386	8.931149e+000	2.045855e+000	7.665185e+000	3.231154e+001	5.274201e+000	1.438830e+001	6.188470e+000	1.434540e+001
387	5.064839e+000	2.205315e+000	2.611932e+000	1.525480e+001	3.154093e+000	7.968090e+000	5.346686e+000	1.381658e+001
388	2.027754e+000	5.167877e+000	1.599211e+000	3.949355e+000	2.732887e+000	1.145430e+001	1.576602e+000	4.351620e+000
389	2.025425e+000	1.740148e+000	1.594296e+000	1.711662e+000	2.571586e+000	1.809545e+000	1.573336e+000	1.638115e+000
390	2.543210e+000	2.373558e+000	1.589436e+000	3.106380e+000	1.644946e+000	1.807277e+000	1.569924e+000	1.081761e+001
391	4.533651e+000	1.732158e+000	1.584723e+000	8.957870e+000	3.274204e+000	1.805071e+000	1.566926e+000	3.852889e+000
392	5.933546e+002	3.715988e+002	8.392003e+002	1.055347e+003	6.177215e+002	1.288426e+003	5.144128e+002	1.013469e+003
393	5.407434e+000	2.362938e+000	1.575584e+000	1.696221e+000	2.953640e+000	2.326635e+000	2.822469e+000	1.620878e+000
394	3.540910e+001	8.025336e+000	2.232562e+001	4.967528e+001	2.921104e+001	5.518213e+001	2.188964e+001	3.079737e+001
395	2.013471e+000	1.717640e+000	1.566826e+000	1.688953e+000	1.632175e+000	2.081892e+000	1.555386e+000	2.157416e+000
396	3.226451e+000	1.714152e+000	5.921198e+000	1.290033e+001	1.063276e+001	9.395995e+000	1.552839e+000	2.003478e+001
397	2.009663e+000	1.711051e+000	1.921491e+000	1.681983e+000	1.627646e+000	1.793890e+000	1.550442e+000	2.113843e+000
398	9.340329e+002	4.208055e+002	8.988505e+002	1.763679e+003	7.052439e+002	1.690348e+003	4.759719e+002	1.122894e+003
399	4.472615e+003	2.506539e+001	3.067973e+001	3.918432e+001	4.884616e+001	4.125181e+001	4.483265e+001	4.630904e+001
400	2.004972e+000	2.038141e+000	1.546888e+000	1.672043e+000	3.566924e+000	1.789535e+000	1.543970e+000	1.594358e+000
401	3.625158e+000	1.699491e+000	1.543230e+000	1.007374e+001	1.619505e+000	1.788287e+000	4.192693e+000	1.590993e+000
402	7.524090e+000	1.696854e+000	2.043919e+001	9.168064e+000	1.811305e+001	1.070280e+001	1.005454e+001	1.441318e+001
403	1.364300e+001	1.694424e+000	2.178365e+000	1.662877e+000	1.615887e+000	1.786111e+000	7.112434e+000	1.584496e+000
404	2.098335e+001	1.418385e+001	1.623084e+001	4.529112e+001	1.823607e+001	3.637047e+001	1.176336e+001	3.651500e+001
405	2.050258e+000	1.689952e+000	2.077339e+000	1.657188e+000	1.612584e+000	1.784264e+000	1.535826e+000	6.039543e+000
406	1.996803e+000	1.687910e+000	1.526884e+000	1.654498e+000	1.611082e+000	1.783455e+000	3.656221e+000	1.575604e+000
407	2.399524e+002	1.046037e+002	1.902365e+002	3.133559e+002	2.416859e+002	2.787059e+002	1.544535e+002	2.626419e+002
408	1.994457e+000	1.684050e+000	1.521277e+000	2.024536e+000	1.608295e+000	7.040737e+000	1.532488e+000	2.342371e+000
409	4.277226e+000	1.682428e+000	1.518678e+000	6.897119e+000	1.607026e+000	7.270941e+000	1.531628e+000	8.093744e+000
410	1.992411e+000	1.680873e+000	1.516227e+000	3.010178e+000	1.605782e+000	1.781342e+000	2.384546e+000	1.565262e+000
411	1.991473e+000	1.679491e+000	1.573732e+000	1.642383e+000	1.604691e+000	1.781018e+000	1.530389e+000	1.562955e+000
412	1.990619e+000	1.678274e+000	2.371937e+000	7.188039e+000	7.012673e+000	1.780733e+000	1.529890e+000	7.237967e+000
413	1.989763e+000	1.677093e+000	1.509387e+000	1.015606e+001	1.602678e+000	1.780579e+000	1.529563e+000	1.558669e+000
414	1.988995e+000	1.676097e+000	1.507437e+000	2.126732e+000	1.601748e+000	1.780546e+000	1.529363e+000	2.596444e+000
415	1.988285e+000	1.675238e+000	1.505480e+000	8.145224e+000	1.600924e+000	4.459988e+000	3.209899e+000	2.308349e+000
416	2.937309e+001	1.674505e+000	1.503943e+000	1.632723e+000	1.600167e+000	1.780649e+000	1.529318e+000	1.553113e+000
417	1.987036e+000	1.673917e+000	2.436264e+000	3.313246e+000	1.599512e+000	3.280134e+000	1.529566e+000	6.048828e+000
418	8.404058e+001	4.795431e+001	2.410177e+002	2.683719e+002	1.460356e+002	1.875980e+002	3.567587e+002	3.299757e+002
419	5.174472e+003	7.336676e+003	1.132775e+004	1.030942e+004	9.289952e+003	1.094433e+004	8.074654e+003	1.196162e+004
420	1.985587e+000	1.672901e+000	2.007668e+000	4.545966e+000	1.598009e+000	1.781980e+000	1.602136e+000	1.547307e+000
421	1.399510e+003	4.463699e+003	3.331739e+003	1.995992e+003	3.876039e+003	1.709738e+003	4.064516e+003	1.199227e+003
422	1.171414e+001	7.938399e+000	7.303491e+000	1.557922e+001	1.583013e+001	1.664914e+001	9.920562e+000	1.898617e+001
423	3.249276e+000	1.672972e+000	1.495708e+000	5.430951e+000	2.764146e+000	1.783507e+000	1.533186e+000	1.952239e+000
424	1.984468e+000	1.673248e+000	1.495147e+000	1.622659e+000	1.596998e+000	1.784228e+000	1.534218e+000	1.543363e+000
425	1.984307e+000	1.673650e+000	1.494647e+000	2.286938e+000	1.596942e+000	2.276991e+000	1.535370e+000	1.607825e+000
426	8.189748e+000	1.674232e+000	2.056265e+000	5.010810e+000	2.449683e+000	1.785879e+000	1.536619e+000	1.542109e+000
427	5.828070e+000	4.537236e+000	2.495284e+000	4.638028e+000	6.488367e+000	1.441690e+001	4.038270e+000	8.585325e+000
428	3.406387e+003	1.416833e+003	2.217883e+003	4.511500e+003	2.073849e+003	5.731804e+003	8.534957e+002	3.473210e+003
429	1.882749e+003	9.460496e+002	3.540542e+003	3.468170e+003	3.944971e+003	3.071955e+003	2.699399e+003	3.170600e+003
430	1.636201e+001	1.802102e+000	2.657383e+001	6.718572e+000	6.335891e+000	1.094291e+001	3.975131e+001	1.232351e+001
431	1.984741e+000	1.678742e+000	1.494294e+000	1.619619e+000	1.598060e+000	2.410219e+001	1.544551e+000	1.541015e+000
432	3.586975e+001	2.230077e+001	2.299891e+001	1.588035e+002	5.483832e+001	1.768761e+002	2.165759e+001	6.971813e+001
433	2.097786e+000	1.681390e+000	1.495124e+000	1.619788e+000	1.598991e+000	1.793343e+000	3.159988e+000	1.541402e+000
434	1.986098e+000	1.947586e+000	1.495730e+000	2.961730e+000	1.599574e+000	2.116754e+000	1.550554e+000	1.541762e+000
435	1.986573e+000	1.684439e+000	1.496440e+000	1.620413e+000	1.600215e+000	5.457043e+000	1.552744e+000	2.152723e+000
436	1.987116e+000	1.686111e+000	1.497263e+000	1.620907e+000	1.600923e+000	3.222249e+000	1.967305e+000	1.542840e+000
437	2.801652e+002	3.276780e+001	1.801168e+002	9.635665e+002	1.531481e+002	7.095182e+002	6.033902e+001	5.166128e+002
438	9.168141e+000	1.689774e+000	1.499231e+000	6.371598e+000	3.453928e+000	5.007288e+000	2.986877e+000	2.423394e+000
439	6.891642e+000	1.691848e+000	3.744714e+000	1.005132e+001	1.621820e+000	2.480155e+000	1.562300e+000	7.641272e+000
440	2.089330e+004	2.754913e+002	4.738284e+002	8.538904e+002	1.044516e+003	7.059863e+002	4.595561e+002	8.334113e+002
441	1.990955e+000	1.696030e+000	1.502937e+000	1.625146e+000	1.605455e+000	1.804564e+000	1.567622e+000	1.547577e+000
442	3.140156e+000	1.698271e+000	3.992032e+000	1.626393e+000	1.606546e+000	2.245445e+000	1.570397e+000	4.781401e+000
443	5.544025e+004	5.244751e+004	2.770643e+004	1.641079e+004	2.733464e+004	4.605182e+004	3.018234e+004	1.952428e+003
444	3.226854e+000	3.430494e+000	1.507409e+000	4.804916e+000	1.608913e+000	1.809211e+000	1.576063e+000	2.709933e+000
445	2.820626e+001	1.001490e+001	1.801616e+001	2.615059e+001	1.709181e+001	2.865058e+001	1.723119e+001	2.562928e+001
446	1.996739e+000	1.708103e+000	1.510897e+000	3.691810e+000	1.611538e+000	1.812361e+000	1.582008e+000	2.171214e+000
447	1.888270e+003	9.509013e+002	1.897617e+003	3.051758e+003	2.254551e+003	2.536381e+003	1.144719e+003	2.385492e+003
448	2.558931e+001	1.871261e+000	1.743230e+001	2.244720e+001	1.566231e+001	4.113573e+001	1.588080e+000	3.339630e+001
449	1.226290e+001	1.716279e+000	2.510669e+000	6.549632e+000	4.070820e+000	1.114649e+001	1.591075e+000	4.610800e+000
450	2.327775e+000	3.085715e+000	2.072923e+000	6.577182e+000	1.697651e+000	2.956731e+000	1.594205e+000	2.755306e+000
451	5.602335e+000	1.721988e+000	3.680113e+000	3.124537e+000	1.619118e+000	1.820212e+000	1.597544e+000	1.565540e+000
452	1.161124e+002	5.507312e+001	6.548129e+001	8.670179e+001	9.072780e+001	1.126785e+002	5.221780e+001	1.035084e+002
453	1.505990e+002	3.239516e+001	3.112331e+002	3.893339e+002	1.797253e+002	3.860250e+002	1.209004e+002	4.047739e+002
454	2.068217e+002	3.532076e+001	5.001645e+001	8.292018e+001	9.552558e+001	1.022516e+002	5.207289e+001	6.640603e+001
455	2.394480e+003	1.505696e+003	1.531721e+003	2.972475e+003	2.039485e+003	2.983996e+003	1.184552e+003	2.535818e+003
456	3.957828e+002	2.312099e+002	3.700180e+002	1.041618e+003	3.172025e+002	6.637769e+002	1.987272e+002	7.049339e+002
457	3.858354e+002	2.222363e+002	1.099440e+002	3.075415e+002	1.485035e+002	3.366487e+002	2.312088e+002	7.629222e+001
458	2.251729e+001	9.158883e+000	2.610585e+001	4.284118e+001	2.451148e+001	4.294156e+001	1.525693e+001	3.344517e+001
459	2.997055e+000	1.951559e+000	1.538370e+000	5.166853e+000	1.634184e+000	1.831544e+000	1.623335e+000	4.980996e+000
460	2.023688e+000	1.800129e+000	1.723770e+000	4.415026e+000	2.057728e+000	3.345718e+000	7.008512e+000	1.590825e+000
461	2.026434e+000	1.752753e+000	1.543199e+000	1.738995e+000	1.638433e+000	1.833886e+000	1.629616e+000	1.594150e+000
462	2.029140e+000	1.755932e+000	1.545504e+000	3.015777e+000	4.333979e+000	1.834969e+000	1.632760e+000	1.597545e+000
463	2.031928e+000	1.759060e+000	1.547806e+000	6.577385e+000	1.642859e+000	1.835964e+000	1.635828e+000	1.601010e+000
464	2.034839e+000	2.201122e+000	1.550085e+000	1.684500e+000	1.645229e+000	2.237321e+000	1.638769e+000	1.604563e+000
465	2.037877e+000	1.765284e+000	1.552319e+000	1.688672e+000	1.647470e+000	1.837732e+000	1.641753e+000	1.608206e+000
466	8.017917e+001	3.625752e+001	1.250280e+002	1.762796e+002	1.192316e+002	1.253355e+002	8.015303e+001	1.403942e+002
467	2.044270e+000	1.771390e+000	1.556621e+000	1.697293e+000	1.652210e+000	1.839116e+000	1.647413e+000	1.615884e+000
468	4.933939e+002	2.508769e+002	1.395789e+001	8.750159e+002	2.155792e+002	7.727862e+002	1.021594e+002	4.459098e+001
469	2.234116e+001	1.198912e+001	8.206401e+000	2.474459e+001	1.753141e+001	1.986893e+001	1.278934e+001	1.821979e+001
470	2.119335e+002	9.494370e+001	3.479185e+002	4.985454e+002	3.017694e+002	5.300729e+002	1.482906e+002	4.351280e+002
471	4.278970e+003	2.768384e+003	5.333667e+003	8.188026e+003	4.521710e+003	9.110084e+003	2.102404e+003	6.719800e+003
472	2.062222e+000	1.785841e+000	1.592037e+000	1.721237e+000	1.664760e+000	1.840691e+000	1.659927e+000	2.588425e+000
473	2.934231e+002	1.600953e+002	2.855575e+002	6.261690e+002	2.048385e+002	5.470913e+002	2.434264e+002	4.747878e+002
474	1.972078e+003	1.788583e+003	3.353540e+003	4.401637e+003	2.761290e+003	4.693633e+003	1.853608e+003	4.269987e+003
475	3.182362e+000	2.011759e+000	1.571229e+000	1.736841e+000	1.672647e+000	1.840070e+000	1.665985e+000	1.649394e+000
476	2.105765e+001	2.843873e+000	1.450553e+001	3.696009e+001	1.380857e+001	2.933245e+001	1.130803e+001	2.364115e+001
477	3.906038e+001	3.256524e+000	1.573957e+000	1.937352e+000	1.678032e+000	2.182998e+000	1.669227e+000	1.658441e+000
478	2.087836e+000	1.800300e+000	1.574812e+000	1.753842e+000	1.680768e+000	1.838099e+000	1.670616e+000	1.663104e+000
479	2.092575e+000	1.802307e+000	1.575727e+000	2.750793e+000	1.683495e+000	1.837105e+000	1.671801e+000	1.667756e+000
480	2.896907e+002	1.767702e+002	2.644394e+002	6.267500e+002	4.920467e+002	6.144508e+002	2.596316e+002	5.810570e+002
481	2.102157e+000	2.035214e+000	1.577106e+000	1.772322e+000	1.689043e+000	1.834519e+000	1.673559e+000	1.677335e+000
482	1.943150e+002	1.364561e+002	3.516227e+002	4.430085e+002	3.767190e+002	3.669678e+002	3.706387e+002	4.596290e+002
483	2.112958e+000	1.808818e+000	1.577656e+000	3.301587e+000	1.694874e+000	2.284105e+000	1.674464e+000	5.067950e+000
484	2.118371e+000	1.810046e+000	1.577644e+000	1.791267e+000	1.697540e+000	1.829273e+000	3.950702e+000	1.691965e+000
485	2.123991e+000	1.811037e+000	1.577414e+000	1.797895e+000	1.700366e+000	2.554660e+000	1.674463e+000	1.696882e+000
486	2.129850e+000	1.811840e+000	1.576955e+000	1.804742e+000	1.703275e+000	1.824728e+000	1.674073e+000	1.701866e+000
487	4.798796e+000	1.812447e+000	2.013814e+000	8.155723e+000	1.870330e+000	7.738858e+000	1.673383e+000	1.706877e+000
488	2.141678e+000	1.812837e+000	1.575218e+000	1.818756e+000	1.708946e+000	1.819261e+000	1.672440e+000	1.711927e+000
489	8.772369e+001	3.078523e+001	2.621280e+002	2.958989e+002	7.354256e+001	2.888146e+002	8.301803e+001	2.260292e+002
490	1.789218e+001	1.812953e+000	1.572600e+000	1.833224e+000	1.714621e+000	1.812860e+000	1.669723e+000	1.722068e+000
491	2.667630e+000	1.812631e+000	1.570830e+000	1.840590e+000	1.717545e+000	2.643255e+000	1.667899e+000	1.727153e+000
492	3.296498e+000	1.812032e+000	2.580795e+000	1.848180e+000	1.720354e+000	1.805440e+000	1.665773e+000	1.858372e+000
493	2.294022e+000	2.011199e+000	1.768926e+000	1.940896e+000	2.161776e+000	2.050022e+000	1.840234e+000	3.577785e+000
494	5.205994e+000	7.524238e+000	1.412587e+001	1.785638e+001	1.249122e+001	2.928179e+001	5.654216e+000	1.460457e+001
495	1.721288e+002	1.287386e+002	3.531667e+002	3.333718e+002	3.426967e+002	3.548140e+002	1.842366e+002	4.136151e+002
496	2.334134e+002	7.642300e+001	8.399768e+001	6.784993e+001	1.235032e+002	1.362203e+002	8.214553e+001	1.418730e+002
497	2.264362e+000	2.007264e+000	1.787425e+000	2.859273e+000	8.278619e+000	3.130621e+000	1.831640e+000	3.054433e+000
498	2.532487e+000	2.005523e+000	1.790770e+000	1.933032e+000	2.017785e+000	3.671194e+000	1.828831e+000	1.912306e+000
499	2.250441e+000	2.003487e+000	1.793608e+000	1.930930e+000	3.615908e+000	4.998269e+000	1.951448e+000	9.750402e+000
500	2.243651e+000	2.001199e+000	1.796017e+000	3.176413e+000	1.900290e+000	6.019052e+000	1.822574e+000	1.905812e+000
501	3.967992e+003	3.383542e+003	4.862621e+003	9.517362e+003	8.292996e+003	9.786944e+003	3.537349e+003	3.690805e+003
502	2.230425e+000	1.995720e+000	1.799348e+000	1.923625e+000	2.920282e+000	2.012175e+000	1.815483e+000	1.135191e+001
503	2.224090e+000	1.992637e+000	1.800559e+000	1.974492e+000	1.881177e+000	2.007613e+000	1.944060e+000	1.894725e+000
504	2.217842e+000	1.989324e+000	1.801019e+000	1.917833e+000	1.874867e+000	2.003001e+000	1.807572e+000	2.813282e+000
505	2.211718e+000	1.985793e+000	1.801278e+000	3.703072e+000	2.031432e+000	1.998380e+000	1.803419e+000	4.906904e+000
506	2.205693e+000	2.553879e+000	1.801172e+000	1.911880e+000	1.862602e+000	1.993658e+000	4.451324e+000	1.882248e+000
507	1.181866e+003	6.898766e+002	1.377692e+003	1.947754e+003	1.809500e+003	1.712681e+003	1.091323e+003	2.180147e+003
508	1.763838e+003	1.727826e+003	4.102765e+003	6.728253e+003	7.479066e+003	7.015501e+003	1.995206e+003	6.306643e+003
509	2.188337e+000	1.969693e+000	1.798519e+000	1.901670e+000	1.844383e+000	5.429644e+000	1.785284e+000	1.370555e+001
510	1.317744e+001	1.965240e+000	5.441920e+000	6.985927e+000	6.928812e+000	7.495902e+000	3.940152e+000	2.408635e+000
511	2.177362e+000	1.960669e+000	1.795248e+000	3.268260e+000	2.226267e+000	1.969856e+000	2.157376e+000	1.858855e+000
512	2.172020e+000	1.955892e+000	1.793064e+000	1.890585e+000	1.826747e+000	1.965025e+000	1.770454e+000	1.853884e+000
513	2.166741e+000	1.950914e+000	5.221258e+000	1.886677e+000	1.820938e+000	7.952115e+000	1.765292e+000	1.848799e+000
514	4.679945e+001	6.207475e+000	4.227942e+001	5.847784e+001	1.979860e+001	7.131085e+001	2.010094e+001	5.799829e+001
515	7.597507e+001	6.099728e+001	1.525046e+002	1.870032e+002	1.246330e+002	1.607166e+002	5.847084e+001	1.615321e+002
516	2.151668e+000	4.908427e+000	3.166556e+000	1.109959e+001	1.804003e+000	1.945850e+000	1.749540e+000	3.115740e+000
517	2.809351e+002	1.217954e+002	3.413273e+002	6.473028e+002	2.586830e+002	4.326111e+002	4.740223e+002	4.531374e+002
518	1.295383e+002	4.886424e+001	1.136721e+002	1.536473e+002	6.879650e+001	1.319435e+002	4.645799e+001	1.783727e+002
519	3.223607e+001	1.518997e+001	2.348902e+001	7.105954e+001	2.275351e+001	3.874164e+001	1.819362e+001	2.864796e+001
520	2.248678e+001	1.310965e+001	3.067244e+001	6.839865e+001	1.952807e+001	4.324915e+001	2.783947e+001	5.149390e+001
521	2.128464e+000	1.908405e+000	1.762541e+000	4.630610e+000	1.777063e+000	1.922368e+000	1.722276e+000	4.240221e+000
522	2.124114e+000	1.902801e+000	1.758120e+000	1.848429e+000	1.771850e+000	2.648771e+000	4.818247e+000	4.534820e+000
523	1.377829e+001	9.796971e+000	1.645586e+001	3.464178e+001	1.317546e+001	4.093102e+001	7.602611e+000	4.306965e+001
524	3.769828e+002	2.078595e+002	1.247544e+002	2.868765e+002	1.299763e+002	3.181315e+002	2.281573e+002	7.600270e+001
525	2.111516e+000	1.885638e+000	1.744046e+000	1.834779e+000	1.756679e+000	1.904137e+000	1.700202e+000	1.783248e+000
526	2.107529e+000	1.890553e+000	1.739100e+000	1.830234e+000	1.751746e+000	1.899734e+000	1.694767e+000	5.357918e+000
527	2.103587e+000	1.874072e+000	1.734088e+000	1.825591e+000	1.746940e+000	1.895443e+000	2.502875e+000	2.488115e+001
528	2.204499e+000	1.868371e+000	1.728914e+000	1.820939e+000	1.742106e+000	6.495205e+000	1.683938e+000	1.766145e+000
529	2.881848e+000	4.286149e+000	6.247934e+000	8.539394e+000	2.419179e+000	4.657913e+000	6.666094e+000	7.196906e+000
530	2.590268e+003	1.058676e+003	4.362307e+003	5.541975e+003	3.717985e+003	4.466578e+003	3.320984e+003	4.498644e+003
531	2.729270e+002	8.823757e+000	9.801834e+000	1.048844e+001	2.147168e+001	1.715745e+001	1.393566e+001	2.315988e+001
532	1.549059e+001	6.784454e+000	1.462973e+001	1.907421e+001	1.260666e+001	2.429729e+001	5.048589e+000	1.576834e+001
533	5.774857e+000	1.839790e+000	1.702087e+000	1.797611e+000	1.719356e+000	1.870365e+000	3.245823e+000	1.737934e+000
534	4.093243e+001	2.940509e+001	1.308981e+002	9.461116e+001	1.518225e+002	1.246656e+002	4.483145e+001	1.504362e+002
535	5.203076e+000	1.828491e+000	1.727434e+000	1.788297e+000	1.710730e+000	1.862562e+000	2.551974e+000	1.726755e+000
536	2.071680e+000	1.958080e+000	1.685359e+000	1.783624e+000	2.486443e+000	1.858833e+000	1.642138e+000	5.515343e+000
537	4.595485e+000	1.817536e+000	1.679643e+000	5.432621e+000	1.702473e+000	1.854992e+000	5.134155e+000	1.715752e+000
538	1.090089e+001	1.566711e+001	1.140643e+001	2.913636e+001	1.536142e+001	1.644273e+001	9.662184e+000	8.215833e+000
539	1.932475e+002	1.451422e+002	2.103837e+002	2.857743e+002	1.581209e+002	3.005670e+002	2.118439e+002	3.228607e+002
540	2.059367e+000	1.801496e+000	1.662829e+000	1.765250e+000	1.690630e+000	1.844321e+000	1.622841e+000	1.699555e+000
541	3.291815e+000	1.796027e+000	1.657317e+000	1.054363e+001	3.443126e+000	1.840931e+000	3.268823e+000	1.196141e+001
542	2.053651e+000	1.790910e+000	1.651796e+000	5.370651e+000	1.683138e+000	1.837706e+000	1.613698e+000	1.689013e+000
543	2.050902e+000	1.785838e+000	1.646307e+000	5.632081e+000	1.679513e+000	2.423933e+000	1.609303e+000	1.683833e+000
544	2.048200e+000	1.780855e+000	1.640888e+000	3.571396e+000	1.675934e+000	5.845150e+000	1.604944e+000	1.678698e+000
545	2.045418e+000	1.775980e+000	3.086905e+000	1.742961e+000	1.877388e+000	1.828201e+000	1.600734e+000	3.320078e+000
546	3.063725e+001	7.185298e+000	2.847935e+001	3.609151e+001	2.482619e+001	4.586109e+001	2.829643e+001	4.612152e+001
547	2.040378e+000	1.766326e+000	1.624728e+000	1.734307e+000	4.621765e+000	1.822356e+000	1.592573e+000	2.267433e+000
548	1.658467e+001	1.438577e+001	1.803288e+001	2.989016e+001	2.492160e+001	2.938422e+001	3.233032e+001	2.398945e+001
549	2.035622e+000	1.757184e+000	1.614218e+000	1.725873e+000	1.659330e+000	1.816861e+000	6.598624e+000	1.654094e+000
550	1.492570e+001	5.832322e+000	1.168857e+001	1.941918e+001	2.283950e+001	1.518507e+001	1.453734e+001	1.274357e+001
551	4.692364e+000	3.737934e+000	8.315365e+000	1.178279e+001	2.513889e+000	6.242846e+000	3.397895e+000	1.144765e+001
552	1.730543e+001	6.623724e+000	9.696867e+001	4.724857e+002	1.278211e+002	4.038834e+002	1.405732e+002	1.036920e+002
553	2.026534e+000	1.740077e+000	1.757617e+000	1.709610e+000	1.647460e+000	1.806975e+000	2.452778e+000	3.772535e+000
554	3.109329e+001	1.593211e+001	1.687381e+001	5.909662e+001	1.294063e+001	5.357766e+001	1.775701e+001	4.420138e+001
555	2.022420e+000	1.732188e+000	1.584778e+000	1.701922e+000	1.642029e+000	1.802594e+000	3.444050e+000	1.627075e+000
556	7.996828e+001	2.635042e+001	1.392985e+002	1.415998e+002	8.730785e+001	8.964370e+001	5.622432e+001	6.750047e+001
557	4.776889e+002	6.814506e+001	3.493811e+002	1.585679e+003	2.221574e+002	1.163704e+003	8.784953e+001	9.090125e+002
558	2.016657e+000	1.721209e+000	1.571242e+000	1.690750e+000	1.634470e+000	1.796717e+000	2.221711e+000	4.845729e+000
559	9.925645e+000	1.069698e+001	3.624257e+000	1.507569e+001	1.395312e+001	4.316246e+000	2.054508e+001	1.654449e+001
560	2.223087e+001	1.779740e+001	3.354757e+001	5.057336e+001	3.110299e+001	6.320823e+001	1.442830e+001	4.511824e+001
561	2.011454e+000	2.296186e+000	1.562766e+001	5.714660e+001	1.809013e+001	4.309583e+001	1.144890e+001	3.225460e+001
562	1.440549e+002	6.722437e+001	1.175599e+002	2.503103e+002	1.138950e+002	1.718068e+002	8.495640e+001	1.888523e+002
563	2.520358e+002	1.475819e+002	2.200902e+002	4.002634e+002	2.348774e+002	4.108382e+002	1.108088e+002	3.293507e+002
564	4.869625e+001	1.550977e+001	2.906665e+001	3.236853e+001	5.715919e+001	2.992924e+001	3.291299e+001	2.340914e+001
565	2.005272e+000	1.699926e+000	1.543663e+000	1.667464e+000	1.619645e+000	2.647352e+000	1.540352e+000	1.589341e+000
566	2.003871e+000	1.697395e+000	1.540304e+000	2.438742e+000	1.617811e+000	1.785307e+000	2.817199e+000	1.586131e+000
567	2.826365e+000	1.695014e+000	4.423398e+000	1.661556e+000	1.616049e+000	1.784314e+000	3.397596e+000	1.582877e+000
568	1.214297e+002	8.259355e+001	1.153840e+002	1.430324e+002	9.403537e+001	1.951494e+002	6.471835e+001	1.537187e+002
569	6.027571e+002	2.775068e+002	8.449717e+002	1.188182e+003	8.930398e+002	1.169266e+003	3.584867e+002	1.258442e+003
570	7.933394e+000	1.688552e+000	5.493293e+000	2.861738e+001	1.888320e+000	2.522356e+001	7.305172e+000	1.872674e+001
571	2.212879e+004	1.145936e+002	2.790771e+002	2.728356e+002	3.000091e+002	3.175603e+002	2.379350e+002	3.624967e+002
572	6.000570e+002	4.855187e+002	5.300054e+002	9.129379e+002	5.547407e+002	8.553759e+002	4.976191e+002	9.085109e+002
573	3.421781e+002	2.268282e+002	4.633343e+002	9.376887e+002	3.432441e+002	7.301890e+002	2.590461e+002	7.025152e+002
574	5.177466e+000	1.681868e+000	6.461991e+000	1.643688e+000	1.606179e+000	1.779892e+000	5.758577e+000	8.790844e+000
575	1.993533e+000	1.680682e+000	4.322606e+000	8.681198e+000	4.667915e+000	1.779649e+000	3.479079e+000	2.111982e+000
576	2.651440e+000	2.141139e+000	5.006083e+000	1.554883e+001	7.477383e+000	6.989723e+000	2.303850e+000	8.640111e+000
577	6.884331e+000	1.678242e+000	1.692539e+001	2.074788e+001	1.165854e+001	1.165800e+001	9.530511e+000	1.680449e+001
578	1.074880e+001	6.614675e+000	1.614875e+001	1.267712e+001	1.115696e+001	1.791882e+001	7.325991e+000	1.052667e+001
579	1.990563e+000	1.676541e+000	1.506909e+000	1.900423e+000	1.601464e+000	1.779387e+000	1.528455e+000	1.573639e+000
580	2.268669e+001	7.160670e+000	1.921341e+001	5.049445e+001	2.064087e+001	4.144468e+001	2.204335e+001	3.479500e+001
581	1.989299e+000	1.675196e+000	1.503706e+000	1.630530e+000	1.600115e+000	1.779809e+000	5.118388e+000	3.242481e+000
582	1.988797e+000	1.674785e+000	1.502409e+000	2.111786e+000	1.599552e+000	1.780114e+000	1.529152e+000	1.549513e+000
583	1.988348e+000	1.674503e+000	1.501200e+000	3.436371e+000	1.599037e+000	1.780559e+000	1.529637e+000	1.548200e+000
584	1.987992e+000	1.674352e+000	1.500036e+000	3.396762e+000	1.598597e+000	8.344721e+000	1.530258e+000	1.546989e+000
585	1.987660e+000	1.674377e+000	5.975429e+000	1.108940e+001	8.030375e+000	6.449417e+000	2.594428e+000	1.310638e+001
586	1.987465e+000	1.674432e+000	1.498274e+000	1.624238e+000	2.432168e+000	1.782174e+000	1.531855e+000	1.544921e+000
587	1.021426e+001	1.674663e+000	1.440979e+001	3.075712e+001	2.981748e+001	9.948356e+000	3.468266e+000	2.909941e+001
588	2.948845e+000	1.675019e+000	3.719987e+000	3.283858e+000	4.189233e+000	4.293630e+000	3.090594e+000	3.421522e+000
589	1.986890e+000	1.675498e+000	1.496529e+000	1.621753e+000	1.597637e+000	1.316133e+001	1.535084e+000	1.542714e+000
590	1.878969e+002	7.247599e+001	1.664764e+002	1.371270e+002	2.746904e+002	1.229290e+002	9.458080e+002	1.493359e+002
591	8.029910e+001	4.819470e+001	9.576895e+001	1.390270e+002	9.059579e+001	1.121394e+002	7.788631e+001	1.576821e+002
592	2.729950e+000	1.677616e+000	1.496072e+000	1.620274e+000	1.842102e+000	5.089616e+000	1.539378e+000	1.541546e+000
593	3.455681e+002	2.649764e+002	5.250060e+002	1.085300e+003	5.574480e+002	1.213940e+003	3.530533e+002	5.237762e+002
594	6.345456e+001	2.982783e+001	4.158942e+001	7.375516e+001	2.430716e+001	8.274007e+001	2.841174e+001	6.246429e+001
595	1.987622e+000	1.680821e+000	1.496490e+000	1.619813e+000	1.598865e+000	3.156718e+000	1.544608e+000	1.541437e+000
596	4.578842e+001	1.322174e+001	5.124685e+001	9.563575e+001	5.575775e+001	4.860168e+001	6.259297e+001	4.949362e+001
597	1.988341e+000	1.683514e+000	1.497546e+000	1.620085e+000	1.599833e+000	1.793189e+000	1.548578e+000	1.541944e+000
598	5.026777e+000	2.215703e+000	2.931957e+000	1.620400e+000	1.600414e+000	7.467364e+000	1.550725e+000	2.366005e+000
599	1.989386e+000	1.686695e+000	1.498968e+000	3.041806e+000	1.601065e+000	4.092551e+000	1.552934e+000	1.542926e+000
600	7.079766e+000	1.935685e+000	1.494902e+001	1.289093e+001	4.221068e+000	1.394599e+001	9.380900e+000	1.126674e+001
601	2.463235e+000	1.690267e+000	1.500790e+000	1.768912e+000	1.602582e+000	1.798638e+000	1.679456e+000	1.544364e+000
602	2.529326e+002	3.199253e+001	2.099014e+002	3.515880e+002	1.531909e+002	2.913144e+002	1.120854e+002	3.169968e+002
603	3.500968e+000	1.694207e+000	1.503080e+000	1.959241e+000	3.003123e+000	2.444613e+000	2.138478e+000	8.078945e+000
604	2.006054e+002	1.100724e+002	3.119944e+002	5.061769e+002	2.490575e+002	5.069663e+002	1.290981e+002	3.658461e+002
605	1.994046e+000	1.698524e+000	1.505784e+000	2.135351e+000	1.606357e+000	1.804682e+000	1.568027e+000	1.548627e+000
606	1.995131e+000	1.700852e+000	1.507227e+000	1.627129e+000	1.607466e+000	1.806243e+000	1.570811e+000	6.291354e+000
607	3.300948e+001	1.698475e+001	9.311311e+001	8.988307e+001	5.819318e+001	9.741211e+001	3.142804e+001	9.887355e+001
608	9.147647e+000	1.705683e+000	1.510437e+000	1.504651e+001	1.609884e+000	1.809406e+000	1.576560e+000	2.739667e+000
609	4.202458e+002	3.567356e+001	3.088512e+002	1.699148e+002	2.185867e+002	1.378926e+002	7.518901e+001	2.968915e+002
610	2.405330e+000	1.710824e+000	1.513967e+000	4.159862e+000	1.612518e+000	1.812625e+000	1.582478e+000	2.366937e+000
611	4.638058e+001	4.879900e+001	6.580001e+001	8.346532e+001	7.731528e+001	1.045060e+002	4.523065e+001	1.157081e+002
612	2.002701e+000	1.716248e+000	1.517794e+000	1.637261e+000	1.615376e+000	1.815831e+000	2.158398e+000	1.560383e+000
613	2.004370e+000	1.719062e+000	1.519813e+000	1.639299e+000	1.616884e+000	1.817415e+000	1.591794e+000	1.562598e+000
614	6.280787e+000	2.184388e+001	1.181588e+001	6.433673e+000	1.618543e+000	9.628082e+000	1.894259e+001	2.143980e+001
615	2.007692e+000	1.724832e+000	1.523980e+000	4.592037e+000	1.620121e+000	1.820574e+000	1.598110e+000	1.389520e+001
616	6.012216e+000	1.727811e+000	1.332018e+001	1.990838e+000	2.141427e+000	1.990500e+000	5.334426e+001	8.522580e+000
617	1.716830e+001	1.730797e+000	3.086607e+000	1.691652e+001	2.305298e+000	1.784706e+001	3.799634e+000	6.384953e+000
618	2.013403e+000	1.733848e+000	4.118564e+000	4.935525e+000	1.625353e+000	3.840015e+000	1.607821e+000	3.212096e+000
619	1.239580e+003	4.156722e+002	5.657169e+002	5.924840e+002	2.407484e+003	1.524837e+003	3.009316e+002	5.569153e+002
620	1.692906e+001	6.755288e+000	4.654081e+000	1.943623e+001	7.110427e+000	2.023436e+001	6.722760e+000	1.196469e+001
621	2.019963e+000	2.822319e+000	1.537503e+000	1.660889e+000	1.631057e+000	1.829377e+000	1.617498e+000	1.583403e+000
622	3.277163e+001	1.296418e+001	1.680372e+001	2.262590e+001	1.798953e+001	2.618676e+001	1.887988e+001	4.322472e+001
623	1.976017e+001	1.863900e+001	7.182464e+001	5.090099e+001	2.605202e+001	4.473945e+001	2.634710e+001	5.756266e+001
624	2.027308e+000	1.752653e+000	1.813011e+000	7.407776e+000	3.476243e+000	4.375599e+000	4.381138e+000	2.481010e+000
625	1.337279e+003	8.219630e+002	1.398053e+003	2.525842e+003	1.429529e+003	2.103895e+003	6.876377e+002	2.005031e+003
626	2.032648e+000	1.758940e+000	1.549125e+000	2.833996e+000	1.641525e+000	7.936998e+003	1.633241e+000	1.599700e+000
627	2.002119e+001	3.310961e+000	2.075652e+000	1.428720e+001	2.547626e+000	1.629354e+001	1.636262e+000	5.650030e+000
628	2.038445e+000	1.765286e+000	1.553648e+000	1.686319e+000	1.646012e+000	1.837300e+000	1.639253e+000	1.606850e+000
629	3.031988e+000	1.768367e+000	1.555898e+000	1.690460e+000	1.648314e+000	1.838126e+000	2.256555e+000	1.610557e+000
630	3.039130e+000	1.771439e+000	1.551566e+001	1.572330e+001	2.037051e+000	3.354312e+000	3.355836e+000	1.359345e+001
631	2.047909e+000	1.774441e+000	1.560239e+000	3.015609e+000	1.653020e+000	1.839494e+000	1.647787e+000	3.187773e+000
632	2.051276e+000	1.777420e+000	1.562342e+000	1.703687e+000	1.655471e+000	1.840016e+000	1.650527e+000	3.686658e+000
633	2.054800e+000	1.780333e+000	1.564392e+000	2.749658e+000	1.657905e+000	2.722926e+000	1.652975e+000	4.938733e+000
634	2.058489e+000	1.783118e+000	1.566352e+000	2.576740e+000	3.171437e+000	1.840729e+000	1.655438e+000	1.630346e+000
635	4.515680e+001	2.521783e+001	2.885243e+001	9.389004e+001	5.643691e+001	6.916064e+001	5.407269e+001	5.590632e+001
636	2.330104e+000	1.788672e+000	1.569987e+000	1.723084e+000	1.665459e+000	1.840955e+000	1.660015e+000	4.922231e+000
637	9.105554e+000	1.791315e+000	1.571661e+000	1.728218e+000	1.668041e+000	1.840854e+000	1.784996e+000	1.643095e+000
638	1.187907e+001	4.136375e+000	9.695890e+000	1.379640e+001	8.797796e+000	1.207582e+001	4.555458e+000	1.139684e+001
639	2.078329e+000	1.796293e+000	1.574460e+000	1.739032e+000	1.673270e+000	1.840222e+000	1.665793e+000	1.652016e+000
640	1.115885e+001	4.606530e+000	1.575829e+000	5.727127e+000	1.675903e+000	2.788997e+000	1.667354e+000	3.798106e+000
641	2.087239e+000	2.440181e+000	1.577030e+000	1.750286e+000	1.678595e+000	1.838990e+000	1.668906e+000	1.661113e+000
642	8.667685e+002	6.024398e+002	2.045333e+002	3.800139e+002	2.330111e+002	3.656037e+002	3.083476e+002	3.092216e+002
643	2.466865e+000	1.804881e+000	1.578897e+000	1.762007e+000	1.684016e+000	1.837055e+000	1.671257e+000	1.670555e+000
644	2.687608e+000	1.806668e+000	1.589318e+000	3.101967e+000	1.686741e+000	3.985650e+000	1.672147e+000	1.675153e+000
645	6.513814e+000	4.033605e+000	3.894553e+001	5.457000e+001	3.820818e+001	1.770223e+001	1.464679e+001	5.315738e+001
646	4.063046e+000	4.936936e+000	3.219187e+000	4.893045e+000	3.417627e+000	2.538941e+000	2.570776e+000	4.142172e+000
647	1.282393e+002	1.018441e+002	2.422512e+002	2.501358e+002	2.051293e+002	2.362978e+002	1.625389e+002	2.943619e+002
648	2.122591e+000	1.812101e+000	1.580427e+000	1.793604e+000	1.697841e+000	1.828965e+000	1.673483e+000	1.694649e+000
649	4.179119e+001	2.261360e+001	2.046861e+001	1.752609e+001	1.794407e+001	2.473168e+001	2.180351e+001	3.731301e+001
650	2.134038e+000	1.813809e+000	1.579472e+000	3.378564e+000	1.703393e+000	1.824298e+000	1.672693e+000	1.704572e+000
651	2.139959e+000	1.814318e+000	3.083784e+000	2.217356e+000	3.592791e+000	2.205014e+000	4.026210e+000	1.979990e+000
652	2.540496e+001	1.221842e+001	1.228683e+001	1.582649e+001	3.172153e+001	1.101536e+001	1.434353e+001	1.088394e+001
653	2.152392e+000	1.814618e+000	1.576259e+000	1.828361e+000	1.712097e+000	1.815496e+000	1.669440e+000	1.719656e+000
654	1.821726e+003	9.662278e+002	2.901244e+003	2.638734e+003	2.857837e+003	2.768560e+003	1.798205e+003	2.579463e+003
655	2.165533e+000	1.813996e+000	1.572709e+000	2.060234e+000	1.286141e+001	1.808400e+000	1.665786e+000	1.729804e+000
656	2.172379e+000	1.813309e+000	1.570556e+000	1.850708e+000	3.013294e+000	2.405554e+000	1.663478e+000	1.734866e+000
657	2.296966e+000	2.015028e+000	4.587369e+000	1.940100e+000	2.336045e+000	2.050138e+000	1.840509e+000	1.924596e+000
658	2.289348e+000	2.014651e+000	1.775865e+000	2.148081e+000	1.943400e+000	2.046454e+000	3.325573e+000	4.440140e+000
659	1.140310e+002	5.803365e+001	1.246622e+002	1.357346e+002	1.777027e+002	2.759284e+002	7.493103e+001	4.107154e+002
660	2.274636e+000	2.012916e+000	1.785339e+000	1.936346e+000	1.930226e+000	2.038505e+000	1.834866e+000	1.918011e+000
661	6.599221e+002	3.615875e+002	5.135569e+002	8.933004e+002	8.080616e+002	6.540148e+002	4.168954e+002	8.077217e+002
662	2.260358e+000	2.010045e+000	1.792953e+000	1.932815e+000	1.917185e+000	2.030135e+000	1.829760e+000	1.912555e+000
663	1.882676e+002	6.942776e+001	1.938155e+002	2.975461e+002	1.328374e+002	2.995219e+002	9.724098e+001	2.580413e+002
664	2.246308e+000	2.005810e+000	1.798665e+000	1.035411e+001	1.904206e+000	2.021575e+000	1.823680e+000	1.906304e+000
665	2.240079e+000	2.003299e+000	1.857272e+000	1.926327e+000	3.935787e+000	2.316154e+000	1.820319e+000	1.902889e+000
666	4.923650e+000	2.000570e+000	5.902339e+000	6.418908e+000	7.611423e+000	2.012709e+000	4.331166e+000	2.266993e+001
667	2.227257e+000	1.997576e+000	1.803730e+000	1.921224e+000	2.788480e+000	2.783689e+000	3.164863e+000	1.063307e+001
668	3.289250e+001	2.144143e+001	3.464951e+001	4.251553e+001	5.523557e+001	1.198955e+002	3.816710e+001	6.798528e+001
669	2.214812e+000	1.990908e+000	1.804873e+000	9.178305e+000	1.872708e+000	1.998906e+000	1.804954e+000	5.445292e+000
670	9.480059e+000	1.987200e+000	1.069893e+001	2.412108e+001	9.581338e+000	2.658162e+001	1.261421e+001	2.916902e+001
671	3.764102e+000	1.983302e+000	1.804679e+000	1.909272e+000	6.003454e+000	1.989538e+000	1.019082e+001	3.480450e+000
672	3.743499e+000	1.979270e+000	1.803783e+000	1.138628e+001	1.854338e+000	3.398144e+000	1.791684e+000	1.413738e+001
673	2.191543e+000	4.769829e+000	1.802732e+000	1.902566e+000	1.848372e+000	6.627837e+000	1.787034e+000	8.303864e+000
674	2.642983e+002	1.616017e+002	4.380594e+002	4.353630e+002	4.158619e+002	4.184385e+002	2.444696e+002	6.005352e+002
675	2.180503e+000	1.966051e+000	1.799509e+000	1.895358e+000	1.836432e+000	2.699389e+000	1.777297e+000	1.860290e+000
676	3.858894e+000	1.961329e+000	2.438935e+000	1.891615e+000	1.830630e+000	1.965721e+000	1.772326e+000	1.855399e+000
677	2.169853e+000	1.956450e+000	5.129105e+000	1.887911e+000	2.202790e+000	2.096518e+000	2.768320e+000	1.850345e+000
678	2.164856e+000	1.951514e+000	4.406829e+000	2.917732e+000	1.819105e+000	1.956137e+000	1.761988e+000	1.845256e+000
679	2.159865e+000	1.946428e+000	4.575715e+000	3.190888e+000	2.499288e+000	2.132855e+000	2.735365e+000	1.994428e+000
680	9.268898e+000	4.244472e+000	3.322689e+001	9.500370e+001	4.110609e+001	1.090423e+002	2.217425e+001	6.290627e+001
681	5.613626e+002	4.407334e+002	5.984960e+002	9.838011e+002	9.112222e+002	9.115036e+002	5.270629e+002	1.025584e+003
682	8.924356e+000	1.930535e+000	7.595169e+000	3.700726e+000	4.368609e+000	3.478666e+000	1.304209e+001	1.097420e+001
683	2.140572e+000	1.925099e+000	1.775900e+000	1.863197e+000	4.185425e+000	1.932362e+000	2.522196e+000	6.128882e+000
684	2.136177e+000	1.919578e+000	2.731682e+000	1.858876e+000	2.605789e+001	8.461316e+000	1.729885e+000	1.813244e+000
685	6.245973e+000	5.860836e+000	1.016129e+001	9.434473e+000	7.994863e+000	4.923051e+000	9.491699e+000	9.880269e+000
686	2.127306e+000	1.908309e+000	1.763387e+000	1.850140e+000	1.775503e+000	1.946104e+000	1.331616e+001	1.802173e+000
687	2.148437e+001	2.281338e+001	6.645434e+001	6.498799e+001	5.578793e+001	8.574572e+001	9.012999e+002	7.247473e+001
688	2.118878e+000	2.475594e+000	1.754236e+000	1.841169e+000	1.765274e+000	5.163758e+000	3.768208e+000	1.790975e+000
689	2.839958e+003	1.673218e+003	2.174700e+003	3.047934e+003	2.024610e+003	3.039092e+003	9.726433e+002	3.283535e+003
690	1.501134e+002	1.402457e+002	1.150248e+002	1.753388e+002	9.497130e+001	2.457947e+002	9.169500e+001	2.033295e+002
691	2.106761e+000	1.879733e+000	3.750236e+000	5.797240e+000	1.586657e+001	4.455641e+000	1.855269e+000	3.039375e+001
692	2.234927e+000	1.873798e+000	1.734342e+000	1.822834e+000	1.745635e+000	1.891534e+000	2.044225e+000	5.532194e+000
693	2.099216e+000	1.868059e+000	4.774048e+000	1.818174e+000	4.262464e+000	8.555730e+000	3.718353e+000	1.762769e+000
694	2.095552e+000	1.862199e+000	1.723836e+000	1.813567e+000	1.736246e+000	1.883047e+000	3.393710e+000	1.757080e+000
695	7.326387e+000	3.527711e+000	6.420742e+000	1.078786e+001	8.475400e+000	2.989867e+001	8.010933e+000	1.759752e+001
696	2.789228e+002	1.750028e+002	3.418232e+002	5.717922e+002	3.467273e+002	5.180809e+002	3.147485e+002	6.953300e+002
697	4.797436e+003	4.509694e+003	7.907861e+003	8.190516e+003	9.781604e+003	7.816488e+003	8.307112e+003	8.209887e+003
698	7.002541e+000	1.838752e+000	1.701961e+000	1.794918e+000	1.718351e+000	1.866956e+000	4.121569e+000	2.410170e+000
699	5.005464e+000	4.203340e+000	1.696426e+000	1.790269e+000	1.714078e+000	1.862908e+000	1.648913e+000	1.729066e+000
700	3.177702e+000	1.828124e+000	1.690838e+000	1.785671e+000	1.709795e+000	1.859082e+000	1.643850e+000	2.293413e+000
701	1.866086e+001	1.177274e+001	9.637503e+000	1.443471e+001	5.644668e+000	9.333439e+000	1.844370e+001	7.517666e+000
702	2.420383e+000	1.817101e+000	1.679504e+000	2.444048e+000	1.947247e+000	1.851643e+000	1.634003e+000	1.712596e+000
703	1.602536e+001	1.270965e+001	9.850989e+000	1.408448e+001	6.715249e+000	1.805083e+001	9.132351e+000	1.646970e+001
704	6.217745e+001	1.750351e+001	5.839002e+001	7.566218e+001	3.379081e+001	7.385716e+001	2.456280e+001	8.404294e+001
705	2.059819e+000	1.801324e+000	1.662876e+000	2.461141e+000	1.689883e+000	1.841066e+000	1.619760e+000	1.696539e+000
706	1.870661e+001	1.795791e+000	9.877552e+001	3.937478e+001	3.339288e+001	9.619150e+000	2.997734e+001	9.727352e+001
707	1.600567e+002	6.719569e+001	2.604438e+002	3.396683e+002	1.857599e+002	4.093283e+002	1.530615e+002	3.408074e+002
708	2.051441e+000	1.785522e+000	1.645971e+000	6.183901e+000	3.389146e+000	1.831200e+000	1.606330e+000	2.729341e+000
709	2.847033e+000	1.780426e+000	1.716514e+000	4.614331e+000	5.514158e+000	1.165519e+001	1.721548e+000	5.275229e+000
710	7.207575e+002	2.154531e+002	8.812468e+002	1.487691e+003	6.889458e+002	1.067610e+003	3.562680e+002	2.630127e+003
711	2.043815e+000	1.770778e+000	2.736894e+000	1.736326e+000	1.668265e+000	1.822273e+000	1.593790e+000	2.912514e+000
712	1.539305e+001	1.103032e+001	2.584353e+001	2.551479e+001	1.482261e+001	2.301244e+001	1.642707e+001	2.130173e+001
713	2.038881e+000	1.761634e+000	1.619168e+000	1.727895e+000	1.661970e+000	1.816736e+000	4.271776e+000	2.157771e+000
714	1.536620e+001	4.376112e+000	6.154907e+000	9.356758e+000	4.049773e+000	1.814101e+000	9.926392e+000	2.702584e+001
715	5.518204e+000	8.868346e+000	1.419405e+001	2.400863e+001	6.699151e+000	2.616215e+001	5.104392e+000	2.585171e+001
716	2.032035e+000	1.748237e+000	1.603847e+000	3.784416e+000	2.312968e+000	1.809237e+000	1.575030e+000	2.266392e+000
717	4.290701e+000	1.894257e+000	2.189407e+000	3.974259e+000	2.050203e+000	1.806725e+000	1.829889e+000	4.707895e+000
718	4.437170e+002	2.810468e+002	5.479067e+002	8.244953e+002	4.801399e+002	5.727303e+002	4.048834e+002	6.375957e+002
719	2.025813e+000	1.736049e+000	1.589258e+000	1.703815e+000	1.644316e+000	1.802228e+000	2.066464e+000	4.080217e+000
720	2.023736e+000	1.890031e+000	1.584639e+000	4.856374e+000	3.991254e+000	1.800165e+000	2.373618e+000	1.624838e+000
721	2.126522e+001	8.029300e+001	6.181747e+001	2.213659e+001	6.041645e+001	3.080934e+001	6.044399e+001	1.495718e+001
722	1.367927e+001	1.724790e+000	4.739349e+000	1.998403e+001	4.788499e+000	2.479160e+001	1.556392e+000	1.524683e+001
723	2.018056e+000	1.721291e+000	1.571339e+000	4.606359e+000	1.634356e+000	1.909378e+000	1.553585e+000	2.411014e+000
724	1.558160e+003	8.092061e+002	1.844211e+003	1.810811e+003	3.896377e+003	2.383324e+003	2.620010e+003	2.883824e+003
725	1.639022e+002	3.623717e+001	4.536699e+002	2.230825e+002	1.804037e+002	2.521108e+002	2.876271e+002	5.601727e+002
726	2.012947e+000	1.711540e+000	1.558888e+000	1.678704e+000	1.627611e+000	1.789662e+000	1.546499e+000	4.434022e+000
727	4.474074e+002	1.708771e+000	2.281402e+000	5.892441e+000	3.919464e+000	8.307347e+000	4.782708e+000	1.597848e+000
728	6.920668e+001	2.306545e+001	5.612318e+001	9.086961e+001	1.106018e+002	1.320702e+002	6.867795e+001	1.148071e+002
729	4.785530e+000	1.702757e+000	5.551066e+000	3.662847e+000	3.936381e+000	6.532027e+000	6.175744e+000	7.316442e+000
730	6.726100e+001	2.090838e+001	3.247906e+001	4.056822e+001	3.925391e+001	5.117765e+001	3.282043e+001	5.051027e+001
731	2.005401e+000	1.697808e+000	1.540570e+000	1.753211e+000	1.617802e+000	1.783531e+000	3.249944e+000	1.584612e+000
732	2.004272e+000	1.695488e+000	3.543440e+000	3.828231e+000	1.616267e+000	1.782587e+000	1.535513e+000	1.581586e+000
733	2.698021e+001	1.033896e+001	3.533643e+001	5.205355e+001	3.076918e+001	4.271110e+001	5.919082e+001	4.405964e+001
734	1.467645e+002	1.036653e+002	2.190615e+002	4.402225e+002	1.768800e+002	2.891372e+002	1.148609e+002	3.252019e+002
735	2.526443e+000	1.689238e+000	1.528180e+000	3.210025e+000	1.611629e+000	2.377669e+000	1.640828e+000	2.707131e+000
736	1.428343e+001	6.740131e+000	3.388291e+000	5.900923e+000	3.088564e+000	8.062760e+000	1.530773e+000	6.409954e+000
737	1.998363e+000	1.685686e+000	1.522799e+000	1.647302e+000	1.608967e+000	1.779300e+000	1.529925e+000	1.567932e+000
738	2.953278e+002	1.398187e+002	1.561604e+002	3.241781e+002	1.611196e+002	2.729801e+002	2.188456e+002	2.319425e+002
739	1.996538e+000	1.682683e+000	1.517935e+000	1.642740e+000	1.606576e+000	1.778574e+000	1.528545e+000	1.563263e+000
740	1.995663e+000	1.681477e+000	1.515680e+000	1.640620e+000	1.605453e+000	1.778354e+000	1.528149e+000	1.755115e+000
741	1.994857e+000	1.680432e+000	2.919310e+000	7.713920e+000	1.947860e+000	1.778226e+000	1.527839e+000	1.559041e+000
742	1.994071e+000	1.679281e+000	1.511630e+000	1.636686e+000	1.603547e+000	5.239098e+000	1.527544e+000	1.776747e+000
743	1.993319e+000	1.678381e+000	1.509821e+000	2.318585e+000	1.602712e+000	1.778257e+000	1.527527e+000	1.555256e+000
744	2.779885e+002	6.423956e+001	2.103880e+002	4.925948e+002	2.103907e+002	3.438474e+002	1.077996e+002	3.358724e+002
745	6.533341e+000	2.500314e+000	3.897807e+000	1.782949e+000	1.601250e+000	1.778574e+000	7.707227e+000	1.233470e+001
746	2.564684e+000	1.676565e+000	1.828030e+000	4.861641e+000	4.008347e+000	1.971959e+000	8.265893e+000	4.987261e+000
747	2.570550e+000	1.898461e+000	3.485865e+000	4.288688e+000	3.238737e+000	1.779205e+000	1.528548e+000	1.549079e+000
748	3.035113e+003	1.197074e+003	3.195283e+003	6.470335e+003	2.521960e+003	6.171171e+003	8.378838e+002	5.024776e+003
749	4.458560e+000	1.675774e+000	3.808255e+000	1.164430e+001	3.346910e+000	1.000863e+001	4.847857e+000	1.546684e+000
750	6.148096e+000	1.675806e+000	2.001921e+000	3.234113e+000	1.598898e+000	2.730849e+000	2.241312e+000	1.990566e+000
751	1.989764e+000	1.675958e+000	1.499885e+000	1.623944e+000	1.598620e+000	1.781503e+000	1.531429e+000	1.544764e+000
752	1.757516e+002	8.425817e+001	1.066917e+002	1.494889e+002	1.397303e+002	2.039416e+002	7.887847e+001	1.711839e+002
753	1.346350e+002	7.389235e+001	2.109742e+002	3.591889e+002	1.563273e+002	1.962969e+002	1.573337e+002	2.769067e+002
754	2.016816e+000	2.270978e+000	2.845565e+000	4.488627e+000	1.598346e+000	2.826261e+000	1.534872e+000	1.542739e+000
755	2.600978e+000	3.946052e+000	1.798144e+000	1.621079e+000	1.598383e+000	1.317606e+001	1.536238e+000	8.625397e+000
756	3.011233e+001	1.592329e+001	3.669614e+001	7.691099e+001	2.465865e+001	6.567892e+001	2.259234e+001	5.851817e+001
757	1.989547e+000	1.679518e+000	1.498011e+000	1.620317e+000	1.598675e+000	1.786908e+000	1.539290e+000	2.002313e+000
758	1.472009e+003	7.990187e+002	1.598376e+003	1.900365e+003	1.642752e+003	2.185327e+003	8.720455e+002	2.061798e+003
759	1.989855e+000	1.681619e+000	1.498467e+000	1.620010e+000	1.599225e+000	6.222772e+000	1.542835e+000	1.541725e+000
760	1.990277e+000	2.361670e+000	1.498846e+000	1.620045e+000	1.599671e+000	1.790370e+000	1.544666e+000	1.541856e+000
761	1.990723e+000	1.684268e+000	1.499250e+000	1.620150e+000	1.600120e+000	2.614112e+000	1.546654e+000	1.542118e+000
762	1.991082e+000	1.685660e+000	1.869294e+000	1.620396e+000	1.600651e+000	2.640547e+000	1.548737e+000	1.542508e+000
763	3.020247e+000	1.687221e+000	2.162508e+000	2.542396e+000	2.051976e+000	4.900358e+000	1.550919e+000	1.543010e+000
764	2.101844e+002	1.031728e+002	2.264412e+002	2.749006e+002	1.593411e+002	3.096779e+002	1.796075e+002	3.085197e+002
765	1.992715e+000	1.690655e+000	1.502368e+000	1.621852e+000	1.602646e+000	1.797162e+000	1.555543e+000	1.544344e+000
766	1.993453e+000	1.692522e+000	1.503410e+000	1.622552e+000	1.603445e+000	1.798656e+000	1.557979e+000	1.545187e+000
767	1.165346e+001	8.211713e+000	4.983409e+000	2.272434e+001	7.825365e+000	2.280283e+001	1.234078e+001	1.170104e+001
768	8.940742e+001	1.696630e+000	1.505755e+000	1.624337e+000	1.605234e+000	2.368890e+000	1.577868e+001	1.547222e+000
769	1.117822e+002	5.366401e+001	1.769123e+002	1.865295e+002	1.606666e+002	2.005644e+002	7.450974e+001	1.911832e+002
770	1.131261e+001	3.395374e+000	1.050886e+001	9.085134e+000	2.486219e+000	5.567072e+000	1.568500e+000	2.474057e+001
771	5.236765e+002	2.449431e+002	4.104101e+002	6.788980e+002	3.955954e+002	5.403791e+002	3.622999e+002	6.470896e+002
772	6.878329e+000	4.943183e+000	1.080419e+001	1.879175e+001	1.609555e+000	1.341031e+001	6.113401e+000	7.128280e+000
773	2.730527e+000	1.708267e+000	3.012133e+000	5.126801e+000	1.610782e+000	5.142632e+000	3.533858e+000	1.554263e+000
774	2.001682e+000	2.118739e+000	1.515167e+000	1.632586e+000	1.612080e+000	1.811266e+000	1.580074e+000	1.556008e+000
775	1.378651e+002	5.372754e+001	9.848734e+001	1.754988e+002	1.129051e+002	1.466431e+002	8.725153e+001	2.362338e+002
776	2.004410e+000	1.715957e+000	1.518923e+000	1.636300e+000	1.614850e+000	1.814518e+000	1.586148e+000	1.559831e+000
777	2.234388e+002	7.631236e+002	5.691695e+002	2.853662e+002	6.565984e+002	2.701759e+002	6.920585e+002	1.840068e+002
778	2.007518e+000	1.721809e+000	1.522934e+000	1.640510e+000	1.617852e+000	1.817770e+000	1.592389e+000	1.564126e+000
779	2.009073e+000	1.724699e+000	1.525042e+000	4.264356e+000	1.619275e+000	1.819296e+000	1.595531e+000	6.841582e+000
780	1.649127e+001	7.255763e+000	8.324844e+000	1.067244e+001	7.905204e+000	1.330719e+001	3.097249e+000	1.617866e+001
781	2.012767e+000	1.730634e+000	1.614739e+000	1.647765e+000	1.622726e+000	1.822507e+000	1.602022e+000	1.571314e+000
782	2.014537e+000	1.733671e+000	1.531664e+000	3.521844e+000	1.624486e+000	1.824055e+000	1.605237e+000	1.573902e+000
783	5.235927e+000	2.926433e+000	2.752872e+000	2.052859e+000	2.979960e+000	7.464172e+000	1.608454e+000	7.212324e+000
784	1.586431e+001	6.603133e+000	1.287995e+001	1.716833e+001	2.053199e+001	1.643648e+001	1.214137e+001	1.963973e+001
785	2.159890e+002	2.033372e+002	9.363946e+002	5.565873e+002	7.729757e+002	5.543504e+002	3.977785e+002	7.719694e+002
786	2.719602e+002	1.263979e+002	2.307583e+002	4.961866e+002	2.082919e+002	3.759615e+002	1.261030e+002	3.790146e+002
787	2.175391e+000	1.749221e+000	1.543312e+000	1.665656e+000	1.634021e+000	2.135369e+000	1.937679e+000	8.062864e+000
788	5.532778e+000	1.752401e+000	1.633091e+000	7.536113e+000	1.635969e+000	9.255803e+000	4.351175e+000	4.188230e+000
789	2.642263e+000	2.724331e+000	1.548002e+000	1.672653e+000	6.355191e+000	6.628673e+000	1.627613e+000	1.594973e+000
790	2.033394e+000	1.758773e+000	1.550332e+000	5.798031e+000	1.640200e+000	1.834765e+000	1.630685e+000	1.598365e+000
791	4.865158e+000	1.761830e+000	1.552654e+000	5.517944e+000	1.642377e+000	1.835793e+000	1.633798e+000	1.601833e+000
792	9.896695e+000	5.301078e+000	5.579413e+000	1.261172e+001	5.641922e+000	1.227921e+001	1.636761e+000	7.959227e+000
793	1.065824e+002	1.347005e+001	7.983436e+001	1.897024e+002	5.244873e+001	2.628546e+002	2.396772e+001	1.946014e+002
794	2.045043e+000	1.771235e+000	1.559459e+000	4.684148e+000	2.466429e+000	1.838532e+000	1.642591e+000	1.612830e+000
795	2.048253e+000	1.774310e+000	1.561602e+000	1.696634e+000	1.651450e+000	2.514943e+000	1.645378e+000	9.518907e+000
796	2.051540e+000	1.777376e+000	1.563733e+000	1.701424e+000	1.653966e+000	1.839866e+000	1.648064e+000	1.620599e+000
797	9.185278e+001	2.386873e+001	7.698159e+001	1.534544e+002	1.088490e+002	9.290775e+001	7.675589e+001	1.405908e+002
798	2.058487e+000	1.901448e+000	1.567824e+000	3.616819e+000	1.658652e+000	1.840763e+000	3.141287e+000	4.665841e+000
799	5.031265e+001	3.138770e+001	5.426058e+001	7.535918e+001	6.172681e+001	1.091359e+002	4.887498e+001	8.745131e+001
800	3.066640e+002	1.607765e+002	2.651110e+002	3.439881e+002	2.053099e+002	2.772276e+002	2.154006e+002	3.483752e+002
801	2.413375e+001	1.791412e+000	1.573357e+000	2.028289e+000	1.666133e+000	3.200590e+000	1.660016e+000	2.625489e+000
802	2.073827e+000	1.794085e+000	1.575001e+000	2.665021e+000	1.668689e+000	1.841075e+000	1.662037e+000	1.645657e+000
803	6.367354e+001	2.831259e+001	5.835412e+001	1.088968e+002	4.728272e+001	7.054519e+001	5.481076e+001	9.903525e+001
804	2.082180e+000	2.590160e+000	2.128222e+000	5.589083e+000	2.732414e+000	2.124951e+000	1.665624e+000	9.103147e+000
805	7.612239e+000	1.801205e+000	4.922935e+000	1.224251e+001	6.336197e+000	1.240788e+001	5.313085e+001	1.364632e+001
806	1.083743e+001	1.779748e+001	8.065331e+000	4.322867e+001	2.147103e+001	1.230436e+002	1.598906e+001	1.639493e+001
807	2.095758e+000	1.805382e+000	1.581042e+000	1.758406e+000	1.681799e+000	1.838110e+000	1.669678e+000	1.668398e+000
808	2.100578e+000	2.834733e+000	3.744456e+000	4.401775e+000	1.684491e+000	1.837024e+000	1.670695e+000	3.624523e+000
809	2.105529e+000	1.808957e+000	1.582538e+000	1.770395e+000	1.687200e+000	1.835752e+000	1.671477e+000	1.677861e+000
810	2.110579e+000	1.810596e+000	1.582967e+000	2.266996e+000	1.689918e+000	1.834245e+000	1.672036e+000	1.682661e+000
811	2.115843e+000	1.811989e+000	1.583172e+000	1.782960e+000	1.692618e+000	1.832588e+000	1.672375e+000	1.687465e+000
812	2.121183e+000	2.191109e+000	1.583150e+000	3.114606e+000	4.358944e+000	1.830719e+000	1.672479e+000	1.692409e+000
813	2.126712e+000	1.814249e+000	2.413752e+000	1.796036e+000	1.698086e+000	2.667523e+000	1.672337e+000	1.697295e+000
814	1.094244e+001	6.345657e+000	1.262468e+001	1.649969e+001	5.140016e+000	1.301693e+001	1.322153e+001	1.818152e+001
815	1.487270e+001	1.150226e+001	2.756236e+001	4.249252e+001	2.011421e+001	2.727703e+001	1.009387e+001	3.151940e+001
816	2.144272e+000	1.816029e+000	1.581040e+000	1.816514e+000	1.706374e+000	1.821051e+000	1.670336e+000	1.712242e+000
817	6.321252e+000	4.636508e+000	8.341111e+000	1.225790e+001	2.102581e+000	1.169254e+001	2.323016e+000	1.198579e+001
818	2.156777e+000	1.816182e+000	1.578329e+000	3.886774e+002	6.079104e+000	3.111263e+000	1.667591e+000	1.722341e+000
819	2.163240e+000	1.815883e+000	1.576068e+000	1.838093e+000	4.832670e+003	1.811352e+000	1.665790e+000	1.727351e+000
820	2.169969e+000	1.815306e+000	1.574564e+000	1.845575e+000	4.826093e+001	1.807635e+000	1.663636e+000	1.732403e+000
821	2.292351e+000	2.644571e+000	1.777020e+000	1.938304e+000	1.947401e+000	2.336780e+000	2.464225e+000	2.726448e+000
822	2.307337e+001	1.768038e+001	1.892504e+001	4.572069e+001	1.619805e+001	4.354901e+001	2.592894e+001	5.296659e+001
823	3.503079e+003	2.536462e+003	1.958778e+003	4.349947e+003	4.437626e+003	3.516167e+003	1.465115e+003	4.400401e+003
824	1.924532e+001	2.227003e+000	1.903364e+000	1.934286e+000	3.700003e+000	2.842365e+000	1.910101e+000	5.048813e+000
825	2.512001e+001	1.608688e+001	1.239995e+001	2.148629e+001	1.996636e+001	3.336684e+001	1.146888e+001	3.569196e+001
826	7.602442e+001	2.249730e+001	4.712268e+001	1.370523e+002	4.164302e+001	1.222864e+002	4.523295e+001	1.293408e+002
827	3.954723e+001	2.026472e+001	3.783072e+001	8.173398e+001	4.183825e+001	5.946326e+001	4.234826e+001	8.193271e+001
828	2.243066e+000	2.008012e+000	1.803584e+000	1.926356e+000	1.901941e+000	2.017548e+000	1.821480e+000	1.903408e+000
829	1.472758e+002	1.481037e+002	3.907669e+002	5.485373e+002	3.709546e+002	4.517496e+002	1.582288e+002	5.096854e+002
830	2.230213e+000	2.002494e+000	1.806866e+000	1.921559e+000	1.889232e+000	2.008648e+000	1.814314e+000	4.476185e+000
831	2.223975e+000	1.999193e+000	1.807800e+000	1.918749e+000	1.882875e+000	2.004133e+000	1.810472e+000	1.892441e+000
832	2.810891e+002	7.865091e+001	1.913639e+002	4.274341e+002	2.601050e+002	2.539391e+002	1.158519e+002	2.933970e+002
833	2.211938e+000	1.992237e+000	1.808573e+000	6.498677e+000	2.653318e+000	1.994876e+000	2.985592e+000	5.938641e+000
834	3.333851e+001	6.442190e+000	5.024832e+001	2.983923e+002	5.905528e+001	2.292251e+002	5.860177e+001	6.218335e+001
835	7.058802e+001	2.328527e+001	9.486568e+001	1.501816e+002	5.259865e+001	9.336028e+001	9.190017e+001	1.661080e+002
836	2.194551e+000	1.980292e+000	1.806878e+000	1.903268e+000	1.852275e+000	1.980721e+000	1.788742e+000	9.434807e+000
837	4.901934e+000	1.975897e+000	1.805610e+000	1.899834e+000	1.846274e+000	2.868341e+000	1.783992e+000	8.032513e+000
838	2.239106e+002	1.325451e+002	2.831782e+002	1.645353e+002	1.150877e+002	2.055597e+002	1.441337e+002	1.432146e+002
839	3.565842e+001	1.961660e+001	4.702911e+001	7.049595e+001	5.404080e+001	8.704770e+001	1.989520e+001	7.293050e+001
840	5.660311e+000	2.834857e+000	1.075588e+001	9.350840e+000	7.230612e+000	1.763270e+001	5.663471e+000	8.308006e+000
841	1.613821e+002	7.812486e+001	1.076408e+002	1.766108e+002	9.753082e+001	1.328581e+002	7.987963e+001	1.606487e+002
842	2.162928e+000	1.951902e+000	2.881521e+000	1.881132e+000	1.817225e+000	1.952029e+000	3.312121e+000	1.841752e+000
843	2.158056e+000	1.946692e+000	1.791399e+000	1.877106e+000	1.811640e+000	3.875328e+000	1.816840e+000	2.071946e+000
844	3.143133e+002	1.097316e+002	5.568220e+002	5.977568e+001	7.694942e+001	1.273085e+002	1.201661e+002	1.473032e+002
845	2.148544e+000	1.936063e+000	5.864164e+000	3.886197e+000	1.800550e+000	3.466742e+000	8.503030e+000	1.825966e+000
846	2.143957e+000	1.930580e+000	1.781003e+000	1.864692e+000	1.795150e+000	1.932780e+000	1.737364e+000	3.732197e+000
847	1.015849e+001	4.156196e+000	1.029152e+001	9.700252e+000	2.589147e+001	9.605301e+000	1.134796e+001	1.147980e+001
848	2.134941e+000	1.919438e+000	1.342534e+001	1.856035e+000	1.457435e+001	1.923685e+000	1.726333e+000	1.809622e+000
849	2.130305e+000	4.546492e+000	1.768590e+000	1.851645e+000	4.154198e+000	1.919035e+000	1.720867e+000	3.916884e+000
850	1.905299e+003	1.301594e+003	4.575333e+002	2.315264e+003	7.117779e+002	3.634526e+003	4.791333e+002	6.488804e+002
851	6.371875e+000	1.902441e+000	1.759567e+000	3.516999e+000	1.768885e+000	8.268255e+000	1.709794e+000	1.793139e+000
852	2.118060e+000	1.896657e+000	1.754783e+000	1.838299e+000	1.763833e+000	1.905349e+000	1.704318e+000	1.787421e+000
853	2.113960e+000	1.890845e+000	1.749865e+000	3.075980e+000	2.268252e+000	1.900890e+000	2.325392e+000	1.781842e+000
854	2.110062e+000	2.432634e+000	1.744836e+000	1.829212e+000	1.753924e+000	1.896503e+000	1.693310e+000	1.361421e+001
855	2.106207e+000	1.985839e+000	1.739763e+000	1.824566e+000	1.749128e+000	1.892119e+000	1.687871e+000	1.061348e+001
856	3.296898e+000	1.873439e+000	1.734898e+000	1.819636e+000	2.433233e+000	1.887762e+000	5.422696e+000	1.764860e+000
857	1.808700e+003	8.345546e+002	3.102454e+003	5.096823e+003	2.962955e+003	4.599961e+003	1.466289e+003	4.129590e+003
858	6.726714e+000	3.579775e+000	1.177442e+001	1.602505e+001	2.645571e+000	5.176354e+000	1.630679e+001	5.062768e+000
859	4.786737e+000	1.856003e+000	1.718439e+000	1.806197e+000	3.383769e+000	1.024230e+001	1.666281e+000	2.045095e+000
860	2.332919e+000	1.850300e+000	1.712912e+000	1.801532e+000	1.726003e+000	1.871143e+000	1.661050e+000	2.911557e+000
861	7.015829e+001	5.403231e+001	1.083608e+002	4.135834e+001	3.588515e+001	2.776525e+001	4.029290e+002	7.289552e+001
862	4.516393e+001	3.317763e+001	3.182886e+001	8.239563e+001	4.717353e+001	4.760486e+001	6.016710e+001	5.534699e+001
863	1.021563e+001	1.833326e+000	2.611913e+000	4.221365e+000	4.167190e+000	1.859297e+000	1.645645e+000	5.653705e+000
864	2.273230e+000	1.827711e+000	1.690530e+000	1.783063e+000	1.708864e+000	2.287025e+000	1.640597e+000	2.786059e+000
865	2.071909e+000	1.822092e+000	1.684949e+000	2.047022e+000	1.704799e+000	2.133827e+000	1.838391e+000	1.714876e+000
866	5.953982e+000	2.538274e+000	1.783558e+001	6.682164e+000	1.104577e+001	1.434309e+001	2.787076e+000	5.370636e+000
867	3.299313e+000	1.811143e+000	1.673688e+000	1.769351e+000	1.696834e+000	3.318246e+000	1.337135e+001	5.084186e+000
868	2.063008e+000	1.805804e+000	1.668038e+000	6.879068e+000	2.280218e+000	2.611249e+000	1.621324e+000	1.698774e+000
869	1.288756e+002	6.716682e+001	1.211989e+002	3.654743e+002	1.731230e+002	2.640547e+002	1.308684e+002	2.287701e+002
870	2.057389e+000	1.795256e+000	1.656807e+000	5.390325e+000	1.685238e+000	2.646585e+000	4.356371e+000	1.688302e+000
871	2.054685e+000	1.790118e+000	1.651304e+000	4.190873e+000	1.681744e+000	1.831330e+000	1.607760e+000	1.683149e+000
872	1.384176e+001	2.018386e+001	4.131996e+001	6.298958e+001	5.571667e+001	8.107669e+001	2.490394e+001	5.661544e+001
873	6.603025e+000	4.827035e+000	1.150505e+001	1.151448e+001	7.440272e+000	2.710482e+001	8.674071e+000	1.978663e+001
874	1.373937e+002	7.680363e+001	2.208400e+002	2.800263e+002	1.388925e+002	1.947540e+002	9.673202e+001	2.458244e+002
875	2.044469e+000	2.541202e+000	5.752631e+000	1.734077e+000	1.667972e+000	1.819345e+000	1.590995e+000	1.663186e+000
876	1.763738e+001	7.965335e+000	3.135443e+001	4.495700e+001	1.972105e+001	2.590149e+001	1.860358e+001	3.189642e+001
877	2.039812e+000	2.677570e+000	1.618926e+000	1.725696e+000	1.661581e+000	1.813850e+000	1.583284e+000	1.653597e+000
878	3.302654e+000	2.218172e+000	2.285452e+000	1.721555e+000	1.658515e+000	1.811275e+000	1.579638e+000	1.648947e+000
879	2.035275e+000	1.752361e+000	1.975065e+000	8.154520e+000	1.655443e+000	1.823699e+000	1.575976e+000	6.995299e+000
880	2.129295e+000	1.860177e+000	1.712994e+000	2.975718e+000	3.454342e+000	1.806373e+000	2.349477e+000	6.361885e+000
881	4.906970e+001	2.722576e+001	3.341817e+001	8.536692e+001	4.639523e+001	6.670030e+001	3.527987e+001	5.283978e+001
882	2.028907e+000	1.739761e+000	1.593959e+000	1.705701e+000	1.646877e+000	1.801881e+000	1.582146e+000	1.631059e+000
883	2.026945e+000	1.735764e+000	1.589247e+000	1.999774e+000	1.813591e+000	1.799783e+000	4.547359e+000	1.626788e+000
884	2.025039e+000	1.732040e+000	1.584656e+000	1.698105e+000	1.641614e+000	1.797739e+000	1.559848e+000	1.622664e+000
885	1.522768e+003	6.992265e+002	9.353658e+002	2.535381e+003	1.030641e+003	1.911743e+003	7.867690e+002	2.007705e+003
886	5.094139e+001	1.212427e+001	1.950661e+001	6.242365e+001	2.693139e+001	6.041299e+001	5.936692e+000	8.057684e+001
887	2.019523e+000	1.721312e+000	1.571239e+000	2.435629e+000	1.634208e+000	1.792268e+000	1.551623e+000	3.459824e+000
888	1.215547e+003	6.672551e+002	1.409742e+003	2.046910e+003	1.601853e+003	2.164704e+003	4.138776e+002	1.976906e+003
889	9.711911e+001	5.147052e+001	2.036299e+002	1.984261e+002	1.566367e+002	2.170869e+002	1.225807e+002	2.829347e+002
890	2.014622e+000	1.711700e+000	1.559054e+000	1.677144e+000	1.627588e+000	1.787604e+000	1.544554e+000	4.786214e+000
891	5.664386e+001	3.701676e+001	6.397417e+001	1.526501e+002	7.068781e+001	1.152661e+002	5.305908e+001	1.543071e+002
892	2.011571e+000	1.705946e+000	1.551383e+000	1.670775e+000	1.623533e+000	1.784979e+000	4.673422e+000	1.592714e+000
893	2.010133e+000	1.703235e+000	1.547771e+000	1.667679e+000	1.621706e+000	1.783838e+000	1.538658e+000	1.589384e+000
894	9.592661e+001	1.700011e+001	1.091033e+002	1.253955e+002	6.557874e+001	7.758529e+001	4.526253e+001	8.871444e+001
895	2.007301e+000	1.698249e+000	1.540987e+000	1.661815e+000	1.618071e+000	1.781796e+000	1.535352e+000	1.583146e+000
896	2.006041e+000	1.695937e+000	1.537735e+000	1.659002e+000	1.616405e+000	2.242509e+000	1.533916e+000	1.580188e+000
897	3.358106e+000	1.693799e+000	1.534592e+000	1.656258e+000	1.614821e+000	1.780099e+000	1.532611e+000	1.577303e+000
898	1.087713e+001	2.543766e+000	2.662026e+000	8.084563e+000	8.678976e+000	1.035282e+001	1.287710e+001	9.769946e+000
899	1.103488e+001	1.689847e+000	1.528802e+000	1.651063e+000	1.611896e+000	1.778813e+000	1.530383e+000	2.844494e+000
900	6.690148e+002	1.915472e+002	8.182478e+002	1.825092e+003	7.201648e+002	1.439107e+003	2.407225e+002	1.082793e+003
901	2.000500e+000	1.686452e+000	1.523536e+000	1.646284e+000	1.609231e+000	1.777874e+000	1.528638e+000	1.566853e+000
902	1.999564e+000	1.684944e+000	1.521051e+000	1.644016e+000	1.608042e+000	1.777539e+000	1.528023e+000	8.525645e+000
903	1.998673e+000	1.683565e+000	1.867557e+000	3.169263e+000	6.332390e+000	1.777293e+000	3.526661e+000	2.421483e+000
904	4.767061e+002	2.571343e+002	3.999394e+002	9.819573e+002	4.662682e+002	7.020382e+002	2.097957e+002	5.517713e+002
905	1.997052e+000	3.057150e+000	1.514558e+000	3.908326e+000	4.267406e+000	6.645719e+000	1.526756e+000	4.373940e+000
906	1.996321e+000	1.680295e+000	1.512646e+000	1.635922e+000	1.604017e+000	1.777074e+000	1.526702e+000	1.556332e+000
907	4.898639e+001	1.457140e+001	3.240685e+001	9.508895e+001	1.333306e+001	7.073737e+001	1.677322e+001	7.436665e+001
908	1.995055e+000	1.678777e+000	1.509228e+000	1.632485e+000	1.602455e+000	1.777350e+000	2.371186e+000	2.425440e+000
909	1.994409e+000	1.678203e+000	1.507754e+000	3.086897e+000	1.601787e+000	2.062570e+000	5.774360e+000	3.673581e+000
910	1.304478e+002	2.290525e+001	3.943545e+001	2.835709e+002	5.612104e+001	5.183306e+001	1.888416e+001	1.929004e+002
911	1.993386e+000	1.677461e+000	2.289236e+000	5.427490e+000	4.210086e+000	1.778383e+000	1.527873e+000	2.384301e+000
912	6.932761e+000	2.793269e+000	5.839320e+000	9.747094e+000	4.385518e+000	3.307120e+000	3.248317e+000	1.161687e+001
913	1.615420e+001	3.371436e+000	5.078214e+001	2.609345e+001	1.608131e+001	2.036626e+001	1.945216e+002	3.115568e+001
914	3.621939e+004	2.347043e+003	4.626562e+003	6.461043e+003	9.397184e+003	7.076990e+003	4.459042e+003	7.649018e+003
915	1.068445e+001	6.738001e+000	5.049860e+000	1.666830e+001	7.278037e+000	1.582961e+001	6.821743e+000	1.114402e+001
916	1.991983e+000	1.677870e+000	2.057769e+000	3.503626e+000	1.599151e+000	4.738967e+000	1.865563e+000	3.951060e+000
917	5.577149e+001	3.384405e+001	4.522464e+001	1.376598e+002	5.143922e+001	1.392017e+002	3.866900e+001	1.194007e+002
918	1.289441e+002	9.165729e+001	2.731401e+002	4.699986e+002	3.432191e+002	4.586430e+002	1.101013e+002	3.897053e+002
919	2.052663e+000	5.044825e+000	1.500022e+000	1.621043e+000	1.599124e+000	1.784330e+000	1.997973e+000	5.871777e+000
920	1.991989e+000	1.680433e+000	1.499978e+000	1.620661e+000	1.599253e+000	3.879027e+000	1.537615e+000	1.542169e+000
921	1.085940e+001	4.490833e+000	1.056233e+001	1.598781e+001	8.902925e+000	6.246931e+000	3.074657e+000	8.601055e+000
922	7.852238e+001	1.358727e+001	5.168940e+001	8.151238e+001	5.314194e+001	6.682607e+001	4.031194e+001	7.309541e+001
923	1.992573e+000	1.683596e+000	1.500649e+000	1.620177e+000	1.600025e+000	1.788899e+000	1.542799e+000	1.542119e+000
924	1.992908e+000	1.684879e+000	1.501027e+000	1.620249e+000	1.600432e+000	1.790157e+000	1.544722e+000	2.373726e+000
925	5.652351e+000	5.006785e+000	1.501588e+000	3.510114e+000	1.600924e+000	8.617582e+000	3.549107e+000	1.542654e+000
926	1.993800e+000	1.687817e+000	1.502262e+000	1.620732e+000	1.601475e+000	1.792794e+000	1.548929e+000	1.543111e+000
927	1.261689e+003	1.150948e+003	2.325943e+003	3.154766e+003	3.757493e+003	2.351516e+003	1.460135e+003	2.505092e+003
928	5.787923e+000	5.129950e+000	1.020843e+001	1.589965e+001	8.089004e+000	1.375737e+001	6.880559e+000	1.549833e+001
929	1.745668e+001	1.153323e+001	1.206852e+001	2.664019e+001	1.886414e+001	3.034016e+001	2.253427e+001	2.959702e+001
930	2.625122e+002	1.606936e+002	4.245934e+002	4.446108e+002	2.273854e+002	5.166462e+002	1.103278e+002	4.944523e+002
931	8.349673e+001	4.363564e+001	7.992520e+001	1.347728e+002	8.738347e+001	1.262202e+002	4.530942e+001	1.299220e+002
932	2.157894e+001	8.865479e+000	3.509516e+001	3.760861e+001	3.841594e+001	2.607499e+001	2.859487e+001	4.648054e+001
933	4.626073e+001	3.481968e+001	2.471987e+001	7.484342e+001	4.137793e+001	4.549438e+001	3.488776e+001	8.342404e+001
934	8.352008e+000	1.703502e+000	3.465935e+000	1.627358e+000	1.608161e+000	3.316994e+000	3.029956e+000	3.527282e+000
935	2.000963e+000	1.705865e+000	1.512895e+000	1.628711e+000	1.609289e+000	1.806568e+000	1.571781e+000	1.552260e+000
936	1.621061e+001	3.161242e+000	4.765457e+000	2.754572e+000	1.610461e+000	1.808210e+000	1.574676e+000	1.783648e+000
937	2.727445e+001	1.752887e+000	1.516348e+000	1.631856e+000	1.611706e+000	1.809873e+000	1.577626e+000	1.555562e+000
938	2.004590e+000	1.713438e+000	1.518197e+000	3.054896e+000	1.613002e+000	1.811558e+000	1.580618e+000	1.557360e+000
939	2.006005e+000	1.716098e+000	1.520080e+000	1.635383e+000	1.614352e+000	1.813202e+000	1.583658e+000	1.559275e+000
940	4.595622e+001	3.669957e+001	7.394668e+001	1.306960e+002	6.499876e+001	9.348760e+001	4.237625e+001	9.388137e+001
941	2.247828e+000	3.903170e+000	1.782020e+001	9.183908e+000	1.071825e+001	2.147661e+001	5.499642e+000	1.452831e+001
942	4.441526e+001	1.118785e+001	2.896204e+001	5.318687e+001	2.418041e+001	6.449836e+001	1.345747e+001	4.943950e+001
943	3.294498e+000	1.727459e+000	1.528247e+000	1.644003e+000	1.620279e+000	1.819747e+000	1.596191e+000	1.568015e+000
944	2.014099e+000	1.730430e+000	5.102343e+000	1.646461e+000	1.621989e+000	1.821367e+000	5.160084e+000	3.817026e+000
945	4.276189e+000	1.733419e+000	1.532719e+000	1.649055e+000	1.623670e+000	5.292894e+000	1.754969e+000	1.573011e+000
946	2.017942e+000	1.736483e+000	1.534957e+000	2.860730e+000	1.625395e+000	1.824484e+000	1.605794e+000	1.780196e+000
947	2.020045e+000	1.739584e+000	1.537262e+000	1.654616e+000	1.627184e+000	1.825994e+000	1.609063e+000	1.578423e+000
948	7.000129e+001	5.734866e+001	9.939725e+001	3.565013e+002	2.084465e+002	4.690458e+002	1.109382e+002	2.573695e+002
949	2.024348e+000	1.745829e+000	1.541934e+000	1.660654e+000	1.630919e+000	1.828902e+000	2.745987e+000	1.584243e+000
950	2.026666e+000	2.993022e+000	3.376724e+000	2.530045e+000	2.869645e+000	4.781294e+000	1.618675e+000	3.442812e+000
951	1.463933e+001	8.871218e+000	5.318987e+001	5.007573e+001	1.255975e+001	8.022954e+001	2.786534e+000	5.554929e+001
952	3.315831e+002	1.065919e+002	5.574560e+002	7.504369e+002	3.926638e+002	6.333258e+002	2.551430e+002	7.407713e+002
953	2.034155e+000	2.013049e+000	5.214912e+000	2.077835e+000	2.257703e+000	2.161344e+000	7.989060e+000	1.597058e+000
954	5.583040e+000	1.761656e+000	1.553828e+000	9.760844e+000	1.641044e+000	1.835220e+000	1.631260e+000	1.600447e+000
955	2.039863e+000	1.764821e+000	1.556156e+000	1.681852e+000	3.671831e+000	2.090895e+000	1.634275e+000	1.603990e+000
956	5.416364e+000	1.767980e+000	1.558454e+000	9.229853e+000	2.232272e+000	1.039236e+001	8.439034e+000	6.021134e+000
957	2.045588e+000	1.771071e+000	1.560714e+000	1.689893e+000	1.647587e+000	3.856531e+000	1.640130e+000	2.479329e+000
958	2.048612e+000	1.774153e+000	1.562940e+000	1.694099e+000	1.649912e+000	1.838945e+000	1.643171e+000	1.615104e+000
959	2.051844e+000	1.777190e+000	1.565161e+000	1.698493e+000	1.652209e+000	1.839645e+000	1.645725e+000	1.618978e+000
960	2.055211e+000	1.780159e+000	1.567356e+000	1.702935e+000	1.654590e+000	1.840243e+000	1.648357e+000	5.295055e+000
961	2.058667e+000	1.783115e+000	1.569410e+000	1.833926e+000	1.656973e+000	1.840729e+000	1.650833e+000	2.236361e+000
962	2.062204e+000	1.786029e+000	1.571350e+000	1.712305e+000	1.659396e+000	1.841098e+000	1.653351e+000	1.631050e+000
963	2.065877e+000	1.788842e+000	1.573261e+000	1.717162e+000	1.661833e+000	1.841345e+000	1.655689e+000	1.635242e+000
964	2.324741e+001	8.396582e+000	1.674764e+001	4.370014e+001	1.071943e+001	4.774963e+001	3.066842e+000	2.879472e+001
965	1.092404e+002	6.359575e+001	1.349197e+002	2.789804e+002	1.621601e+002	2.956475e+002	4.433319e+001	2.476544e+002
966	2.077583e+000	1.796754e+000	1.578253e+000	1.732479e+000	1.669331e+000	1.841276e+000	1.661913e+000	1.648208e+000
967	1.905955e+002	1.380720e+002	2.594003e+002	4.789359e+002	2.766895e+002	2.182947e+002	9.349878e+001	4.087187e+002
968	2.235286e+000	3.852199e+000	1.581102e+000	1.743290e+000	1.674228e+000	4.662358e+000	1.665345e+000	1.657165e+000
969	6.899742e+001	6.306803e+001	1.585928e+002	2.152021e+002	7.463888e+001	1.749586e+002	9.070139e+001	2.211593e+002
970	2.094818e+000	1.805919e+000	1.583362e+000	1.754694e+000	1.679639e+000	1.839111e+000	1.668120e+000	1.666307e+000
971	5.173375e+001	1.807863e+000	1.584260e+000	3.379868e+000	1.682274e+000	9.401747e+000	1.669192e+000	1.670976e+000
972	5.134178e+004	3.070773e+004	5.186056e+004	5.642008e+004	5.501408e+004	5.325318e+004	3.583054e+004	6.281495e+004
973	4.396183e+000	2.724561e+000	1.585451e+000	8.294259e+000	2.341796e+000	2.709455e+000	1.684027e+000	9.161823e+000
974	3.149550e+001	1.827227e+001	4.715429e+001	6.901448e+001	6.235279e+001	6.982110e+001	4.071543e+001	6.946259e+001
975	2.119913e+000	1.814143e+000	2.058952e+000	1.785258e+000	1.693081e+000	2.419527e+000	2.067209e+000	3.559558e+000
976	1.825395e+002	1.087504e+002	3.664220e+002	5.660115e+002	4.237015e+002	6.235011e+002	2.085235e+002	5.038633e+002
977	5.054219e+000	1.221860e+001	7.138979e+000	1.194372e+001	5.625831e+000	7.953897e+000	5.351973e+000	7.630223e+000
978	2.136595e+000	2.347331e+000	6.981448e+000	1.042489e+001	9.353806e+000	8.335729e+000	3.537427e+000	7.569442e+000
979	2.142436e+000	1.817460e+000	1.971479e+000	1.811969e+000	1.703766e+000	1.823310e+000	1.669785e+000	1.709897e+000
980	7.083404e+000	3.106661e+000	3.267462e+000	1.296210e+001	6.518976e+000	1.003959e+001	2.478244e+000	5.485848e+000
981	2.154737e+000	1.817850e+000	1.581910e+000	1.889005e+000	1.709168e+000	1.817415e+000	1.667346e+000	1.719929e+000
982	2.161132e+000	1.817633e+000	1.580367e+000	1.833202e+000	8.319506e+003	1.814130e+000	1.665661e+000	1.724930e+000
983	2.167656e+000	2.439656e+000	1.578517e+000	4.639141e+000	8.892909e+000	1.810492e+000	1.663690e+000	1.729923e+000
984	2.174432e+000	1.816583e+000	1.576269e+000	1.848065e+000	1.717264e+000	1.806693e+000	1.661386e+000	1.734958e+000
985	4.929045e+004	2.660039e+004	6.356723e+004	5.661556e+004	7.621123e+004	7.183133e+004	5.105244e+004	6.092675e+004
986	2.287817e+000	2.937655e+000	1.783493e+000	1.936568e+000	1.944708e+000	2.042720e+000	1.837927e+000	3.377134e+000
987	2.591757e+003	9.672421e+002	3.073479e+003	4.536360e+003	3.171007e+003	3.548443e+003	2.558270e+003	3.839360e+003
988	2.273313e+000	2.020072e+000	1.792981e+000	1.933828e+000	1.931616e+000	2.034794e+000	1.833836e+000	1.915442e+000
989	2.614164e+001	2.091239e+001	8.580225e+001	8.150346e+001	6.039067e+001	9.533311e+001	1.867129e+001	8.593161e+001
990	2.259419e+000	2.016989e+000	1.800645e+000	1.930445e+000	1.918663e+000	2.026525e+000	1.828668e+000	1.910061e+000
991	2.252676e+000	2.014993e+000	1.803642e+000	1.928503e+000	3.341691e+000	3.907934e+000	3.735763e+000	7.803397e+000
992	2.480543e+002	1.246830e+002	6.690654e+002	6.104947e+002	2.586831e+002	7.048632e+002	2.499146e+002	1.584885e+002
993	1.300338e+001	7.352708e+000	3.731299e+001	2.507805e+001	9.689309e+000	2.469750e+001	1.902401e+001	4.450996e+001
994	6.950026e+000	3.836014e+000	4.414771e+000	1.780469e+001	1.356438e+001	1.621960e+001	6.406057e+000	1.335606e+001
995	2.226930e+000	2.004084e+000	1.810968e+000	4.646192e+000	3.186314e+000	2.004582e+000	1.811860e+000	1.893217e+000
996	2.220882e+000	2.000783e+000	1.811792e+000	1.916289e+000	3.441813e+000	2.000032e+000	8.876587e+000	1.889333e+000
997	2.214943e+000	2.053259e+000	1.812052e+000	1.913433e+000	1.874493e+000	1.995445e+000	1.803751e+000	1.885279e+000
998	7.988496e+000	1.993510e+000	5.063879e+000	7.321214e+000	9.314043e+000	6.443257e+000	1.799444e+000	9.778602e+000
999	2.203274e+000	1.989483e+000	1.811495e+000	1.907288e+000	1.862183e+000	1.986100e+000	1.795012e+000	1.876809e+000
1000	2.197550e+000	1.985385e+000	1.810720e+000	1.904054e+000	1.856158e+000	1.981413e+000	1.790441e+000	1.752747e+001
1001	2.371713e+000	1.981095e+000	1.809596e+000	1.900670e+000	1.850184e+000	1.976598e+000	1.785776e+000	1.958567e+001
1002	3.686976e+002	1.716361e+002	3.053707e+002	4.961127e+002	2.185579e+002	3.478258e+002	3.427903e+002	4.822827e+002
1003	5.832123e+000	4.620403e+000	6.320988e+000	1.080592e+001	5.995955e+000	8.106627e+000	5.940737e+000	7.742722e+000
1004	2.176146e+000	1.967239e+000	1.804250e+000	1.889883e+000	1.832537e+000	1.962312e+000	2.605554e+000	1.853465e+000
1005	2.171060e+000	1.962234e+000	1.801859e+000	1.886113e+000	1.826762e+000	1.957518e+000	2.736166e+000	1.848454e+000
1006	2.166066e+000	1.957233e+000	3.271951e+000	2.168405e+000	1.821078e+000	1.952772e+000	2.992138e+000	1.843415e+000
1007	7.361471e+000	9.245393e+000	9.640922e+000	3.767484e+001	4.182319e+000	3.235515e+001	9.345721e+000	2.146553e+001
1008	2.156367e+000	1.946839e+000	1.793115e+000	1.874248e+000	1.809851e+000	1.943188e+000	2.860782e+000	4.040867e+000
1009	2.151680e+000	1.941473e+000	3.254595e+000	1.870183e+000	1.804222e+000	1.938427e+000	2.585410e+000	1.827730e+000
1010	2.146993e+000	1.936007e+000	1.785797e+000	1.866037e+000	1.798800e+000	1.933409e+000	1.739345e+000	1.822429e+000
1011	2.690403e+000	2.422388e+000	1.781995e+000	1.861843e+000	1.026925e+001	1.929032e+000	1.733880e+000	1.817004e+000
1012	2.138080e+000	1.924909e+000	4.245201e+000	1.857567e+000	3.980424e+002	1.924354e+000	1.728338e+000	1.811569e+000
1013	7.855106e+001	7.224746e+001	1.187959e+002	2.467343e+002	3.315799e+002	2.640130e+002	1.350513e+002	3.229122e+002
1014	3.786189e+001	1.834219e+001	4.115611e+001	9.064249e+001	3.829934e+001	7.264352e+001	3.076289e+001	8.179264e+001
1015	2.125273e+000	1.907822e+000	1.764645e+000	1.844401e+000	1.772401e+000	1.910510e+000	1.711805e+000	1.794988e+000
1016	2.121183e+000	1.902036e+000	1.759966e+000	1.839808e+000	1.767370e+000	1.905965e+000	1.706322e+000	1.789457e+000
1017	2.117213e+000	1.896240e+000	1.755110e+000	1.835450e+000	2.076079e+000	4.549785e+000	3.882726e+000	3.040800e+000
1018	1.478325e+002	1.165787e+002	6.029906e+001	1.657317e+002	5.472574e+001	1.547160e+002	5.431402e+001	8.330528e+001
1019	4.475878e+001	2.462338e+001	8.744936e+001	9.760105e+001	4.569075e+001	1.090018e+002	4.224517e+001	9.312108e+001
1020	2.105593e+000	1.878761e+000	1.739909e+000	3.491183e+000	3.659819e+000	1.888315e+000	2.413177e+000	5.943334e+000
1021	2.833057e+000	1.872847e+000	1.772430e+000	1.817236e+000	1.743049e+000	3.815181e+000	4.256496e+000	4.473188e+000
1022	9.395209e+000	4.085502e+000	1.249682e+002	2.581770e+001	5.586573e+001	3.909292e+001	3.060397e+001	8.148156e+001
1023	1.147929e+004	2.774531e+002	6.499218e+002	7.375887e+002	7.294487e+002	8.263823e+002	1.023199e+003	8.681111e+002
1024	2.091345e+000	1.855487e+000	1.718288e+000	1.803252e+000	1.729327e+000	1.871543e+000	1.662971e+000	1.744639e+000
1025	5.547465e+000	1.849770e+000	1.712732e+000	1.798805e+000	1.724892e+000	2.072983e+000	1.657588e+000	3.930936e+000
1026	2.479225e+000	1.843957e+000	1.707134e+000	1.794214e+000	1.720527e+000	1.863577e+000	1.652480e+000	1.733930e+000
1027	1.033891e+001	3.084034e+000	5.151787e+000	8.505721e+000	2.884379e+000	3.212987e+000	3.076202e+000	6.541845e+000
1028	9.818568e+001	2.129484e+001	6.633285e+002	3.623095e+002	3.089797e+002	1.060391e+003	2.326182e+002	8.749161e+002
1029	1.085460e+002	3.912679e+001	6.989739e+001	1.376127e+002	4.309380e+001	1.416715e+002	6.204140e+001	1.063472e+002
1030	2.072092e+000	1.821529e+000	1.684568e+000	1.775838e+000	1.703827e+000	1.848435e+000	1.632435e+000	1.711669e+000
1031	4.632929e+002	1.528583e+002	4.286413e+002	8.181949e+002	4.113836e+002	7.925540e+002	2.104875e+002	7.737456e+002
1032	3.700872e+001	1.466381e+001	1.432350e+001	9.071986e+001	3.851184e+001	7.254271e+001	2.187817e+001	6.740597e+001
1033	2.063335e+000	1.805228e+000	1.667603e+000	1.762282e+000	1.692142e+000	1.837961e+000	1.618147e+000	1.695776e+000
1034	2.060584e+000	4.922581e+000	5.229501e+000	1.233019e+001	8.750072e+000	1.233150e+001	3.369474e+000	1.444032e+001
1035	2.057874e+000	1.794706e+000	1.656436e+000	1.753405e+000	1.708649e+000	1.831474e+000	1.609145e+000	1.685396e+000
1036	2.055246e+000	1.789632e+000	1.650801e+000	1.749003e+000	2.698114e+000	6.606650e+000	1.604773e+000	2.393534e+000
1037	1.428855e+001	8.638980e+000	3.582921e+001	4.257041e+001	3.986863e+001	3.580416e+001	2.657784e+001	3.553296e+001
1038	2.050117e+000	1.779565e+000	1.639853e+000	1.740352e+000	1.674084e+000	1.822185e+000	1.596299e+000	5.765849e+000
1039	7.761065e+001	5.465942e+001	8.801549e+001	1.475880e+002	7.383674e+001	1.575074e+002	2.243383e+001	1.264331e+002
1040	2.917978e+002	1.563531e+002	2.371802e+002	4.952612e+002	2.413601e+002	4.671624e+002	1.198855e+002	4.602120e+002
1041	2.736686e+001	1.907027e+001	3.466224e+001	6.605056e+001	1.350339e+001	3.611272e+001	3.099538e+001	5.213762e+001
1042	2.751527e+000	1.760848e+000	1.618454e+000	5.437756e+000	2.199214e+000	2.053547e+000	5.479475e+000	3.540938e+000
1043	2.111886e+000	1.756294e+000	1.613364e+000	1.719474e+000	3.144861e+000	1.808613e+000	2.056262e+000	1.685522e+000
1044	6.742836e+002	3.287353e+002	1.116490e+003	1.134061e+003	8.607022e+002	8.245640e+002	5.673093e+002	1.297246e+003
1045	4.563475e+000	1.747770e+000	1.603458e+000	3.324373e+000	4.413310e+000	3.557596e+000	3.314125e+000	4.156885e+000
1046	4.132099e+001	2.612931e+001	1.085178e+002	7.119449e+001	5.434581e+001	1.296965e+002	3.872830e+001	8.157823e+001
1047	2.030111e+000	1.739661e+000	1.593764e+000	1.703774e+000	1.646601e+000	1.799390e+000	1.563559e+000	1.628782e+000
1048	5.025724e+000	5.080395e+000	4.400025e+000	5.742476e+000	3.318484e+000	5.211485e+000	2.778028e+000	6.502670e+000
1049	5.415072e+000	4.206046e+000	2.337066e+000	9.316793e+000	3.392193e+000	1.208239e+001	4.919168e+000	6.211173e+000
1050	2.024425e+000	3.341989e+000	3.910490e+000	1.692628e+000	1.640970e+000	1.793519e+000	1.554773e+000	2.146571e+000
1051	4.669515e+001	3.164609e+001	3.882602e+002	1.655125e+003	1.777389e+002	1.914076e+002	7.693803e+001	5.151639e+002
1052	4.232082e+001	2.642003e+001	3.226034e+001	4.680790e+001	3.502524e+001	6.363027e+001	2.733634e+001	4.363938e+001
1053	1.352351e+001	1.718042e+000	4.377698e+000	2.612842e+001	3.715577e+000	1.624976e+001	1.049722e+001	9.340659e+000
1054	3.063718e+002	2.458082e+002	8.114165e+002	7.710194e+002	6.882194e+002	8.208462e+002	2.532309e+002	6.789218e+002
1055	2.016078e+000	1.711783e+000	1.559047e+000	1.675574e+000	2.583842e+000	1.785633e+000	1.542665e+000	1.597790e+000
1056	2.014591e+000	1.708903e+000	1.555253e+000	1.672386e+000	1.625514e+000	1.784343e+000	1.540619e+000	1.594371e+000
1057	2.013172e+000	2.063498e+000	1.551600e+000	1.669294e+000	1.623664e+000	1.783130e+000	1.538727e+000	1.591053e+000
1058	2.011812e+000	1.703502e+000	1.548019e+000	1.666257e+000	1.621688e+000	1.781983e+000	1.536948e+000	1.587837e+000
1059	2.010485e+000	1.701021e+000	1.544525e+000	1.663346e+000	1.619887e+000	1.780977e+000	1.535310e+000	5.957838e+000
1060	2.428664e+001	2.036010e+001	4.903270e+001	4.039665e+001	3.434336e+001	5.011035e+001	5.217556e+001	6.054379e+001
1061	2.007893e+000	1.696350e+000	1.538068e+000	3.905436e+000	2.026911e+000	1.779267e+000	2.591259e+000	2.299261e+000
1062	8.402766e+001	5.315814e+001	1.464217e+002	1.665690e+002	1.234172e+002	2.133380e+002	5.302158e+001	2.083491e+002
1063	1.947732e+002	4.314707e+001	1.875141e+002	1.111328e+002	1.574161e+002	8.851660e+001	6.339154e+002	1.036698e+002
1064	2.835220e+001	5.265864e+000	1.159686e+001	5.432818e+001	6.609359e+000	4.648770e+001	1.212862e+001	5.334356e+001
1065	1.092506e+002	3.096176e+001	7.034033e+001	2.286031e+002	7.151945e+001	5.937706e+001	2.027457e+001	1.307242e+002
1066	7.864594e+000	1.687088e+000	1.095499e+001	1.231824e+001	8.065087e+000	8.058023e+000	3.701828e+001	1.882293e+001
1067	3.855394e+002	1.794361e+002	6.613881e+002	1.023200e+003	3.520919e+002	6.475589e+002	2.339659e+002	9.243086e+002
1068	5.718827e+000	2.435340e+000	2.922269e+000	1.640955e+000	9.239731e+000	3.859178e+000	1.526404e+000	1.561368e+000
1069	2.327750e+002	1.387223e+002	2.906052e+002	2.473958e+002	3.349595e+002	3.176189e+002	1.269168e+002	5.856604e+002
1070	9.229298e+001	4.037913e+001	1.442071e+002	2.352084e+002	1.176350e+002	1.446295e+002	6.922738e+001	2.650137e+002
1071	1.998344e+000	1.681240e+000	1.513616e+000	1.635197e+000	1.604444e+000	1.776019e+000	1.525825e+000	1.555594e+000
1072	3.960738e+000	1.680467e+000	1.511917e+000	1.633492e+000	1.603652e+000	1.776171e+000	1.525870e+000	1.553911e+000
1073	2.280656e+001	6.558133e+000	2.200027e+001	2.133237e+001	2.442565e+001	3.025879e+001	2.293810e+001	3.212660e+001
1074	2.021899e+000	1.679338e+000	1.508928e+000	4.454087e+000	2.181586e+000	1.776706e+000	1.734749e+000	1.988476e+000
1075	1.996212e+000	1.678965e+000	1.507580e+000	4.570384e+000	1.601698e+000	1.777098e+000	4.516527e+000	1.549516e+000
1076	1.995800e+000	1.678714e+000	1.506454e+000	4.504840e+000	3.248992e+000	1.777575e+000	1.527268e+000	8.536348e+000
1077	1.995356e+000	1.678566e+000	1.505451e+000	1.626399e+000	1.600980e+000	1.778134e+000	1.527966e+000	1.547153e+000
1078	1.994937e+000	1.678581e+000	1.504567e+000	5.749518e+000	1.600417e+000	2.549753e+000	1.528751e+000	1.546150e+000
1079	1.994772e+000	1.678738e+000	1.503818e+000	1.624336e+000	1.600116e+000	1.779453e+000	1.529651e+000	1.545269e+000
1080	4.353891e+002	7.780957e+001	2.145155e+002	1.362482e+002	1.216307e+002	1.723775e+002	1.883693e+002	2.191902e+002
1081	2.530698e+000	1.679426e+000	2.031299e+000	2.522159e+001	3.972649e+000	7.603824e+000	6.705132e+000	3.831899e+000
1082	1.994352e+000	1.679927e+000	1.502287e+000	2.014212e+000	1.599717e+000	4.952703e+000	1.533077e+000	1.543320e+000
1083	1.994298e+000	1.680557e+000	1.502075e+000	1.621474e+000	1.599730e+000	1.782862e+000	1.534421e+000	1.542879e+000
1084	9.651541e+000	4.605103e+000	9.272226e+000	1.372971e+001	1.331310e+001	8.980883e+000	7.001495e+001	5.842342e+000
1085	2.621267e+000	1.682191e+000	1.502022e+000	1.620698e+000	1.599939e+000	6.466199e+000	1.537494e+000	1.542389e+000
1086	1.994702e+000	1.683223e+000	1.502016e+000	4.790880e+000	5.942195e+000	5.852577e+000	1.539173e+000	3.463722e+000
1087	1.994933e+000	1.684298e+000	1.502291e+000	1.620366e+000	1.600495e+000	1.787366e+000	1.541011e+000	1.542359e+000
1088	7.340872e+001	3.619484e+001	8.683571e+001	1.127077e+002	6.599332e+001	1.132761e+002	4.649347e+001	1.035128e+002
1089	1.872536e+002	9.161765e+001	3.369186e+002	3.785908e+002	3.753193e+002	3.249800e+002	1.540720e+002	3.118911e+002
1090	2.859281e+001	1.333425e+001	2.250046e+001	2.738563e+001	2.384428e+001	2.644395e+001	2.397282e+001	2.396376e+001
1091	1.996434e+000	1.689856e+000	1.504538e+000	1.621082e+000	1.602252e+000	1.792736e+000	2.086810e+000	1.543707e+000
1092	1.997012e+000	1.691514e+000	1.505388e+000	1.621556e+000	1.602880e+000	1.794162e+000	1.551362e+000	1.544332e+000
1093	3.775276e+001	5.538166e+000	2.832555e+001	6.383637e+001	2.231737e+001	6.593087e+001	1.309353e+001	7.130943e+001
1094	1.998281e+000	1.695182e+000	1.507399e+000	1.626792e+000	2.825043e+000	1.797164e+000	1.556163e+000	1.545919e+000
1095	2.612342e+000	6.347124e+000	2.120963e+000	1.623652e+000	1.605142e+000	1.798711e+000	1.558673e+000	2.368069e+000
1096	3.392895e+001	4.155808e+000	2.619756e+001	7.144759e+001	2.381306e+001	4.449717e+001	1.954890e+001	5.577600e+001
1097	2.778453e+000	2.062817e+000	6.805857e+000	2.053755e+000	2.377754e+000	5.672444e+000	3.191587e+000	2.996487e+000
1098	2.257195e+000	1.703613e+000	1.512596e+000	2.366597e+000	1.618206e+000	1.803489e+000	2.153111e+000	1.550475e+000
1099	2.002742e+000	1.705932e+000	1.514116e+000	2.888058e+000	1.609036e+000	1.805133e+000	1.569543e+000	1.551887e+000
1100	4.018815e+000	1.985457e+000	2.350757e+000	1.629530e+000	2.000477e+000	1.806804e+000	1.572310e+000	2.544778e+000
1101	7.092219e+000	1.710896e+000	7.291253e+000	1.853017e+001	9.378659e+000	1.917107e+001	5.493028e+000	1.621875e+001
1102	3.608572e+000	1.713470e+000	1.519178e+000	2.573024e+000	1.612600e+000	3.246335e+000	3.163738e+000	1.880690e+000
1103	2.007606e+000	1.716027e+000	1.521068e+000	2.835048e+000	1.613903e+000	1.811825e+000	1.581208e+000	1.558674e+000
1104	2.009023e+000	1.718733e+000	1.522996e+000	1.636393e+000	1.615253e+000	1.813495e+000	1.584273e+000	1.560668e+000
1105	1.409968e+003	5.294805e+002	1.160796e+003	2.098438e+003	1.152820e+003	1.589699e+003	6.509968e+002	1.991303e+003
1106	2.012043e+000	1.724323e+000	1.527153e+000	2.782177e+000	1.618144e+000	1.816881e+000	1.590663e+000	1.564934e+000
1107	1.334909e+001	6.895378e+000	1.064184e+001	3.344307e+001	1.239890e+001	3.152328e+001	9.104715e+000	1.235509e+001
1108	2.150166e+000	1.730222e+000	1.531406e+000	3.291396e+000	1.621256e+000	1.820173e+000	1.596834e+000	1.569582e+000
1109	1.800010e+001	1.038043e+001	2.283815e+001	6.422886e+001	3.213114e+001	5.290864e+001	7.735487e+000	5.952213e+001
1110	4.486885e+001	2.020327e+001	7.252536e+001	1.057068e+002	6.264602e+001	8.476084e+001	3.974221e+001	8.824227e+001
1111	2.784293e+003	1.702066e+003	2.288744e+003	3.197582e+003	2.167078e+003	3.010953e+003	9.846412e+002	3.333145e+003
1112	6.465632e+001	7.732188e+001	1.136539e+002	5.218436e+001	4.943192e+001	8.977400e+001	1.604088e+002	2.247532e+002
1113	2.463390e+001	1.242562e+001	3.342562e+001	3.934516e+001	1.480790e+001	4.197456e+001	2.394740e+001	4.057452e+001
1114	2.027642e+000	1.748672e+000	1.545271e+000	1.662140e+000	1.631791e+000	1.829452e+000	1.616118e+000	1.586141e+000
1115	2.029968e+000	1.751848e+000	1.547678e+000	1.665395e+000	1.633730e+000	2.808166e+000	1.619345e+000	1.589265e+000
1116	2.032390e+000	1.754996e+000	1.550056e+000	5.297786e+000	1.635696e+000	1.832083e+000	1.622481e+000	1.592441e+000
1117	2.034902e+000	1.758171e+000	1.552451e+000	1.672300e+000	1.637821e+000	1.833354e+000	1.625600e+000	5.121530e+000
1118	5.328501e+000	2.821610e+000	3.667155e+000	6.026109e+000	9.302753e+000	8.681588e+000	6.116998e+000	1.443681e+001
1119	2.040224e+000	1.764492e+000	1.557149e+000	1.679670e+000	1.641890e+000	1.835679e+000	1.631714e+000	1.602622e+000
1120	2.042988e+000	1.767666e+000	1.559569e+000	1.683554e+000	2.856352e+000	1.836738e+000	1.634745e+000	2.580064e+000
1121	1.606998e+002	1.282122e+002	2.144093e+002	2.280107e+002	2.530791e+002	1.582977e+002	1.205628e+002	2.403153e+002
1122	2.048981e+000	1.773918e+000	1.564170e+000	1.691677e+000	1.648418e+000	4.951199e+000	1.640573e+000	1.613559e+000
1123	2.052104e+000	1.776969e+000	1.566406e+000	1.695977e+000	1.650694e+000	1.839368e+000	1.643349e+000	1.617378e+000
1124	6.627569e+001	3.268236e+001	1.106882e+002	1.242653e+002	7.852595e+001	1.695191e+002	5.815647e+001	1.821592e+002
1125	2.058714e+000	1.782966e+000	1.570647e+000	1.871021e+000	1.655311e+000	1.840625e+000	1.648619e+000	1.625281e+000
1126	2.062165e+000	6.343652e+000	1.572683e+000	3.027697e+000	1.657729e+000	1.841091e+000	1.651154e+000	1.629334e+000
1127	2.065562e+000	2.237075e+000	6.024982e+000	1.274353e+001	1.028132e+001	7.351354e+000	1.944795e+001	5.453473e+000
1128	2.069505e+000	1.791525e+000	1.576624e+000	3.916664e+000	1.662522e+000	1.841658e+000	1.655812e+000	1.637667e+000
1129	2.073341e+000	1.794244e+000	1.578398e+000	1.724221e+000	1.664952e+000	3.204140e+000	1.657862e+000	1.641910e+000
1130	2.139022e+001	6.750412e+000	9.543196e+000	1.726010e+001	1.156176e+001	2.090662e+001	8.527124e+000	1.167659e+001
1131	3.573437e+000	2.913353e+000	1.994157e+000	5.766057e+000	1.669928e+000	4.051285e+000	1.661847e+000	6.045071e+000
1132	2.050558e+001	1.363705e+001	3.682614e+001	4.711675e+001	5.842929e+001	7.816766e+001	2.845324e+001	5.165497e+001
1133	2.268029e+001	7.246545e+000	6.024307e+000	1.343309e+001	1.137612e+001	1.254608e+001	4.018289e+000	5.833519e+001
1134	2.372838e+002	1.357917e+002	2.219181e+002	3.699260e+002	1.905728e+002	3.321055e+002	1.573534e+002	3.906775e+002
1135	2.099058e+000	1.808248e+000	2.844608e+000	7.202994e+000	2.022622e+000	1.839138e+000	1.667627e+000	1.668887e+000
1136	2.103600e+000	1.810221e+000	1.587190e+000	1.762808e+000	1.682746e+000	1.838128e+000	1.668599e+000	1.673629e+000
1137	2.108434e+000	1.811960e+000	1.587843e+000	1.768808e+000	1.685352e+000	1.836931e+000	1.669418e+000	1.678321e+000
1138	4.187534e+001	4.750886e+001	1.907999e+001	5.483437e+001	1.071534e+001	5.222550e+001	8.343538e+000	4.096082e+001
1139	2.118530e+000	1.814939e+000	1.588752e+000	6.584573e+000	3.306655e+000	1.833925e+000	1.051672e+001	1.982513e+000
1140	2.123872e+000	1.816185e+000	1.588657e+000	2.995302e+000	1.693459e+000	1.832149e+000	1.670379e+000	1.692758e+000
1141	2.129526e+000	2.499191e+000	6.779155e+000	4.862150e+000	1.695917e+000	2.664469e+000	3.230099e+000	4.929708e+000
1142	2.135022e+000	1.818019e+000	1.588118e+000	2.318071e+000	1.698573e+000	1.827960e+000	1.669852e+000	1.702621e+000
1143	2.140744e+000	1.818726e+000	1.587351e+000	1.807441e+000	4.756377e+000	1.825518e+000	1.669198e+000	1.707376e+000
1144	2.213829e+003	5.514976e+002	2.681505e+003	5.508477e+003	2.439837e+003	4.803523e+003	1.371032e+003	4.520240e+003
1145	5.646729e+000	7.469239e+000	3.290941e+000	1.043925e+001	5.893455e+000	7.966649e+000	5.308183e+000	1.255777e+001
1146	1.001715e+001	6.513028e+000	7.405701e+000	1.168214e+001	9.143628e+003	4.834192e+000	2.509488e+000	4.652648e+000
1147	2.165405e+000	1.819004e+000	1.582148e+000	3.129505e+000	1.711863e+000	1.350471e+001	1.663674e+000	1.727482e+000
1148	3.882696e+002	2.300612e+002	1.085990e+003	1.410628e+003	1.140320e+003	1.119407e+003	5.634530e+002	1.462007e+003
1149	2.628309e+000	6.893167e+000	3.175436e+000	4.407525e+000	1.948552e+000	6.625714e+000	4.862696e+000	4.168158e+000
1150	4.019141e+000	2.025100e+000	4.530276e+000	5.873264e+000	6.700577e+000	8.414186e+000	3.688962e+000	4.722512e+000
1151	2.276217e+000	2.024172e+000	1.794520e+000	1.933306e+000	1.935486e+000	2.034974e+000	1.834387e+000	1.915241e+000
1152	4.728397e+000	6.475196e+000	1.798734e+000	3.518892e+000	3.755298e+000	6.850132e+000	1.832061e+000	3.390564e+000
1153	2.643424e+000	2.666761e+000	1.802493e+000	3.004846e+000	4.935961e+000	7.110315e+000	1.829519e+000	9.818180e+000
1154	8.464933e+001	6.765863e+001	1.193614e+002	1.251332e+002	9.932487e+001	1.175409e+002	6.303367e+001	1.542861e+002
1155	4.752981e+001	3.208362e+001	7.606718e+001	1.083981e+002	7.052021e+001	8.042402e+001	4.536483e+001	9.493551e+001
1156	7.612376e+000	7.717998e+000	7.412207e+000	5.239768e+000	8.573945e+000	1.136369e+001	5.388064e+000	6.773025e+000
1157	7.898382e+000	1.061779e+001	3.914098e+000	9.311199e+000	1.480949e+001	7.147540e+000	1.343977e+001	8.783648e+000
1158	2.392809e+000	2.008947e+000	1.813956e+000	3.178822e+000	2.475882e+000	2.005089e+000	1.813142e+000	1.893955e+000
1159	1.345638e+001	5.231377e+000	2.214047e+001	3.757532e+001	3.247233e+001	2.860500e+001	1.794049e+001	4.514960e+001
1160	5.227772e+000	2.002169e+000	2.612196e+000	7.024214e+000	6.325087e+001	5.795077e+000	1.235386e+001	7.208368e+000
1161	2.211994e+000	1.998564e+000	5.570142e+000	4.660979e+000	4.627712e+000	3.309804e+000	1.801059e+000	3.981133e+000
1162	6.683017e+000	5.390937e+000	2.396289e+001	7.920162e+000	1.153035e+001	4.953678e+000	8.292562e+001	8.747564e+000
1163	2.200632e+000	2.881691e+000	1.814683e+000	1.904689e+000	1.860046e+000	1.981915e+000	1.973901e+000	5.405188e+000
1164	1.192346e+001	2.805187e+000	6.524742e+000	1.725803e+001	7.363487e+000	1.286552e+001	2.331627e+000	2.101917e+001
1165	2.189685e+000	2.271193e+000	1.812303e+000	1.897997e+000	1.848090e+000	2.832186e+000	1.782703e+000	1.864436e+000
1166	2.184394e+000	1.977139e+000	2.473091e+000	6.103931e+000	2.585934e+000	1.967725e+000	1.777828e+000	1.859707e+000
1167	4.559231e+000	2.553044e+000	1.808646e+000	1.890889e+000	3.031087e+000	1.963018e+000	1.772849e+000	1.854881e+000
1168	5.449681e+000	4.544836e+000	1.076962e+001	1.335944e+001	8.228960e+000	1.349276e+001	1.200872e+001	8.829891e+000
1169	3.052484e+000	1.962586e+000	4.145786e+000	1.883357e+000	4.276715e+000	1.953423e+000	1.762623e+000	1.844959e+000
1170	4.293346e+002	3.389334e+002	6.328694e+002	7.916081e+002	1.099292e+002	1.514173e+003	3.323969e+001	7.497702e+002
1171	1.902541e+001	9.418692e+000	2.116498e+001	3.699341e+001	1.734612e+001	1.658880e+001	1.855219e+001	4.597037e+001
1172	1.788479e+002	2.752339e+001	1.032623e+002	3.086921e+002	3.843101e+001	1.536817e+002	4.319435e+001	2.985972e+002
1173	8.219560e+000	1.941401e+000	7.951809e+000	2.191308e+001	6.266886e+000	2.079376e+001	6.810935e+000	1.126024e+001
1174	2.399258e+000	4.628097e+000	1.787046e+000	1.863290e+000	8.638546e+000	1.929694e+000	1.735917e+000	1.812645e+001
1175	6.139348e+001	3.963069e+001	6.972683e+001	1.141502e+002	1.141975e+002	9.387715e+001	4.715552e+001	1.415978e+002
1176	2.204506e+000	6.759695e+000	2.139675e+000	2.168171e+001	4.768151e+001	1.258315e+001	3.674099e+000	6.209452e+000
1177	4.345877e+000	4.760308e+000	5.430165e+000	8.663760e+000	8.707038e+000	1.915753e+000	3.287253e+001	9.523602e+000
1178	1.258300e+002	8.809754e+001	1.781612e+002	2.787482e+002	1.292280e+002	3.084375e+002	8.114813e+001	3.024612e+002
1179	2.124318e+000	2.306078e+000	1.765312e+000	1.841585e+000	2.374033e+000	1.906641e+000	1.708314e+000	1.791509e+000
1180	2.120177e+000	2.632176e+000	1.760385e+000	4.666955e+000	1.765918e+000	1.902115e+000	1.702829e+000	1.785988e+000
1181	1.938314e+001	1.269546e+001	1.289993e+001	1.116095e+001	2.146350e+001	2.175760e+001	1.388007e+001	2.144600e+001
1182	2.112544e+000	1.889892e+000	1.750256e+000	1.828105e+000	2.489055e+000	1.893216e+000	3.605382e+000	1.174657e+001
1183	2.108782e+000	1.884010e+000	1.745125e+000	1.823563e+000	1.751208e+000	2.486764e+000	3.081536e+000	6.849844e+000
1184	3.128573e+001	2.537076e+001	8.786122e+001	8.442218e+001	6.470389e+001	9.449327e+001	1.808352e+001	8.494266e+001
1185	2.101536e+000	1.872293e+000	1.734537e+000	1.814458e+000	1.741772e+000	1.880348e+000	1.675882e+000	1.757974e+000
1186	2.285781e+002	1.061913e+002	1.273964e+002	3.117194e+002	1.646021e+002	3.808082e+002	1.041079e+002	2.231723e+002
1187	3.400717e+001	2.020225e+001	7.506811e+000	5.077475e+001	1.532477e+001	4.651618e+001	4.212348e+000	1.695810e+001
1188	1.842585e+001	1.003574e+001	1.449060e+001	2.023630e+001	1.963869e+001	2.140983e+001	5.292285e+000	3.193139e+001
1189	1.453751e+002	4.638071e+001	6.048380e+001	2.738586e+002	3.288337e+001	1.686040e+002	3.752084e+001	1.002155e+002
1190	4.620077e+000	1.843298e+000	1.706803e+000	1.791509e+000	1.719451e+000	1.860071e+000	1.649174e+000	1.730222e+000
1191	9.877761e+000	7.331848e+000	1.325379e+001	1.697786e+001	1.508032e+001	1.103382e+001	4.310794e+000	1.304336e+001
1192	1.995418e+001	1.832007e+000	2.185291e+000	6.672172e+000	3.281899e+000	1.852483e+000	3.528598e+000	7.705311e+000
1193	2.075207e+000	1.826322e+000	1.689775e+000	1.777856e+000	1.706932e+000	1.848763e+000	1.634032e+000	1.713942e+000
1194	1.241622e+004	9.458385e+003	1.729740e+004	2.346299e+004	1.754296e+004	2.005274e+004	7.695917e+003	1.912855e+004
1195	2.146998e+003	1.966148e+003	3.504347e+003	3.714373e+003	3.477573e+003	3.815134e+003	2.310899e+003	3.796681e+003
1196	2.066524e+000	1.809961e+000	1.672572e+000	1.764259e+000	1.695113e+000	1.838154e+000	1.619699e+000	7.053298e+000
1197	2.063444e+000	2.057253e+000	1.860666e+000	1.759805e+000	1.691293e+000	2.034681e+000	1.662346e+000	2.571657e+000
1198	2.325120e+001	1.326565e+001	1.896903e+001	2.845395e+001	1.529399e+001	3.245922e+001	1.595448e+001	3.105965e+001
1199	3.718129e+000	1.794146e+000	1.655858e+000	1.751046e+000	1.683965e+000	5.080810e+000	1.667137e+000	1.820688e+000
1200	2.055763e+000	1.789030e+000	1.650313e+000	1.981300e+000	2.649523e+000	1.825189e+000	2.928105e+000	1.677418e+000
1201	2.053258e+000	1.784060e+000	1.644812e+000	6.305563e+000	1.676927e+000	1.822181e+000	1.597521e+000	1.817755e+000
1202	3.869686e+000	3.357621e+000	1.639402e+000	9.251037e+000	1.673548e+000	9.484301e+000	4.909435e+000	7.159974e+000
1203	2.048426e+000	1.774333e+000	1.633918e+000	4.223325e+000	1.670144e+000	1.816320e+000	7.910693e+000	1.662602e+000
1204	2.046060e+000	1.769643e+000	1.628572e+000	1.729629e+000	1.666915e+000	4.415272e+000	1.585474e+000	6.761685e+000
1205	7.750939e+000	2.570096e+000	2.128576e+001	2.245305e+001	7.161112e+000	1.969200e+001	7.589471e+000	1.989886e+001
1206	6.649200e+003	3.964714e+003	7.398450e+003	1.221427e+004	7.234226e+003	9.334590e+003	4.222945e+003	1.038864e+004
1207	2.039358e+000	1.755924e+000	1.613073e+000	1.717374e+000	1.657617e+000	1.805951e+000	1.574343e+000	1.643919e+000
1208	2.037246e+000	1.751629e+000	1.608085e+000	3.857225e+000	1.654704e+000	1.803578e+000	1.577489e+000	1.639474e+000
1209	1.302758e+002	4.216739e+001	6.331944e+001	2.650418e+002	8.907175e+001	3.837199e+002	2.910444e+001	2.238822e+002
1210	2.033206e+000	1.743394e+000	1.598198e+000	1.705626e+000	1.649027e+000	1.799029e+000	3.750397e+000	1.630746e+000
1211	2.003791e+004	1.007186e+004	3.099776e+004	3.048539e+004	3.158453e+004	2.996230e+004	2.400413e+004	2.891612e+004
1212	1.029128e+003	5.243924e+002	8.885532e+002	1.803706e+003	1.127057e+003	1.894360e+003	8.027020e+002	1.726190e+003
1213	5.719388e+001	2.486741e+001	4.753375e+001	5.936720e+001	5.421011e+001	7.409588e+001	2.150837e+001	6.355743e+001
1214	2.080245e+001	1.522890e+001	2.449993e+001	5.154496e+001	2.186714e+001	5.264623e+001	1.597423e+001	4.941511e+001
1215	7.961231e+001	1.907742e+001	1.183280e+002	1.614078e+002	9.199224e+001	1.806205e+002	4.344784e+001	2.319726e+002
1216	2.022300e+000	1.879620e+000	1.670293e+000	1.683919e+000	1.634004e+000	1.787924e+000	1.547573e+000	1.606756e+000
1217	2.395231e+000	1.718049e+000	2.382570e+000	4.001121e+000	1.631726e+000	3.719736e+000	1.545276e+000	2.990093e+000
1218	2.019145e+000	1.714963e+000	3.660288e+000	8.710333e+000	1.629589e+000	8.379251e+000	6.813268e+000	6.155885e+000
1219	8.828370e+001	4.555877e+001	7.119918e+001	9.537335e+001	7.951677e+001	1.138861e+002	6.086067e+001	1.068948e+002
1220	7.941294e+000	2.986380e+000	6.553312e+000	6.493284e+000	6.959578e+000	1.847474e+001	8.465919e+000	1.273037e+001
1221	2.014749e+000	1.706368e+000	1.551752e+000	1.667850e+000	1.623564e+000	1.781207e+000	1.536982e+000	1.589404e+000
1222	4.613048e+000	1.703694e+000	3.457447e+000	1.616939e+001	1.621735e+000	3.188279e+000	1.535271e+000	7.548701e+000
1223	2.012108e+000	1.701254e+000	2.304322e+000	1.661989e+000	1.619995e+000	2.001498e+000	1.533690e+000	9.925048e+000
1224	1.414328e+002	1.004586e+002	1.911577e+002	2.443227e+002	1.894262e+002	2.069723e+002	1.103419e+002	2.861785e+002
1225	2.381986e+000	2.258042e+000	1.068732e+001	3.300528e+001	7.587535e+000	3.256334e+001	1.530922e+000	1.523737e+001
1226	6.674541e+000	2.813988e+000	1.031501e+001	3.656901e+001	6.111179e+000	7.986877e+000	1.529748e+000	7.662292e+000
1227	2.007433e+000	1.692772e+000	1.532556e+000	1.651341e+000	1.613713e+000	1.776391e+000	1.528689e+000	2.207833e+000
1228	4.982406e+001	1.754625e+001	6.558094e+001	1.124177e+002	4.016166e+001	1.125063e+002	2.874084e+001	1.234137e+002
1229	2.005400e+000	1.689298e+000	1.887499e+000	1.646558e+000	1.611050e+000	1.775537e+000	1.526953e+000	2.528507e+000
1230	2.004499e+000	1.687777e+000	1.524842e+000	1.644306e+000	1.609827e+000	1.775206e+000	1.526293e+000	1.564758e+000
1231	5.956928e+000	1.686404e+000	4.551367e+000	3.340827e+000	2.216337e+000	1.774955e+000	1.767444e+001	2.122012e+000
1232	2.108311e+000	3.913780e+000	1.520272e+000	1.482913e+001	4.617739e+000	1.685793e+001	5.778075e+000	1.412496e+001
1233	2.001990e+000	1.684017e+000	1.518243e+000	1.638130e+000	1.606611e+000	1.774794e+000	2.383599e+000	2.186884e+000
1234	2.252540e+001	1.683028e+000	1.057340e+001	2.954210e+001	1.039166e+001	1.680364e+001	8.597984e+000	3.181074e+001
1235	2.000516e+000	1.682186e+000	1.514582e+000	1.820506e+000	1.604835e+000	1.774973e+000	1.524906e+000	1.554916e+000
1236	2.367957e+000	1.681470e+000	3.114163e+000	2.747186e+000	3.505896e+000	3.265583e+000	2.442354e+000	3.047992e+000
1237	1.999428e+000	1.680888e+000	1.511427e+000	1.631266e+000	1.603379e+000	1.775455e+000	1.525260e+000	1.551785e+000
1238	1.947808e+001	9.922179e+000	9.990777e+000	2.672980e+001	1.509855e+001	1.650176e+001	7.286252e+000	2.713448e+001
1239	1.998410e+000	1.680117e+000	1.508840e+000	4.677093e+000	2.603526e+000	1.776287e+000	1.526101e+000	6.032339e+000
1240	8.643299e+001	6.842449e+001	1.322783e+002	1.503363e+002	1.622016e+002	1.388727e+002	9.426871e+001	1.838667e+002
1241	1.854391e+002	6.113299e+001	3.841534e+001	1.694644e+002	6.012646e+001	1.981697e+002	5.752986e+001	1.184859e+002
1242	6.339047e+000	1.679942e+000	6.722269e+000	1.748766e+001	5.495927e+000	4.152576e+000	1.775946e+001	6.011634e+000
1243	1.997212e+000	1.680141e+000	1.505282e+000	1.785803e+000	1.600735e+000	1.778832e+000	1.529282e+000	1.545106e+000
1244	1.882761e+002	7.314761e+001	2.259783e+002	8.712747e+002	2.889992e+002	6.678314e+002	1.379138e+002	2.492361e+002
1245	5.739085e+000	2.056234e+000	4.703533e+000	2.126301e+000	1.600458e+000	2.395653e+000	2.703554e+000	3.984683e+000
1246	2.651083e+000	1.681488e+000	1.504000e+000	1.702524e+000	1.600382e+000	2.070703e+000	2.191314e+000	1.543316e+000
1247	1.996928e+000	1.682192e+000	1.503815e+000	1.621415e+000	1.600389e+000	1.782499e+000	1.534239e+000	1.542984e+000
1248	1.997004e+000	2.227089e+000	1.503749e+000	1.621061e+000	1.600487e+000	1.783566e+000	1.535762e+000	1.542746e+000
1249	1.997139e+000	1.683928e+000	1.503862e+000	1.620752e+000	2.171731e+000	1.784707e+000	1.537404e+000	1.542602e+000
1250	1.865024e+002	5.427999e+001	1.511421e+002	2.156466e+002	1.500111e+002	3.037151e+002	9.984266e+001	2.618110e+002
1251	1.997433e+000	1.686220e+000	1.504430e+000	4.089120e+000	1.601190e+000	2.820763e+000	1.540970e+000	1.542726e+000
1252	1.997800e+000	1.687433e+000	1.504881e+000	1.620594e+000	1.601504e+000	1.788446e+000	1.542898e+000	1.542953e+000
1253	1.165247e+005	9.757040e+004	9.808298e+004	9.703956e+004	1.115094e+005	9.155295e+004	1.119506e+005	9.223485e+004
1254	7.128845e+000	1.690349e+000	2.141466e+000	4.322981e+000	3.475794e+000	8.316446e+000	6.709169e+000	5.011442e+000
1255	3.273482e+002	2.055477e+002	2.884374e+002	4.950789e+002	3.922516e+002	4.248863e+002	1.738782e+002	5.748053e+002
1256	1.130632e+001	8.739930e+000	8.797734e+000	2.619133e+001	1.126630e+001	3.392378e+001	1.551632e+000	1.359452e+001
1257	2.000277e+000	1.706566e+000	1.508774e+000	1.712160e+000	1.604376e+000	1.795630e+000	1.554013e+000	1.545821e+000
1258	2.001035e+000	1.697386e+000	1.509887e+000	1.623377e+000	1.605135e+000	1.797176e+000	1.556464e+000	1.546731e+000
1259	1.963975e+002	1.460299e+002	1.847659e+002	2.786206e+002	1.561988e+002	3.108465e+002	1.489500e+002	2.685443e+002
1260	2.002678e+000	1.701509e+000	2.624477e+000	1.625222e+000	1.606873e+000	3.512186e+000	3.225373e+000	2.579467e+000
1261	2.003539e+000	1.703696e+000	1.513806e+000	1.626323e+000	1.607818e+000	1.802011e+000	1.564355e+000	1.550155e+000
1262	2.004520e+000	1.705971e+000	1.515303e+000	1.627561e+000	1.608827e+000	2.015287e+000	1.567120e+000	1.937075e+000
1263	2.005569e+000	1.708343e+000	1.516907e+000	1.628896e+000	1.609904e+000	1.805367e+000	1.569936e+000	1.553029e+000
1264	2.006712e+000	1.710797e+000	1.518609e+000	1.630375e+000	1.611029e+000	1.807051e+000	1.572797e+000	1.554610e+000
1265	2.793976e+000	1.713313e+000	1.520382e+000	2.762762e+000	3.116695e+000	5.197583e+000	3.166080e+000	1.556323e+000
1266	2.009222e+000	1.715987e+000	1.522211e+000	1.633653e+000	1.861732e+000	1.810436e+000	1.939086e+000	1.558131e+000
1267	2.472456e+000	1.718656e+000	1.524128e+000	2.771320e+000	1.614785e+000	1.812160e+000	2.743505e+000	3.872758e+000
1268	2.011983e+000	1.721383e+000	1.526116e+000	6.088625e+000	1.616145e+000	1.813867e+000	1.584863e+000	1.562045e+000
1269	8.748999e+000	1.724032e+000	1.126785e+001	1.980431e+001	9.123125e+000	1.906872e+001	3.914747e+000	1.196029e+001
1270	3.419907e+000	1.727050e+000	1.530126e+000	1.641685e+000	4.614547e+000	2.983504e+000	1.591123e+000	7.144472e+000
1271	1.534575e+001	1.729948e+000	1.532347e+000	1.644007e+000	1.620561e+000	4.468351e+000	1.594300e+000	1.568804e+000
1272	1.793654e+001	8.903414e+000	2.904130e+001	2.393753e+001	1.993554e+001	1.183294e+001	3.769603e+001	2.242205e+001
1273	2.020339e+000	1.735902e+000	1.536834e+000	1.648986e+000	1.623773e+000	1.822212e+000	1.600692e+000	1.573791e+000
1274	1.203760e+003	7.642741e+002	1.723829e+003	1.532283e+003	1.812636e+003	1.444649e+003	1.082873e+003	1.982453e+003
1275	3.342894e+002	1.207124e+002	3.493231e+002	5.495545e+002	2.251433e+002	3.712780e+002	6.112209e+002	4.217092e+002
1276	3.071690e+000	1.745143e+000	1.543777e+000	3.726785e+000	2.629059e+000	5.464908e+000	1.610344e+000	1.942970e+000
1277	2.917729e+000	1.748274e+000	1.546161e+000	2.617990e+000	1.630780e+000	1.828388e+000	2.491154e+000	1.585042e+000
1278	4.637244e+000	1.751440e+000	1.548601e+000	2.883104e+000	1.632685e+000	1.829870e+000	3.693847e+000	1.588081e+000
1279	2.033162e+000	1.754591e+000	1.551036e+000	2.463361e+000	1.634510e+000	1.831246e+000	1.757117e+000	1.591217e+000
1280	2.035649e+000	1.757821e+000	1.553410e+000	1.670348e+000	1.636541e+000	1.832587e+000	1.623038e+000	1.594436e+000
1281	8.484159e+001	5.936453e+000	9.857059e+001	3.650528e+002	7.365096e+001	2.912032e+002	2.483528e+001	1.854152e+002
1282	4.201681e+001	2.745326e+001	7.395823e+001	1.216731e+002	5.062767e+001	7.089436e+001	1.951896e+001	1.092160e+002
1283	3.030588e+000	1.767328e+000	1.560556e+000	1.681375e+000	5.807321e+000	1.836156e+000	1.800507e+000	1.604710e+000
1284	2.046441e+000	1.770481e+000	1.562924e+000	1.685303e+000	3.310062e+000	1.837213e+000	1.635199e+000	1.608350e+000
1285	3.761421e+003	3.353446e+003	3.153643e+003	6.319940e+003	3.431265e+003	7.269799e+003	2.619444e+003	4.993189e+003
1286	2.052467e+000	1.776690e+000	1.567532e+000	1.693516e+000	1.649310e+000	1.839030e+000	1.640892e+000	1.615804e+000
1287	2.055698e+000	1.779761e+000	1.888967e+000	1.697841e+000	1.651484e+000	1.839799e+000	1.643668e+000	1.989852e+000
1288	1.889661e+004	1.454327e+002	3.127926e+002	2.842129e+002	3.318156e+002	3.072818e+002	2.894136e+002	3.786578e+002
1289	2.062342e+000	1.785707e+000	1.574020e+000	1.706792e+000	1.656010e+000	1.841016e+000	1.648856e+000	1.627589e+000
1290	1.466305e+001	4.655242e+000	1.715989e+001	4.224586e+001	1.890042e+001	3.178586e+001	2.785505e+001	3.805744e+001
1291	2.069422e+000	1.791428e+000	1.577974e+000	1.716261e+000	1.660735e+000	1.841772e+000	1.653619e+000	1.635859e+000
1292	9.904522e+001	3.615522e+001	6.759859e+001	4.838360e+001	6.854004e+001	5.877017e+001	4.798545e+001	7.367044e+001
1293	8.561087e+000	1.796844e+000	6.043734e+000	6.689791e+000	3.061301e+000	3.185761e+000	2.791963e+000	1.644385e+000
1294	5.668928e+000	1.799424e+000	3.234466e+000	1.731387e+000	1.925147e+000	2.415908e+000	1.659833e+000	1.648778e+000
1295	7.952633e+001	4.784205e+001	4.864624e+001	1.844529e+002	7.650362e+001	1.940439e+002	5.481406e+001	6.626725e+001
1296	2.089260e+000	1.804266e+000	2.852669e+000	4.883827e+000	2.549856e+000	1.841312e+000	1.663280e+000	1.657675e+000
1297	2.320575e+001	7.712845e+000	7.214720e+001	1.042043e+002	4.548192e+001	9.729309e+001	2.402143e+001	6.885246e+001
1298	2.098098e+000	1.808615e+000	1.588454e+000	2.822977e+000	1.678045e+000	1.840058e+000	1.665986e+000	1.666807e+000
1299	9.066050e+000	5.901781e+000	6.949236e+000	1.430450e+001	8.963524e+000	7.303427e+000	5.924080e+000	6.149134e+000
1300	5.114517e+000	3.423059e+000	3.579877e+000	3.820999e+000	5.034912e+000	8.163943e+000	1.667950e+000	6.113389e+000
1301	2.112408e+000	1.814112e+000	1.590824e+000	1.770987e+000	1.685763e+000	1.836842e+000	1.668615e+000	1.680913e+000
1302	6.787324e+000	6.389865e+000	8.937506e+000	4.400288e+000	3.230981e+000	6.481195e+000	3.392738e+000	9.377536e+000
1303	8.322855e+000	2.318417e+000	2.470724e+000	1.352355e+001	2.441191e+000	7.605064e+000	5.251909e+000	9.245786e+000
1304	2.505918e+002	1.496633e+003	5.432644e+003	4.175061e+003	2.520958e+002	5.978083e+003	1.455195e+003	4.202249e+003
1305	1.477128e+001	5.791684e+000	3.091118e+001	3.172562e+001	3.158127e+001	2.326281e+001	5.180110e+001	6.604093e+001
1306	6.060044e+000	2.389447e+000	4.511518e+000	1.146524e+001	3.970391e+000	1.310448e+001	5.291643e+000	5.390793e+000
1307	1.844548e+002	9.115024e+001	1.676341e+002	3.729198e+002	1.431426e+002	4.079903e+002	1.120806e+002	2.642124e+002
1308	2.150875e+000	1.820760e+000	1.588732e+000	1.816721e+000	1.703995e+000	1.822300e+000	1.666625e+000	1.715087e+000
1309	2.156975e+000	1.820886e+000	1.587473e+000	4.171979e+000	9.533187e+003	3.963382e+000	3.013819e+000	1.720069e+000
1310	1.937175e+001	1.251169e+001	5.141112e+001	6.609300e+001	1.817338e+001	4.572749e+001	2.307636e+001	6.376246e+001
1311	3.978390e+001	5.657483e+001	1.080517e+002	1.794666e+002	3.629147e+001	1.470775e+002	1.538729e+001	1.110471e+002
1312	1.885570e+002	8.526745e+001	1.174111e+002	3.032833e+002	2.582008e+002	3.868845e+002	1.804777e+002	3.936909e+002
1313	5.655121e+000	4.398390e+000	7.613719e+000	9.006326e+000	5.135072e+000	5.818392e+000	1.149951e+001	8.791915e+000
1314	2.308279e+003	1.664382e+003	2.505507e+003	3.945125e+003	2.004947e+003	3.287829e+003	1.359084e+003	3.882470e+003
1315	1.150876e+002	9.056155e+001	3.313014e+001	1.404239e+002	4.568057e+001	3.293233e+002	3.014640e+001	1.693597e+002
1316	6.708218e+000	3.040393e+000	8.801305e+000	1.373349e+001	1.044227e+001	1.702572e+001	7.893513e+000	1.667653e+001
1317	2.265061e+000	2.025325e+000	1.804178e+000	1.929768e+000	1.926381e+000	2.027113e+000	1.830206e+000	1.910252e+000
1318	5.412881e+001	2.214547e+001	7.268320e+001	1.129606e+002	4.464771e+001	7.980601e+001	2.601590e+001	8.302565e+001
1319	2.251794e+000	2.021352e+000	1.810594e+000	1.926126e+000	1.913574e+000	2.018732e+000	1.824550e+000	3.853137e+000
1320	1.792597e+002	1.089152e+002	2.807421e+002	2.989535e+002	3.492896e+002	3.072376e+002	1.250881e+002	3.448361e+002
1321	2.238988e+000	2.016478e+000	1.815099e+000	1.921772e+000	1.900910e+000	2.010003e+000	1.818030e+000	1.898010e+000
1322	2.232801e+000	2.013491e+000	1.816630e+000	1.919366e+000	1.894599e+000	2.005585e+000	3.339826e+000	1.894500e+000
1323	2.226684e+000	2.010353e+000	1.817804e+000	1.916860e+000	1.888391e+000	2.001071e+000	1.810613e+000	1.890823e+000
1324	1.676064e+003	1.419679e+003	4.001139e+003	3.140680e+003	4.421814e+003	4.499053e+003	1.484562e+003	4.158431e+003
1325	4.666672e+002	1.988292e+002	4.616921e+002	6.953513e+002	3.971901e+002	5.343457e+002	2.066822e+002	6.110441e+002
1326	5.168534e+000	2.945836e+000	7.610620e+000	6.048993e+000	4.543755e+000	9.845898e+000	5.320716e+000	3.377865e+000
1327	2.203542e+000	1.995612e+000	1.818189e+000	3.180076e+000	2.669882e+000	1.982595e+000	1.793748e+000	1.874582e+000
1328	5.891214e+000	1.991378e+000	1.817302e+000	1.902070e+000	1.857847e+000	5.981410e+000	1.789149e+000	1.870210e+000
1329	8.577415e+000	2.355171e+000	2.458017e+001	3.108466e+001	1.534784e+001	1.506110e+001	1.607876e+001	1.651919e+001
1330	2.187317e+000	1.982458e+000	1.814628e+000	1.895315e+000	1.846041e+000	1.968374e+000	1.779588e+000	1.861080e+000
1331	2.182170e+000	1.977767e+000	3.087346e+000	1.891804e+000	1.840159e+000	1.963618e+000	1.774641e+000	1.856323e+000
1332	2.177070e+000	1.972957e+000	1.980948e+000	1.888159e+000	1.834408e+000	1.958861e+000	1.916281e+000	1.851514e+000
1333	4.513350e+001	2.112759e+001	6.553043e+001	1.445120e+002	3.041737e+001	2.277366e+002	2.135286e+001	9.771963e+001
1334	2.167201e+000	2.868820e+000	1.805383e+000	1.880611e+000	1.822886e+000	1.949359e+000	1.759011e+000	1.841481e+000
1335	8.271592e+001	3.247426e+001	6.280026e+001	1.861714e+002	1.129738e+002	1.348783e+002	4.443368e+001	1.142354e+002
1336	2.157699e+000	1.952130e+000	1.799014e+000	1.872607e+000	1.811728e+000	1.940041e+000	1.748712e+000	5.891483e+000
1337	2.153138e+000	1.946752e+000	1.795592e+000	1.868688e+000	1.806212e+000	1.935131e+000	1.743352e+000	1.825983e+000
1338	2.148583e+000	1.941421e+000	1.791785e+000	1.864562e+000	1.800720e+000	1.930170e+000	1.737911e+000	1.820722e+000
1339	2.144158e+000	1.935545e+000	1.787859e+000	1.860388e+000	1.802117e+001	1.925769e+000	1.732434e+000	1.815334e+000
1340	2.139863e+000	1.945241e+000	1.783774e+000	4.884755e+000	3.833583e+005	1.921093e+000	2.178938e+000	1.809958e+000
1341	2.135638e+000	1.924224e+000	1.779482e+000	1.851889e+000	2.997802e+001	4.097622e+000	1.721433e+000	1.804505e+000
1342	3.806313e+002	1.759675e+002	6.542026e+002	9.937639e+002	3.241171e+002	6.243778e+002	2.259832e+002	9.133180e+002
1343	2.127423e+000	1.912739e+000	1.770379e+000	1.843150e+000	3.106693e+000	1.907239e+000	1.710360e+000	2.288516e+000
1344	2.123351e+000	1.906886e+000	1.765509e+000	1.838722e+000	1.769355e+000	1.902753e+000	1.704854e+000	1.787995e+000
1345	1.283477e+002	3.220302e+001	6.923833e+001	1.990676e+002	1.347977e+002	2.326803e+002	6.099215e+001	2.003332e+002
1346	2.332560e+000	1.895093e+000	2.491672e+000	1.829814e+000	1.759433e+000	1.893853e+000	1.693786e+000	1.776851e+000
1347	4.675794e+000	2.052603e+000	1.750357e+000	5.114469e+000	3.090181e+000	3.469256e+000	4.879203e+000	1.283288e+001
1348	1.047056e+001	2.908784e+000	1.122414e+001	1.212961e+001	1.207236e+001	1.895020e+001	7.717903e+000	2.121291e+001
1349	3.298261e+002	1.473129e+002	4.341825e+002	4.407102e+002	5.197238e+002	4.194997e+002	3.759548e+002	4.212201e+002
1350	2.055099e+003	2.480127e+001	2.698626e+001	1.439981e+001	6.956619e+001	2.195527e+001	4.650197e+001	2.688157e+001
1351	3.878507e+001	1.865687e+000	1.728777e+000	1.807085e+000	1.735918e+000	1.872527e+000	1.666703e+000	1.748972e+000
1352	2.093996e+000	1.859819e+000	1.723260e+000	1.802567e+000	1.731385e+000	4.558966e+000	1.661387e+000	1.743451e+000
1353	7.079774e+000	2.397628e+000	3.093871e+000	1.798001e+000	1.726989e+000	1.404138e+001	1.655909e+000	1.959660e+000
1354	1.682191e+002	6.462691e+001	2.500264e+002	2.848697e+002	1.443315e+002	3.224600e+002	8.016844e+001	2.988724e+002
1355	1.862275e+001	7.423653e+000	3.531579e+000	1.224735e+001	7.026537e+000	7.726183e+000	6.112799e+000	1.936136e+001
1356	2.081424e+000	1.836773e+000	1.700628e+000	1.784282e+000	1.714124e+000	1.852830e+000	1.640703e+000	1.721526e+000
1357	8.633577e+000	2.317488e+000	1.695032e+000	3.229927e+000	2.437820e+000	5.185141e+000	2.410654e+000	9.779655e+000
1358	3.849282e+000	2.233105e+000	1.689216e+000	6.974999e+000	5.031595e+000	5.090995e+000	2.460355e+000	4.315110e+000
1359	4.394067e+000	1.820062e+000	1.683552e+000	3.347734e+000	7.086906e+000	8.600402e+000	3.822416e+000	2.241515e+000
1360	2.069723e+000	1.814575e+000	1.820699e+000	1.766262e+000	1.698053e+000	1.838378e+000	1.621240e+000	4.543025e+000
1361	2.066783e+000	1.809158e+000	1.672128e+000	1.761795e+000	1.694250e+000	1.834982e+000	3.249462e+000	1.694955e+000
1362	2.064094e+000	2.376591e+000	1.666443e+000	2.932588e+000	4.120704e+000	2.461287e+000	2.026121e+000	1.689734e+000
1363	3.485470e+001	1.395611e+001	2.328068e+001	5.810025e+001	1.967788e+001	3.765102e+001	2.090022e+001	3.838665e+001
1364	6.423533e+002	4.180546e+002	1.862731e+003	8.538964e+002	6.508220e+002	7.036007e+002	1.188050e+003	1.502024e+003
1365	2.056384e+000	2.596423e+000	1.649666e+000	1.744274e+000	1.690975e+000	1.822181e+000	1.598834e+000	2.915812e+000
1366	2.053897e+000	1.783394e+000	1.644158e+000	1.739913e+000	1.676231e+000	1.819204e+000	1.594666e+000	1.669629e+000
1367	4.612261e+002	2.361507e+002	3.897386e+002	7.615267e+002	3.302571e+002	5.803358e+002	2.852669e+002	7.279923e+002
1368	2.049109e+000	1.773672e+000	1.633344e+000	1.731562e+000	1.669577e+000	1.813401e+000	1.586560e+000	3.182252e+000
1369	2.774415e+001	2.910655e+001	7.733834e+001	1.002517e+002	4.166227e+001	9.456919e+001	5.955504e+001	1.235767e+002
1370	2.044607e+000	1.764433e+000	1.622805e+000	1.723290e+000	1.663212e+000	2.809930e+000	1.578940e+000	1.650515e+000
1371	2.976298e+002	1.277574e+002	3.092868e+002	4.439925e+002	2.615897e+002	3.348761e+002	1.593870e+002	4.278825e+002
1372	2.769787e+001	9.302712e+000	2.424000e+001	2.005058e+001	2.435354e+001	2.166072e+001	3.099883e+001	2.473371e+001
1373	3.985624e+003	2.870900e+003	3.707416e+003	6.506907e+003	3.227974e+003	5.168119e+003	3.080243e+003	4.561230e+003
1374	1.047503e+001	1.747002e+000	5.511350e+000	1.803236e+001	6.845855e+000	1.008627e+001	1.565063e+000	1.748521e+001
1375	2.034271e+000	3.942140e+000	1.597842e+000	1.891857e+000	1.648701e+000	2.198885e+000	1.561905e+000	3.939001e+000
1376	2.032377e+000	3.651680e+000	1.593051e+000	1.699917e+000	1.646001e+000	1.794609e+000	1.558874e+000	1.624286e+000
1377	2.030569e+000	1.735251e+000	1.588418e+000	1.696237e+000	1.643409e+000	1.792592e+000	1.555951e+000	1.620213e+000
1378	7.521676e+001	3.711957e+001	7.274699e+001	1.474294e+002	5.622808e+001	9.459415e+001	3.105108e+001	1.330619e+002
1379	2.865980e+000	2.770521e+000	1.579540e+000	1.689095e+000	1.638479e+000	1.789018e+000	1.691474e+000	1.811946e+000
1380	1.034435e+001	7.847251e+000	1.575173e+000	3.328382e+001	3.630932e+000	1.603698e+001	1.547884e+000	7.411059e+000
1381	2.023712e+000	1.721191e+000	2.449028e+000	3.972615e+000	1.633814e+000	2.501961e+000	1.960013e+000	1.604823e+000
1382	1.120717e+001	3.077795e+000	1.566883e+000	8.585092e+000	1.631634e+000	5.365599e+000	1.543168e+000	7.844400e+000
1383	2.028491e+001	1.249544e+001	2.374946e+001	2.537780e+001	2.943917e+001	2.841529e+001	2.248339e+001	4.516403e+001
1384	2.019107e+000	1.874820e+000	2.908516e+000	2.570993e+000	1.627440e+000	1.781669e+000	1.538962e+000	1.594302e+000
1385	1.071936e+001	1.098666e+001	1.340791e+001	5.066824e+001	1.239444e+001	3.936907e+001	2.181986e+001	1.839296e+001
1386	1.862551e+001	1.279430e+001	6.050041e+001	3.919313e+001	2.777052e+001	2.416165e+001	5.565198e+001	5.645932e+001
1387	2.015053e+000	1.703985e+000	1.548406e+000	1.663519e+000	1.621758e+000	1.778417e+000	1.533618e+000	1.584691e+000
1388	2.688177e+001	2.194000e+001	6.457816e+001	9.473289e+001	4.775672e+001	9.313097e+001	6.276374e+001	1.059191e+002
1389	2.012549e+000	1.699218e+000	1.541856e+000	1.657945e+000	1.618392e+000	1.776736e+000	1.530727e+000	1.578805e+000
1390	2.286871e+002	7.941026e+001	8.644676e+001	1.003077e+002	1.437442e+002	1.415384e+002	1.053548e+002	1.053897e+002
1391	2.010286e+000	1.695066e+000	1.535876e+000	1.652709e+000	1.615339e+000	1.775466e+000	1.528348e+000	1.573367e+000
1392	5.539465e+001	1.693211e+000	1.533021e+000	1.650216e+000	1.613908e+000	1.774925e+000	1.928061e+000	1.570811e+000
1393	2.008278e+000	2.295502e+000	1.530267e+000	5.152679e+000	4.314904e+000	1.774500e+000	1.624736e+000	3.616420e+000
1394	1.121166e+002	4.085589e+001	9.789672e+001	2.016780e+002	1.160084e+002	2.406169e+002	8.519805e+001	1.618588e+002
1395	2.006364e+000	1.688392e+000	1.525382e+000	1.643335e+000	1.610081e+000	1.993388e+000	1.525158e+000	1.563728e+000
1396	2.005530e+000	1.687053e+000	1.523148e+000	1.641249e+000	1.608964e+000	1.773775e+000	1.524686e+000	1.561613e+000
1397	3.114865e+000	5.186265e+000	2.576049e+000	4.370437e+000	1.655022e+000	9.697823e+000	5.190621e+000	3.343208e+000
1398	2.004069e+000	2.221491e+000	1.519047e+000	1.637335e+000	2.767805e+000	1.773714e+000	2.076309e+000	2.379568e+000
1399	2.003395e+000	1.683908e+000	1.517159e+000	1.635503e+000	1.606057e+000	1.773772e+000	1.524056e+000	1.555917e+000
1400	6.970890e+000	4.949333e+000	5.652377e+000	9.905987e+000	5.548063e+000	1.047294e+001	7.298095e+000	1.102281e+001
1401	2.002111e+000	1.682427e+000	1.513899e+000	1.632213e+000	1.604500e+000	1.774241e+000	1.524275e+000	4.674757e+000
1402	2.843512e+001	1.335687e+001	2.158142e+001	5.941336e+001	1.620492e+001	5.641059e+001	5.861140e+000	5.350043e+001
1403	2.001011e+000	1.681351e+000	1.926092e+000	2.165990e+000	2.705453e+000	1.775009e+000	1.524959e+000	1.549902e+000
1404	1.842508e+001	7.134408e+000	3.056848e+001	5.734634e+001	3.430077e+001	4.268841e+001	1.238082e+001	5.739372e+001
1405	2.000323e+000	1.681129e+000	1.508988e+000	1.626787e+000	1.602249e+000	1.776075e+000	3.251179e+000	2.079351e+000
1406	2.343987e+001	1.822197e+001	4.350399e+001	1.286242e+002	8.657078e+001	5.573946e+001	9.918837e+001	7.538329e+001
1407	1.999698e+000	1.681238e+000	1.507351e+000	3.128833e+000	1.601582e+000	1.777467e+000	1.527855e+000	1.545711e+000
1408	4.769418e+000	1.681495e+000	1.506726e+000	1.623822e+000	1.601316e+000	1.813667e+000	1.528869e+000	1.544963e+000
1409	2.896074e+001	1.168141e+001	3.866623e+001	3.449665e+001	3.034557e+001	5.695913e+001	8.400153e+000	4.541907e+001
1410	4.573082e+000	2.721949e+000	3.828497e+000	4.080926e+000	2.765354e+000	1.042419e+001	4.406498e+000	6.485648e+000
1411	1.384281e+001	1.174759e+001	2.116040e+001	3.598053e+001	4.438298e+001	4.428677e+001	2.251197e+001	3.760012e+001
1412	6.140761e+000	1.085694e+001	6.119074e+000	5.463840e+000	6.288453e+000	1.114892e+001	1.112276e+001	9.077846e+000
1413	1.548578e+001	6.388410e+000	1.227194e+001	2.357111e+001	1.730489e+001	2.789736e+001	3.623858e+000	2.611657e+001
1414	1.999590e+000	1.685636e+000	1.505723e+000	2.879411e+000	1.601349e+000	1.784437e+000	1.537359e+000	1.542876e+000
1415	5.239850e+001	2.486926e+001	3.340922e+001	4.852055e+001	4.704773e+001	3.755901e+001	4.156579e+001	6.073086e+001
1416	9.576364e+000	1.687960e+000	6.652647e+000	6.913250e+000	3.956625e+000	1.054911e+001	5.688088e+000	1.247351e+001
1417	2.000375e+000	1.689287e+000	4.749344e+000	1.620823e+000	1.602291e+000	1.788312e+000	1.567090e+001	3.132486e+000
1418	3.148545e+002	1.436752e+002	2.906157e+002	4.615288e+002	1.940695e+002	4.558234e+002	1.443620e+002	4.009083e+002
1419	3.065635e+000	1.692284e+000	1.508297e+000	1.621397e+000	5.120456e+000	3.328834e+000	1.547246e+000	1.759048e+000
1420	8.663157e+001	3.567064e+001	1.537262e+002	1.811808e+002	8.028586e+001	7.306774e+001	4.169170e+001	1.602050e+002
1421	2.002287e+000	1.695737e+000	8.819406e+000	5.508562e+000	1.543611e+001	7.420269e+000	1.606827e+001	1.265714e+001
1422	2.971131e+000	1.697591e+000	1.511153e+000	1.623176e+000	1.605203e+000	1.795658e+000	1.554304e+000	1.546581e+000
1423	4.411190e+001	2.014639e+001	3.773819e+001	5.260115e+001	3.439056e+001	5.780342e+001	2.678775e+001	4.916828e+001
1424	3.248531e+004	3.942151e+002	6.758638e+002	7.622816e+002	1.031275e+003	8.261523e+002	6.637649e+002	7.897247e+002
1425	2.278346e+000	2.285490e+000	1.947247e+000	5.968606e+000	3.662073e+000	4.550007e+000	2.994902e+000	6.671094e+000
1426	4.970677e+003	3.193936e+003	7.465383e+003	8.734039e+003	8.704952e+003	7.659289e+003	3.907290e+003	8.177248e+003
1427	5.275835e+001	1.712099e+001	6.766952e+001	1.125549e+002	7.574237e+001	1.047268e+002	1.016533e+002	1.146640e+002
1428	1.431168e+002	7.701016e+001	1.575199e+002	3.131917e+002	1.967727e+002	2.976650e+002	1.170820e+002	2.484670e+002
1429	5.066055e+000	1.713205e+000	2.471642e+000	3.866303e+000	4.578975e+000	5.437553e+000	5.143529e+000	3.112408e+000
1430	1.873118e+001	4.849658e+000	5.143307e+000	9.913133e+000	8.345919e+000	1.149218e+001	7.629067e+000	1.331547e+001
1431	2.476596e+002	1.053185e+002	1.713360e+002	2.486008e+002	2.706804e+002	3.200202e+002	6.899834e+001	2.280147e+002
1432	1.794808e+001	3.547332e+000	2.046238e+000	1.995451e+001	1.615673e+000	3.344378e+001	6.261788e+000	1.040321e+001
1433	6.555527e+000	1.724217e+000	4.454715e+000	3.628672e+000	5.759987e+000	5.728999e+000	3.991452e+000	3.872205e+000
1434	2.016462e+000	1.726758e+000	3.041655e+000	1.640580e+000	1.618434e+000	1.815944e+000	2.874348e+000	1.565659e+000
1435	2.018054e+000	1.729659e+000	1.533286e+000	1.642818e+000	1.619857e+000	1.817683e+000	1.591751e+000	1.567953e+000
1436	2.043199e+000	1.732585e+000	1.678325e+000	2.249497e+000	3.629171e+000	1.819328e+000	3.369132e+000	1.570336e+000
1437	2.213684e+000	1.735575e+000	1.537607e+000	1.647661e+000	1.623020e+000	1.821028e+000	1.598124e+000	1.572878e+000
1438	3.338053e+001	2.557035e+001	5.946081e+001	5.718048e+001	4.181566e+001	5.976003e+001	2.978605e+001	6.739034e+001
1439	1.048399e+002	5.141376e+001	9.869246e+001	1.191310e+002	9.297304e+001	1.132230e+002	8.210758e+001	1.611328e+002
1440	2.027332e+000	3.143308e+000	1.544661e+000	1.655840e+000	1.628049e+000	1.825879e+000	1.607795e+000	1.580994e+000
1441	3.111135e+000	1.747964e+000	1.547032e+000	1.935581e+000	1.629828e+000	1.827426e+000	1.610980e+000	1.583886e+000
1442	4.635211e+001	7.179571e+001	7.843355e+001	1.923098e+001	3.535311e+001	2.814713e+001	5.274571e+001	5.150187e+001
1443	6.516883e+001	6.500025e+000	5.894340e+000	6.776567e+000	1.327930e+001	9.899905e+000	5.044618e+000	1.167260e+001
1444	1.953926e+002	9.945972e+001	1.911235e+002	2.250936e+002	1.120576e+002	2.031161e+002	1.942280e+002	2.003849e+002
1445	2.405701e+001	4.444574e+000	1.437844e+001	1.946539e+001	9.855500e+000	1.477968e+001	2.055965e+001	1.375851e+001
1446	1.015296e+001	3.415362e+000	1.344231e+001	1.277295e+001	8.849893e+000	1.008832e+001	5.973287e+001	1.727418e+001
1447	3.838907e+002	1.786609e+002	3.154605e+002	4.773225e+002	2.239291e+002	3.540544e+002	3.589364e+002	4.682588e+002
1448	1.183193e+003	6.609917e+002	1.331955e+003	1.492066e+003	1.299038e+003	1.986647e+003	7.474504e+002	1.650499e+003
1449	1.015696e+002	5.806319e+001	1.345118e+002	1.782250e+002	9.736876e+001	1.411313e+002	6.004812e+001	1.799483e+002
1450	2.052793e+000	1.776344e+000	1.568547e+000	1.691104e+000	1.647750e+000	1.838627e+000	1.638549e+000	1.614223e+000
1451	4.299593e+001	2.670369e+001	2.811503e+001	6.518377e+001	2.876540e+001	6.752230e+001	3.621658e+001	4.844388e+001
1452	2.002710e+002	7.960309e+001	4.615960e+002	4.487973e+002	2.955659e+002	5.027004e+002	1.207832e+002	5.758133e+002
1453	1.018834e+001	3.337720e+000	1.478877e+001	2.429039e+001	7.338469e+000	2.174329e+001	6.768471e+000	2.423133e+001
1454	4.224810e+002	2.135356e+002	5.801086e+003	1.018297e+003	1.713639e+003	4.016891e+003	1.287509e+003	4.585359e+003
1455	2.069354e+000	1.791257e+000	1.579299e+000	1.713679e+000	1.659030e+000	1.841829e+000	1.651508e+000	1.634062e+000
1456	4.957938e+001	1.794060e+000	1.581220e+000	2.886346e+000	1.661381e+000	1.842118e+000	1.777257e+000	1.638249e+000
1457	2.076736e+000	2.441853e+000	1.583031e+000	1.723193e+000	1.663811e+000	4.513293e+000	1.655878e+000	1.642506e+000
1458	4.870786e+001	4.349914e+001	3.708708e+001	3.376861e+001	3.731721e+001	4.615356e+001	3.570033e+001	5.018881e+001
1459	7.703258e+001	2.743630e+001	6.645914e+001	1.647033e+002	5.630855e+001	1.515268e+002	5.413221e+001	1.141567e+002
1460	3.751622e+000	2.273812e+000	8.668504e+000	1.146139e+001	2.696201e+000	1.841902e+000	1.703813e+000	7.922363e+000
1461	2.142367e+000	3.257998e+000	2.050692e+000	2.375878e+000	1.673476e+000	2.664571e+000	1.663029e+000	1.660187e+000
1462	2.377687e+001	1.417148e+001	2.109381e+001	7.363247e+001	2.520903e+001	3.390077e+001	2.145728e+001	3.256389e+001
1463	4.592813e+000	4.457903e+000	4.870994e+000	1.366196e+001	5.648603e+000	9.777090e+000	3.082466e+000	6.506536e+000
1464	2.106523e+000	1.812853e+000	1.592258e+000	1.761356e+000	1.681003e+000	1.839217e+000	1.666518e+000	4.903173e+000
1465	2.111388e+000	1.814610e+000	1.592930e+000	1.767242e+000	1.683573e+000	1.838068e+000	1.667291e+000	1.678651e+000
1466	8.985289e+000	2.318786e+000	4.387467e+000	5.449700e+000	6.784282e+000	5.483671e+000	5.974364e+000	4.297877e+000
1467	2.121314e+000	1.817653e+000	1.593743e+000	1.779493e+000	1.688631e+000	1.835258e+000	1.668104e+000	1.688272e+000
1468	3.363847e+000	1.818895e+000	2.133685e+000	1.785735e+000	1.691256e+000	2.230956e+000	1.668280e+000	5.674660e+000
1469	4.928787e+001	6.103957e+001	9.414209e+001	4.022622e+001	3.450261e+001	2.950897e+001	3.834598e+002	6.751696e+001
1470	1.816447e+002	8.763232e+001	1.697828e+002	4.171047e+002	2.646612e+002	3.520242e+002	1.383954e+002	3.335328e+002
1471	8.643481e+000	1.821566e+000	6.647774e+000	1.734321e+001	1.492672e+001	2.772348e+001	1.667064e+000	1.225237e+001
1472	1.567474e+002	1.044064e+002	2.816717e+002	4.970915e+002	2.644722e+002	2.442472e+002	3.039905e+002	3.396900e+002
1473	2.154991e+000	1.822231e+000	1.590751e+000	3.697844e+000	1.363835e+001	1.821743e+000	1.664953e+000	1.717590e+000
1474	9.736848e+001	7.441045e+001	1.835102e+002	2.075587e+002	2.136550e+002	1.720435e+002	9.977910e+001	2.305281e+002
1475	2.167530e+000	1.821945e+000	1.587698e+000	1.833158e+000	1.742969e+000	1.815359e+000	1.661592e+000	1.727541e+000
1476	2.174003e+000	1.821447e+000	1.585734e+000	3.916960e+000	1.711755e+000	1.811802e+000	1.659464e+000	1.814487e+000
1477	1.737803e+001	7.339132e+000	2.292429e+001	3.525615e+001	1.158315e+001	3.460079e+001	8.008217e+000	2.061538e+001
1478	2.281686e+000	2.031611e+000	1.796779e+000	1.931928e+000	1.943117e+000	2.035391e+000	1.835351e+000	3.263878e+000
1479	1.286917e+001	5.924298e+000	6.442594e+000	9.108377e+000	1.104458e+001	1.217785e+001	4.893922e+000	1.501440e+001
1480	6.726755e+001	6.772253e+001	1.106199e+002	2.669432e+002	1.035070e+002	1.771649e+002	8.295008e+001	1.908086e+002
1481	2.261100e+000	2.027681e+000	1.809426e+000	1.927648e+000	1.923752e+000	2.041368e+000	1.828338e+000	2.891819e+000
1482	2.254568e+000	2.025747e+000	1.812645e+000	1.925864e+000	1.917369e+000	2.019078e+000	1.825439e+000	1.904705e+000
1483	2.248120e+000	2.023434e+000	1.815281e+000	1.923900e+000	1.911025e+000	4.391319e+000	1.822364e+000	1.901732e+000
1484	3.117878e+000	3.667357e+000	1.817469e+000	3.855938e+000	1.904697e+000	2.010444e+000	2.751843e+000	5.654428e+000
1485	2.235598e+000	2.018113e+000	1.819224e+000	6.116598e+000	2.838587e+000	2.006051e+000	1.815570e+000	4.459782e+000
1486	2.229502e+000	2.015073e+000	1.820532e+000	1.145662e+001	1.892206e+000	4.990722e+000	3.948462e+000	1.891495e+000
1487	6.029553e+001	2.743963e+001	7.436910e+001	7.041880e+001	5.774495e+001	6.681001e+001	6.934669e+001	9.239392e+001
1488	2.217717e+000	2.008353e+000	1.821939e+000	2.779415e+000	8.129088e+000	1.992387e+000	1.803912e+000	1.883846e+000
1489	1.574077e+002	1.162347e+002	1.660313e+002	3.181918e+002	1.436473e+002	2.561895e+002	9.887725e+001	2.603270e+002
1490	1.099790e+001	1.697201e+001	2.341063e+001	2.723203e+001	1.808400e+001	2.234702e+001	3.477138e+001	3.146886e+001
1491	2.201140e+000	4.833788e+000	7.863394e+000	5.959975e+000	4.060275e+000	6.856413e+000	5.864139e+000	1.245636e+001
1492	2.195480e+000	1.991994e+000	1.819904e+000	1.899462e+000	2.207228e+000	3.643598e+000	6.187163e+000	1.866906e+000
1493	5.457744e+000	1.987603e+000	1.818494e+000	3.280791e+000	3.331744e+000	6.620324e+000	2.581252e+000	2.685363e+000
1494	2.185011e+000	1.982926e+000	1.816738e+000	4.978713e+002	1.843880e+000	1.964264e+000	1.776444e+000	1.857650e+000
1495	2.913924e+000	1.977981e+000	2.591707e+000	5.254169e+000	3.393137e+000	1.959554e+000	1.771487e+000	1.852909e+000
1496	4.412010e+002	3.229101e+002	9.586730e+002	1.040717e+003	8.257799e+002	9.755229e+002	5.899673e+002	1.048591e+003
1497	2.170103e+000	1.968004e+000	3.290151e+000	1.881676e+000	1.826670e+000	1.950017e+000	1.761167e+000	1.843061e+000
1498	2.019603e+001	1.132420e+001	1.405784e+001	2.548125e+001	1.605152e+001	2.488436e+001	1.141232e+001	2.170294e+001
1499	2.160649e+000	1.957553e+000	1.803706e+000	1.873930e+000	1.815397e+000	1.940544e+000	1.750796e+000	1.053183e+001
1500	3.110366e+002	1.265163e+002	2.846425e+002	4.019132e+002	2.418478e+002	2.443689e+002	1.832454e+002	3.054122e+002
1501	4.201961e+001	2.456980e+001	3.135332e+001	7.588029e+001	4.513426e+001	3.201267e+001	2.530624e+001	4.297435e+001
1502	2.147140e+000	1.940854e+000	1.792771e+000	1.861845e+000	3.846655e+000	1.926318e+000	1.734480e+000	1.817183e+000
1503	2.375505e+002	1.281533e+002	1.504329e+002	2.732121e+002	3.086276e+002	2.546744e+002	2.424056e+002	3.362740e+002
1504	2.138624e+000	3.158679e+000	1.784546e+000	2.552150e+000	5.208944e+001	4.228864e+000	3.642449e+000	1.806414e+000
1505	5.445799e+001	2.772055e+001	6.384302e+001	1.001740e+002	4.098200e+001	5.875234e+001	4.728690e+001	9.933037e+001
1506	2.130352e+000	1.917882e+000	1.775313e+000	1.844719e+000	1.777954e+000	1.907864e+000	1.712385e+000	8.768191e+000
1507	2.126396e+000	1.912079e+000	1.770585e+000	1.840334e+000	1.772881e+000	1.903440e+000	1.706832e+000	1.789992e+000
1508	2.122504e+000	1.906202e+000	1.765893e+000	3.216593e+000	1.767875e+000	1.898835e+000	1.898090e+000	2.094306e+000
1509	2.769016e+003	1.909971e+003	5.173165e+003	7.520406e+003	4.876353e+003	6.200521e+003	3.471022e+003	6.513580e+003
1510	4.018960e+001	1.803582e+001	5.470069e+001	3.895989e+001	3.764810e+001	4.883343e+001	3.781743e+001	7.350549e+001
1511	5.045242e+004	3.987235e+004	3.369719e+004	4.806741e+004	3.254492e+004	5.495507e+004	3.066904e+004	4.581124e+004
1512	2.401936e+001	7.934857e+000	1.250685e+001	3.447497e+001	3.457635e+001	3.726651e+001	1.968646e+001	2.877095e+001
1513	3.715473e+000	1.876624e+000	1.739603e+000	1.965854e+000	1.743820e+000	1.877226e+000	2.646604e+000	1.756733e+000
1514	9.007628e+003	1.705532e+002	1.048322e+002	1.104778e+002	3.412174e+002	1.453315e+002	3.521685e+002	1.708107e+002
1515	1.124649e+001	6.198667e+000	8.684496e+000	1.754132e+001	4.510012e+000	1.855977e+001	2.395220e+000	2.004889e+001
1516	2.094077e+000	1.859039e+000	1.722884e+000	3.512415e+000	5.327128e+000	5.177928e+000	1.657937e+000	2.111227e+000
1517	4.232990e+001	1.713533e+001	2.495532e+001	5.333743e+001	2.026396e+001	3.996468e+001	1.525851e+001	4.612522e+001
1518	3.481682e+000	1.847361e+000	1.711490e+000	1.790697e+000	1.721463e+000	1.857018e+000	1.647572e+000	1.729133e+000
1519	3.362002e+002	1.012722e+002	2.382840e+002	4.134903e+002	2.324391e+002	2.406570e+002	2.058209e+002	3.387463e+002
1520	3.475203e+000	1.835928e+000	3.783540e+000	5.111752e+000	6.424105e+000	6.366848e+000	2.982101e+000	1.650006e+001
1521	3.578908e+002	1.977586e+002	4.194783e+002	5.645502e+002	6.002494e+002	4.884817e+002	4.697332e+002	4.824223e+002
1522	4.026007e+000	5.120611e+000	4.341496e+000	6.721739e+000	4.697199e+000	6.405065e+000	4.451073e+000	4.171976e+000
1523	8.842196e+000	4.283982e+000	1.682844e+000	1.028028e+001	5.967270e+000	1.809258e+001	1.622781e+000	1.001363e+001
1524	2.069968e+000	1.813715e+000	1.850046e+000	1.763717e+000	1.697162e+000	1.835173e+000	4.408647e+000	2.109540e+001
1525	2.067265e+000	1.808338e+000	1.671059e+000	1.759187e+000	2.733833e+000	1.831815e+000	1.613460e+000	2.230557e+000
1526	2.064684e+000	1.803074e+000	1.665821e+000	1.763571e+000	1.689755e+000	1.828564e+000	2.185561e+000	1.686779e+000
1527	6.965226e+002	2.907378e+002	9.835513e+002	1.205713e+003	9.229971e+002	1.234258e+003	5.706454e+002	1.169897e+003
1528	2.059448e+000	1.792666e+000	1.654530e+000	1.746199e+000	1.682454e+000	1.822280e+000	1.600087e+000	1.676678e+000
1529	2.057041e+000	1.787605e+000	5.515922e+000	1.741903e+000	2.218000e+000	3.517516e+000	3.588812e+000	4.553899e+000
1530	2.586999e+002	8.907633e+001	1.948544e+002	3.811320e+002	2.105829e+002	3.647111e+002	1.020765e+002	3.197330e+002
1531	2.052286e+000	1.777786e+000	1.638074e+000	3.917239e+000	1.672239e+000	1.813468e+000	1.587932e+000	1.661991e+000
1532	2.049998e+000	1.773054e+000	1.632696e+000	2.334573e+000	1.668980e+000	1.810745e+000	1.888196e+000	1.657211e+000
1533	5.197364e+002	2.978570e+002	3.834767e+002	6.412220e+002	4.340532e+002	5.653088e+002	3.659760e+002	6.855677e+002
1534	2.045423e+000	1.763738e+000	1.622170e+000	1.721175e+000	2.062181e+000	1.805543e+000	1.576259e+000	1.648096e+000
1535	2.043317e+000	1.759316e+000	1.617029e+000	1.717138e+000	1.659684e+000	1.803106e+000	1.572674e+000	1.643454e+000
1536	2.041289e+000	1.754985e+000	1.612009e+000	1.713186e+000	3.131279e+000	1.800719e+000	1.008224e+001	1.639041e+000
1537	5.404576e+003	1.652668e+004	1.438075e+004	7.455464e+003	1.486468e+004	7.299142e+003	1.573674e+004	5.332061e+003
1538	3.169755e+001	2.389436e+001	2.100524e+001	6.335542e+001	1.732441e+001	4.074464e+001	1.791409e+001	4.800895e+001
1539	2.035410e+000	1.742587e+000	2.301202e+000	1.701751e+000	1.648372e+000	2.334746e+000	2.178642e+000	1.626192e+000
1540	3.155424e+000	1.738682e+000	2.148401e+000	6.742756e+000	4.419909e+000	9.273749e+000	1.556485e+000	4.694744e+000
1541	1.397634e+001	7.408782e+000	3.235780e+001	5.734094e+001	3.666109e+001	4.497707e+001	1.423808e+001	3.884753e+001
1542	2.029987e+000	1.731308e+000	1.583631e+000	1.690821e+000	1.640434e+000	1.788545e+000	1.550891e+000	1.614146e+000
1543	4.936512e+003	2.450323e+003	7.371233e+003	7.535537e+003	9.376468e+003	6.607535e+003	6.896963e+003	6.925383e+003
1544	1.712036e+001	2.727410e+001	1.532538e+001	6.679409e+001	2.893156e+001	5.973134e+001	1.144700e+001	4.741220e+001
1545	4.096138e+003	2.298973e+003	1.543647e+004	1.373960e+004	1.054134e+004	1.102999e+004	4.090857e+003	1.293895e+004
1546	2.884701e+000	1.717879e+000	1.566817e+000	1.074086e+001	1.631536e+000	1.782273e+000	1.541216e+000	1.599385e+000
1547	2.022058e+000	1.714871e+000	1.562928e+000	1.674122e+000	1.629446e+000	1.780958e+000	1.539100e+000	1.595920e+000
1548	3.072743e+002	4.382122e+000	5.735603e+000	3.503922e+001	9.138155e+000	4.013336e+001	7.950273e+000	2.078375e+001
1549	4.647272e+000	2.675634e+000	5.766813e+000	1.010558e+001	1.625485e+000	4.252246e+000	2.207626e+000	5.304795e+000
1550	3.516373e+001	8.574842e+000	2.998294e+001	2.930636e+001	2.529963e+000	3.212592e+001	6.152933e+000	5.989325e+001
1551	2.016652e+000	1.704125e+000	1.548464e+000	1.922355e+000	1.621871e+000	1.776591e+000	1.532014e+000	1.583172e+000
1552	2.015432e+000	1.701813e+000	1.545203e+000	3.312623e+000	1.620173e+000	1.775882e+000	1.530571e+000	8.830832e+000
1553	4.028240e+001	1.699551e+000	1.542265e+000	1.656683e+000	1.618524e+000	1.775140e+000	1.529197e+000	1.577409e+000
1554	5.008237e+000	5.587846e+000	8.035708e+000	2.334799e+001	1.200031e+001	1.856734e+001	6.861139e+000	1.516573e+001
1555	2.012079e+000	1.695532e+000	1.536159e+000	4.471939e+000	1.615472e+000	1.773936e+000	3.412082e+000	1.572079e+000
1556	6.019596e+000	4.984986e+000	1.202019e+001	1.205699e+001	7.274093e+000	1.377315e+001	7.323179e+000	1.439578e+001
1557	4.153287e+001	4.459057e+001	3.250885e+001	9.285307e+001	8.924673e+001	1.541740e+002	2.955794e+001	1.577262e+002
1558	2.009180e+000	1.690470e+000	1.528346e+000	1.644569e+000	3.342704e+000	2.161268e+000	1.524595e+000	2.305884e+000
1559	7.547127e+000	1.689061e+000	1.526081e+000	4.817079e+000	1.610358e+000	1.772690e+000	6.723019e+000	4.214242e+000
1560	1.497112e+002	9.463245e+001	2.564347e+002	3.008524e+002	2.315125e+002	3.573475e+002	9.567768e+001	2.702137e+002
1561	2.006758e+000	1.686604e+000	1.521774e+000	1.638417e+000	1.608234e+000	1.772488e+000	1.523365e+000	1.558772e+000
1562	2.005992e+000	2.267231e+000	1.941629e+000	2.435501e+000	1.607291e+000	2.360981e+000	1.321163e+001	1.556911e+000
1563	3.936177e+000	1.684685e+000	2.995150e+000	3.691384e+000	4.254031e+000	3.921913e+000	1.001624e+001	6.195742e+000
1564	2.004806e+000	1.683966e+000	1.516406e+000	1.633153e+000	1.605635e+000	1.773013e+000	1.523291e+000	1.690511e+000
1565	2.169578e+000	1.683379e+000	1.514884e+000	1.631620e+000	1.604906e+000	2.466011e+000	1.523523e+000	1.552105e+000
1566	8.340655e+000	2.139843e+000	3.241722e+000	6.892497e+000	6.417012e+000	3.694572e+000	3.579112e+000	6.444115e+000
1567	2.003301e+000	1.682562e+000	1.550345e+000	1.628792e+000	1.603758e+000	1.773986e+000	1.524360e+000	1.549447e+000
1568	2.002893e+000	1.682339e+000	1.511190e+000	1.627536e+000	1.603183e+000	1.774770e+000	1.524944e+000	1.548223e+000
1569	3.907006e+001	6.756428e+000	2.362048e+001	5.490114e+001	2.821471e+001	4.621633e+001	2.108834e+001	4.684181e+001
1570	1.735190e+002	5.663398e+001	5.127920e+001	4.197635e+002	5.429880e+001	1.923142e+002	2.113227e+001	1.704079e+002
1571	9.189852e+000	3.841687e+000	9.280828e+000	7.864900e+000	1.030629e+001	1.066051e+001	2.821735e+000	1.729626e+001
1572	6.981759e+001	7.295512e+000	3.215886e+001	9.596075e+001	2.394917e+001	3.609092e+001	3.466240e+001	7.624515e+001
1573	1.879524e+001	3.249939e+000	1.960998e+001	4.151151e+001	8.640853e+000	2.215286e+001	2.519525e+000	3.524508e+001
1574	9.015965e+002	7.698290e+002	1.903825e+003	1.855655e+003	1.610275e+003	1.862222e+003	1.046152e+003	1.954004e+003
1575	2.575642e+001	2.121891e+001	3.095164e+001	4.509464e+001	2.579012e+001	3.124940e+001	1.360173e+001	4.701092e+001
1576	6.938931e+001	2.924374e+001	7.401165e+001	8.031990e+001	4.619065e+001	9.674920e+001	2.567731e+001	5.989852e+001
1577	2.001850e+000	1.686240e+000	1.507334e+000	1.621094e+000	1.601847e+000	1.783075e+000	3.148035e+000	1.543154e+000
1578	2.002118e+000	1.687288e+000	1.507552e+000	1.620923e+000	1.602052e+000	1.784171e+000	1.537323e+000	1.543154e+000
1579	2.002287e+000	1.690330e+000	1.507892e+000	1.620865e+000	1.602321e+000	1.785455e+000	1.539140e+000	1.543277e+000
1580	1.177811e+001	5.786720e+000	8.266597e+000	1.548253e+001	1.153823e+001	1.000933e+001	1.287402e+001	1.417675e+001
1581	4.299421e+001	1.691118e+000	1.508932e+000	1.621070e+000	1.603038e+000	4.384534e+000	2.272118e+000	1.778216e+000
1582	2.889720e+000	1.692606e+000	1.509581e+000	1.621360e+000	4.707865e+000	2.078860e+000	3.538764e+000	2.065179e+000
1583	2.249721e+002	1.633897e+002	1.132463e+002	3.098267e+002	1.340515e+002	4.622111e+002	9.667098e+001	2.943606e+002
1584	7.623804e+001	6.293899e+001	4.029135e+001	2.922917e+001	3.459278e+001	3.495209e+001	4.642402e+001	8.827076e+001
1585	3.536788e+000	1.697735e+000	1.512395e+000	5.449766e+000	1.605279e+000	3.051627e+000	3.653548e+000	1.546439e+000
1586	1.157578e+002	4.495474e+001	1.502270e+002	2.627443e+002	1.491121e+002	2.464148e+002	1.126621e+002	2.800843e+002
1587	2.472364e+000	1.701688e+000	1.514743e+000	2.718255e+000	1.606774e+000	3.263451e+000	1.557193e+000	1.548406e+000
1588	2.007339e+000	1.703780e+000	1.516064e+000	1.625453e+000	1.607535e+000	1.799028e+000	1.559759e+000	1.549562e+000
1589	8.919747e+002	1.051437e+003	3.496000e+002	7.602203e+002	4.127665e+002	7.881659e+002	5.651134e+002	6.395545e+002
1590	4.526270e+000	1.708258e+000	1.519041e+000	1.627747e+000	1.609485e+000	1.802420e+000	1.565231e+000	1.552207e+000
1591	1.104553e+001	6.307794e+000	1.289446e+001	2.382617e+001	8.210466e+000	3.966779e+001	4.385871e+000	2.220972e+001
1592	2.011243e+000	1.713083e+000	1.522402e+000	2.095098e+000	1.611590e+000	1.805862e+000	1.570914e+000	1.555282e+000
1593	5.285868e+002	4.502775e+002	1.689036e+002	5.809304e+002	2.298891e+002	3.301257e+002	1.289695e+002	2.565073e+002
1594	2.013647e+000	1.718248e+000	1.526023e+000	1.633765e+000	1.613941e+000	1.809356e+000	1.576888e+000	1.558810e+000
1595	1.436152e+001	4.422217e+000	1.694607e+001	1.877968e+001	1.329565e+001	1.468337e+001	3.483995e+001	1.293114e+001
1596	2.016323e+000	1.723655e+000	2.842852e+000	2.239471e+000	3.847278e+000	5.283351e+000	1.583005e+000	1.562778e+000
1597	2.017792e+000	1.726458e+000	1.531943e+000	1.639533e+000	1.617878e+000	1.814630e+000	1.586102e+000	1.564926e+000
1598	2.019362e+000	1.812482e+000	1.534144e+000	1.641720e+000	1.619290e+000	3.272356e+000	1.589217e+000	2.710052e+000
1599	1.241223e+001	5.850264e+000	1.497125e+001	2.044401e+001	1.372250e+001	2.021860e+001	9.866230e+000	2.269430e+001
1600	2.022768e+000	1.735206e+000	1.538526e+000	1.646388e+000	1.622298e+000	1.819795e+000	1.595584e+000	1.571970e+000
1601	1.912031e+001	1.738191e+000	1.540812e+000	1.648906e+000	1.623871e+000	1.821469e+000	1.598797e+000	1.574507e+000
1602	1.336137e+002	3.639547e+001	7.059893e+001	7.799496e+001	3.561545e+001	5.060480e+001	6.446227e+001	1.159898e+002
1603	2.028365e+000	1.744252e+000	1.545507e+000	1.654343e+000	1.627174e+000	1.824789e+000	1.605219e+000	1.579935e+000
1604	2.030421e+000	1.747465e+000	1.547836e+000	1.657214e+000	1.628897e+000	1.826375e+000	1.608406e+000	1.582775e+000
1605	8.657479e+000	1.750591e+000	5.688455e+000	4.958676e+002	4.489839e+000	4.330670e+000	1.370193e+001	7.838344e+000
1606	1.639135e+001	1.753649e+000	1.552755e+000	3.100045e+000	2.677907e+000	7.579370e+000	4.792014e+000	5.481855e+000
1607	7.798075e+003	7.148060e+003	8.102434e+003	7.142078e+003	9.603718e+003	4.155607e+003	2.372186e+004	8.681829e+003
1608	2.984753e+000	3.694636e+000	1.557513e+000	2.064596e+000	1.636251e+000	2.766103e+000	2.712994e+000	1.595151e+000
1609	2.724180e+000	1.763345e+000	1.927430e+000	2.125269e+000	1.638194e+000	3.713852e+000	5.121369e+000	1.598213e+000
1610	2.938964e+000	1.766528e+000	1.562346e+000	1.677156e+000	2.727123e+000	1.834854e+000	1.627262e+000	1.601900e+000
1611	2.047384e+000	1.769695e+000	1.564740e+000	1.680936e+000	1.642189e+000	1.836040e+000	1.630305e+000	1.605422e+000
1612	4.108791e+001	1.407294e+001	1.933984e+001	2.918047e+001	2.296108e+001	3.709517e+001	2.183264e+001	2.625225e+001
1613	7.315062e+001	3.793177e+001	1.386720e+002	1.336083e+002	1.194103e+002	1.567506e+002	8.558659e+001	1.616869e+002
1614	2.056110e+000	1.779090e+000	1.571859e+000	1.692933e+000	1.648505e+000	1.839118e+000	1.638928e+000	1.616443e+000
1615	2.059246e+000	2.314801e+000	1.574083e+000	1.697194e+000	1.650674e+000	1.839948e+000	1.641716e+000	3.459956e+000
1616	7.459313e+001	3.428607e+001	5.496434e+001	1.028256e+002	5.382615e+001	9.329599e+001	6.052534e+001	8.786627e+001
1617	2.991328e+002	1.616016e+002	2.942324e+002	4.676843e+002	1.530063e+002	4.925559e+002	1.672709e+002	4.660217e+002
1618	7.562061e+000	1.791008e+000	2.231078e+000	2.204489e+000	1.657392e+000	6.602417e+000	2.392072e+000	1.632291e+000
1619	2.072750e+000	1.793829e+000	1.582508e+000	1.715397e+000	1.659693e+000	1.842192e+000	3.412505e+000	1.636441e+000
1620	2.076485e+000	1.796608e+000	1.584570e+000	1.808911e+000	1.661996e+000	1.842459e+000	2.408495e+000	1.640625e+000
1621	2.080719e+001	2.097599e+001	2.172763e+001	3.379534e+001	1.340033e+001	3.370618e+001	1.505158e+001	3.262430e+001
1622	2.084420e+000	1.801905e+000	1.587853e+000	1.730335e+000	1.666783e+000	1.842577e+000	1.657824e+000	1.649284e+000
1623	2.511714e+000	1.804371e+000	1.589402e+000	2.250124e+000	1.669123e+000	1.842421e+000	1.659607e+000	1.653659e+000
1624	7.920606e+000	5.144542e+000	3.960466e+000	4.394242e+000	2.152129e+000	1.630962e+001	7.674389e+000	6.229013e+000
1625	4.222336e+000	1.809007e+000	1.592122e+000	1.746387e+000	1.674001e+000	2.624050e+000	1.662634e+000	1.662671e+000
1626	1.198414e+001	3.892240e+000	1.068252e+001	3.184746e+001	1.335483e+001	1.315659e+001	2.348200e+000	1.439580e+001
1627	4.955505e+000	1.813129e+000	1.000753e+001	7.106984e+000	7.010219e+000	7.873047e+000	1.753431e+001	4.121060e+000
1628	7.874215e+000	1.815013e+000	1.944056e+000	1.763527e+000	1.681363e+000	1.839282e+000	1.665880e+000	4.093150e+000
1629	1.673543e+002	1.371808e+002	1.747884e+002	3.701650e+002	1.485692e+002	2.239607e+002	1.562867e+002	3.076295e+002
1630	2.120156e+000	2.569733e+000	1.596118e+000	1.775542e+000	1.686399e+000	1.836657e+000	1.666978e+000	1.686011e+000
1631	1.785197e+001	8.677374e+000	2.476187e+001	5.093857e+001	2.979194e+001	3.670738e+001	1.405850e+001	3.889998e+001
1632	3.112766e+000	1.820786e+000	1.596298e+000	2.908975e+000	1.691428e+000	3.340214e+000	1.667190e+000	1.695636e+000
1633	2.135818e+000	1.821783e+000	1.596093e+000	1.794465e+000	1.693943e+000	1.831342e+000	1.666933e+000	1.700481e+000
1634	2.849059e+001	1.192953e+001	1.383475e+001	2.679513e+001	2.356934e+001	3.003413e+001	1.762919e+001	2.029382e+001
1635	3.372962e+000	1.823129e+000	1.595031e+000	1.894404e+000	2.033005e+000	1.826717e+000	3.042587e+000	1.710596e+000
1636	2.368794e+000	1.823501e+000	1.716963e+000	3.607970e+000	1.701602e+000	1.824052e+000	1.664524e+000	1.715170e+000
1637	2.159090e+000	2.267587e+000	1.592775e+000	3.114843e+000	2.876344e+000	1.825564e+000	1.949932e+000	1.720160e+000
1638	2.165336e+000	1.823503e+000	1.591294e+000	5.316953e+000	2.687272e+000	7.037102e+000	1.661483e+000	1.725090e+000
1639	8.777818e+002	7.520652e+002	1.240354e+003	9.661370e+002	1.210968e+003	1.022390e+003	1.001421e+003	1.195093e+003
1640	9.354562e+000	9.006237e+000	1.024550e+001	9.415617e+000	1.535339e+001	2.798144e+001	5.151669e+000	1.990040e+001
1641	2.877399e+000	2.035649e+000	1.792099e+000	8.345311e+000	6.544537e+000	8.795478e+000	2.653705e+000	3.683094e+000
1642	4.829227e+000	8.669880e+000	5.939722e+000	1.045776e+001	1.069723e+001	1.432136e+001	8.602349e+001	2.003179e+001
1643	2.277306e+000	2.034286e+000	1.802696e+000	1.929987e+000	1.940348e+000	2.031682e+000	1.833722e+000	1.912453e+000
1644	2.270553e+000	2.033094e+000	1.807087e+000	1.928673e+000	1.933954e+000	2.027705e+000	1.831510e+000	1.910166e+000
1645	2.263784e+000	2.031528e+000	1.810958e+000	2.632644e+000	2.823425e+000	2.023637e+000	1.829093e+000	1.907630e+000
1646	1.073093e+003	8.252645e+002	9.293065e+002	1.595693e+003	1.232827e+003	1.324983e+003	9.707269e+002	1.360708e+003
1647	1.372394e+001	3.967425e+000	1.542629e+001	1.767109e+001	5.450106e+001	2.548643e+001	8.109381e+001	2.528648e+001
1648	2.244437e+000	2.715841e+000	8.615716e+000	4.136932e+000	5.847460e+000	6.166829e+000	1.820132e+000	6.269416e+000
1649	2.238297e+000	2.022520e+000	1.821651e+000	2.158537e+000	8.874073e+000	3.105796e+000	1.816763e+000	1.904644e+000
1650	3.334333e+002	2.419517e+002	3.993903e+002	7.458284e+002	4.784191e+002	6.117104e+002	2.133990e+002	6.153496e+002
1651	2.369104e+002	1.368769e+002	4.587044e+002	5.844118e+002	4.072696e+002	6.496564e+002	2.635832e+002	8.407668e+002
1652	2.220461e+000	3.306202e+000	1.824831e+000	4.269622e+000	2.141064e+000	1.993027e+000	1.805296e+000	1.884693e+000
1653	2.214751e+000	2.009226e+000	1.825064e+000	3.622052e+000	6.130995e+000	3.743209e+000	1.801143e+000	1.880695e+000
1654	2.209137e+000	2.391134e+000	1.824534e+000	5.826425e+000	6.080942e+000	2.086556e+000	1.796832e+000	3.622143e+000
1655	7.800214e+000	2.001109e+000	8.521694e+000	1.128300e+001	8.829525e+000	7.969217e+000	9.116947e+000	9.994375e+000
1656	2.198293e+000	1.997099e+000	1.823461e+000	1.900107e+000	1.859390e+000	8.373803e+000	1.787777e+000	1.868028e+000
1657	8.226690e+001	5.588539e+001	8.656231e+001	1.666800e+002	1.467946e+002	1.626382e+002	7.189853e+001	1.889180e+002
1658	2.187832e+000	1.987935e+000	1.820609e+000	1.893446e+000	1.847582e+000	1.964928e+000	1.778168e+000	1.858985e+000
1659	2.182805e+000	1.983066e+000	1.818695e+000	1.889982e+000	1.841762e+000	1.960210e+000	1.773243e+000	1.854266e+000
1660	9.166199e+000	2.749056e+000	6.883527e+000	7.755517e+000	1.010645e+001	8.097474e+000	3.076545e+000	1.291253e+001
1661	5.641404e+000	1.973160e+000	1.813958e+000	4.835349e+000	6.063831e+000	1.950679e+000	1.763139e+000	1.844551e+000
1662	2.168184e+000	1.968030e+000	1.811075e+000	1.878908e+000	2.499332e+000	3.729715e+000	1.757883e+000	1.839767e+000
1663	2.053942e+001	1.464155e+001	1.091825e+001	3.808504e+001	2.526289e+001	4.410729e+001	1.875096e+001	3.255252e+001
1664	2.158905e+000	1.957264e+000	1.804781e+000	3.845136e+000	1.813500e+000	3.926532e+000	3.733682e+000	1.661212e+001
1665	2.154450e+000	1.951791e+000	1.801232e+000	1.867150e+000	1.807987e+000	1.931783e+000	1.741835e+000	2.211466e+000
1666	2.150023e+000	1.946233e+000	1.797488e+000	1.863065e+000	1.802606e+000	1.927084e+000	1.736437e+000	1.818995e+000
1667	2.145713e+000	1.940579e+000	1.793684e+000	2.092750e+000	1.083024e+001	2.528667e+000	1.730969e+000	1.813622e+000
1668	2.141480e+000	1.934787e+000	1.789217e+000	8.543895e+000	3.661027e+005	1.917787e+000	1.725434e+000	1.808249e+000
1669	3.215255e+001	4.020063e+000	3.397330e+001	7.218599e+001	4.308672e+001	4.352633e+001	2.224760e+001	7.756719e+001
1670	2.133281e+000	1.923262e+000	2.398638e+000	1.846185e+000	3.094501e+000	3.686368e+000	1.714527e+000	7.791383e+000
1671	6.548086e+000	4.079185e+000	6.410999e+000	1.127010e+001	7.260283e+000	6.362754e+000	1.028763e+001	1.077895e+001
1672	2.520218e+000	1.911527e+000	6.298766e+000	1.984583e+001	1.247776e+001	2.292478e+001	6.322704e+000	2.227264e+001
1673	2.121602e+000	1.905596e+000	1.765665e+000	1.833110e+000	1.766283e+000	1.895032e+000	1.697783e+000	1.780975e+000
1674	6.191358e+000	4.478326e+000	3.049096e+000	1.828663e+000	5.555468e+000	6.931488e+000	2.541476e+000	5.533662e+000
1675	2.114226e+000	1.893575e+000	1.755411e+000	1.824190e+000	1.756583e+000	1.886320e+000	1.686771e+000	1.769928e+000
1676	1.079026e+001	3.529928e+000	1.750113e+000	1.819709e+000	1.751821e+000	2.039468e+000	6.687187e+000	1.764378e+000
1677	2.107135e+000	1.881692e+000	1.744707e+000	2.535146e+000	1.747156e+000	1.877721e+000	1.675864e+000	1.758805e+000
1678	5.719155e+000	4.228706e+000	1.249164e+002	2.524135e+001	5.679736e+001	3.984121e+001	2.651889e+001	7.815818e+001
1679	2.649033e+002	1.993442e+002	1.120606e+002	2.954595e+002	1.164316e+002	1.576733e+002	8.293086e+001	2.550166e+002
1680	1.715288e+002	2.229218e+001	1.819105e+002	6.157204e+002	1.438969e+002	4.594503e+002	7.926781e+001	4.269500e+002
1681	4.726904e+000	1.857607e+000	1.722425e+000	1.797121e+000	1.728960e+000	1.861396e+000	1.654515e+000	1.736808e+000
1682	2.090650e+000	1.852210e+000	1.716743e+000	1.792583e+000	1.724648e+000	1.857404e+000	1.649354e+000	1.731349e+000
1683	6.656637e+000	1.846438e+000	2.924623e+000	4.971176e+000	7.477881e+000	3.887874e+000	3.618937e+000	3.282436e+000
1684	1.352131e+001	2.514972e+000	1.490515e+001	2.459473e+001	1.367458e+001	9.626556e+000	1.242133e+001	2.290007e+001
1685	2.081515e+000	1.834963e+000	1.699372e+000	1.779026e+000	2.274248e+000	1.846072e+000	1.634129e+000	1.715104e+000
1686	2.078573e+000	1.829303e+000	1.693609e+000	1.774540e+000	1.707954e+000	1.842432e+000	1.629193e+000	1.709756e+000
1687	4.280014e+000	1.823769e+000	1.687869e+000	1.770104e+000	2.626083e+000	1.838903e+000	6.267263e+000	1.704486e+000
1688	2.072982e+000	1.818248e+000	1.682165e+000	1.765652e+000	1.700117e+000	1.835411e+000	1.619840e+000	1.111929e+001
1689	2.070303e+000	1.812823e+000	1.676411e+000	1.761189e+000	1.696111e+000	1.832000e+000	1.614907e+000	3.616771e+000
1690	4.166265e+000	3.607845e+000	3.294345e+001	4.640492e+001	3.671133e+001	1.590842e+001	9.707513e+000	4.920244e+001
1691	2.065011e+000	1.802150e+000	1.664996e+000	1.752419e+000	2.823538e+000	1.825445e+000	2.550088e+000	1.683847e+000
1692	3.405474e+002	1.974359e+002	5.134355e+002	1.353329e+003	5.059482e+002	1.003884e+003	2.619749e+002	5.467570e+002
1693	1.345703e+001	8.777266e+000	9.783108e+000	2.078530e+001	1.319133e+001	1.510993e+001	1.120341e+001	1.326556e+001
1694	7.462784e+000	1.786809e+000	3.461303e+000	4.988988e+000	2.779494e+000	3.166875e+000	1.848867e+000	1.668914e+000
1695	2.647200e+000	3.031595e+000	1.642730e+000	1.735399e+000	1.674883e+000	4.190857e+000	1.588929e+000	1.664110e+000
1696	2.052926e+000	1.777031e+000	1.637289e+000	1.731303e+000	1.671570e+000	1.810685e+000	1.584869e+000	1.659329e+000
1697	4.975919e+000	8.206388e+000	1.636860e+001	1.448897e+001	1.335178e+001	1.402181e+001	1.105994e+001	1.670344e+001
1698	4.369517e+000	1.767652e+000	4.097528e+000	8.109089e+000	3.325428e+000	7.669607e+000	1.577310e+000	4.296005e+000
1699	5.695532e+000	3.601976e+000	5.760129e+000	1.317436e+001	6.491243e+000	9.202890e+000	7.903132e+000	4.774880e+000
1700	3.613526e+001	2.081702e+001	4.912514e+001	7.019443e+001	3.120979e+001	6.969341e+001	4.773268e+001	7.820588e+001
1701	2.042276e+000	1.754356e+000	1.611337e+000	3.013350e+000	1.656278e+000	1.798169e+000	1.970280e+000	1.636596e+000
1702	4.897010e+000	3.683387e+000	1.606366e+000	3.323966e+000	1.653450e+000	2.008296e+000	6.983811e+000	1.632264e+000
1703	9.337553e+002	4.321645e+002	9.602131e+002	7.845812e+002	8.226613e+002	1.060479e+003	5.357334e+002	9.972598e+002
1704	2.036524e+000	1.742149e+000	1.635243e+000	1.699812e+000	1.648026e+000	1.791800e+000	1.557163e+000	1.623903e+000
1705	2.034721e+000	1.738298e+000	1.592123e+000	3.735439e+000	1.645378e+000	1.789857e+000	2.658725e+000	1.619854e+000
1706	6.646245e+000	1.734602e+000	9.777151e+000	1.028798e+001	6.184425e+000	4.297199e+000	9.270718e+000	1.378906e+001
1707	2.031224e+000	1.730946e+000	1.583178e+000	5.752653e+000	1.640455e+000	1.786304e+000	1.548727e+000	1.612079e+000
1708	3.343767e+000	1.727454e+000	5.774156e+000	3.814944e+001	5.386847e+000	8.348936e+000	3.814160e+000	1.608296e+000
1709	2.027984e+000	1.724129e+000	4.106216e+000	1.682270e+000	2.317595e+000	3.660420e+000	1.543750e+000	3.718374e+000
1710	1.968889e+001	4.251430e+000	1.656604e+001	6.853238e+001	2.004114e+001	2.966713e+001	1.005964e+001	2.806471e+001
1711	6.169264e+000	2.476484e+000	2.104377e+000	1.472442e+001	4.619488e+000	3.185647e+000	2.625830e+000	9.893559e+000
1712	6.934670e+000	5.265631e+000	2.612022e+000	5.390527e+000	3.237776e+000	6.531000e+000	5.657529e+000	7.416838e+000
1713	2.022122e+000	1.711914e+000	1.559012e+000	1.669541e+000	1.627373e+000	1.777909e+000	6.910615e+000	1.590900e+000
1714	6.952630e+001	4.965438e+001	7.963988e+001	1.049393e+002	6.619937e+001	9.974137e+001	4.591871e+001	9.341658e+001
1715	3.786694e+000	1.706670e+000	1.551965e+000	4.794062e+000	1.623649e+000	3.885839e+000	1.531918e+000	3.208838e+000
1716	1.231717e+002	1.083979e+002	2.037157e+002	3.073850e+002	2.471906e+002	2.477602e+002	1.555626e+002	3.582463e+002
1717	8.195832e+000	4.448998e+000	3.702129e+000	1.265593e+001	5.489556e+000	9.781391e+000	2.785594e+000	2.375759e+001
1718	2.917396e+000	1.699813e+000	1.542055e+000	2.142103e+000	1.786245e+000	1.773567e+000	1.527775e+000	1.800929e+000
1719	1.251410e+002	5.689754e+001	2.060098e+002	2.051817e+002	1.613354e+002	2.359327e+002	9.396556e+001	2.245877e+002
1720	2.024282e+000	1.695838e+000	1.712692e+001	1.650431e+000	1.615676e+000	1.772513e+000	3.709186e+000	1.570875e+000
1721	3.047367e+002	2.083175e+002	3.484630e+002	5.481332e+002	3.707474e+002	4.449020e+002	2.342341e+002	5.220006e+002
1722	2.011915e+000	1.692460e+000	1.531238e+000	1.645790e+000	1.612946e+000	1.771789e+000	1.524034e+000	1.565965e+000
1723	4.236287e+001	1.016096e+001	1.215029e+001	1.010061e+001	1.537282e+001	2.031940e+001	9.526785e+000	1.556794e+001
1724	2.010209e+000	3.278041e+000	1.526487e+000	1.193746e+001	1.610605e+000	1.771461e+000	1.522976e+000	1.135857e+001
1725	3.424161e+001	6.834824e+001	4.645799e+001	6.239038e+001	2.273250e+001	2.683302e+001	4.175103e+001	5.050269e+001
1726	2.008703e+000	1.687315e+000	1.522482e+000	1.637617e+000	1.608547e+000	1.771313e+000	3.185701e+000	1.557936e+000
1727	2.008037e+000	1.686368e+000	1.520629e+000	1.635815e+000	1.607616e+000	1.771356e+000	1.522327e+000	1.556157e+000
1728	6.735684e+001	3.035501e+002	1.358244e+003	1.452594e+002	1.405217e+003	1.003061e+004	1.891581e+002	1.066830e+003
1729	1.651009e+002	8.747712e+001	2.274043e+002	3.540846e+002	2.193183e+002	3.024476e+002	1.499723e+002	2.620076e+002
1730	5.663513e+002	6.395956e+002	2.691747e+002	7.508199e+002	1.773647e+002	6.094649e+002	2.337269e+002	5.085885e+002
1731	8.466859e+000	1.245659e+001	4.521694e+000	9.246208e+000	2.137483e+000	8.655431e+000	6.451203e+000	1.004854e+001
1732	2.005460e+000	1.683577e+000	1.513376e+000	1.628305e+000	1.604142e+000	1.773441e+000	1.523759e+000	4.372952e+000
1733	2.005114e+000	2.739007e+000	1.004280e+001	7.526942e+000	8.034402e+000	4.519925e+000	1.039515e+001	1.408045e+001
1734	2.004817e+000	1.683427e+000	1.511405e+000	1.626029e+000	1.603243e+000	1.774729e+000	1.525205e+000	1.546983e+000
1735	2.951458e+002	1.897715e+002	2.756707e+002	6.005727e+002	4.958096e+002	6.244431e+002	2.636476e+002	6.033938e+002
1736	2.004313e+000	1.683751e+000	1.510054e+000	1.624155e+000	1.602640e+000	1.776348e+000	1.527261e+000	1.997241e+000
1737	8.174423e+002	4.265656e+002	1.507697e+003	4.118087e+003	2.389375e+003	2.517444e+003	1.729210e+003	2.376481e+003
1738	6.950579e+001	3.695952e+001	4.821700e+001	7.988295e+001	5.655261e+001	8.858733e+001	4.510037e+001	7.569793e+001
1739	7.270491e+002	4.974737e+002	9.578543e+002	1.219069e+003	5.910307e+002	1.863968e+003	3.444647e+002	1.485130e+003
1740	2.390204e+001	1.927482e+001	4.494736e+001	7.584996e+001	4.746522e+001	4.556346e+001	1.899177e+001	4.917845e+001
1741	1.286034e+001	1.128908e+001	1.224024e+001	3.667031e+001	1.436832e+001	2.570466e+001	7.757199e+000	1.720741e+001
1742	2.004368e+000	1.687823e+000	1.509070e+000	1.621163e+000	1.602499e+000	1.782714e+000	1.535530e+000	1.543388e+000
1743	1.978606e+003	1.279336e+003	3.255910e+003	4.239301e+003	2.901973e+003	4.085085e+003	1.486368e+003	3.761823e+003
1744	2.004728e+000	1.690129e+000	1.509782e+000	1.621025e+000	1.862507e+000	1.785175e+000	1.539167e+000	1.543647e+000
1745	1.058981e+002	5.182734e+001	1.650684e+002	1.282939e+002	2.321308e+002	1.693136e+002	1.951548e+002	2.454986e+002
1746	6.009967e+000	1.692900e+000	6.735143e+000	2.760224e+000	2.570094e+000	9.418828e+000	3.047430e+000	3.534380e+000
1747	3.891898e+000	1.694453e+000	1.511686e+000	1.030672e+001	1.604265e+000	9.865872e+000	3.696984e+000	1.759465e+001
1748	2.006616e+000	1.696109e+000	1.512555e+000	1.622133e+000	1.604775e+000	1.791099e+000	1.686221e+001	1.545543e+000
1749	1.556556e+001	1.051455e+001	2.353640e+001	3.344214e+001	1.719396e+001	2.932883e+001	7.980497e+000	2.957382e+001
1750	2.007664e+000	1.699733e+000	1.514616e+000	1.623363e+000	1.606025e+000	1.794236e+000	1.552431e+000	1.547184e+000
1751	1.504302e+001	1.701636e+000	3.585331e+000	8.654689e+000	3.507789e+000	6.121872e+000	3.423583e+000	6.514802e+000
1752	2.846649e+002	5.227474e+000	4.051518e+000	4.850414e+000	1.607549e+000	5.354436e+000	1.557347e+000	3.485678e+000
1753	2.497571e+001	6.025761e+000	2.131203e+001	6.744188e+001	4.025599e+001	5.617461e+001	2.895173e+001	4.356660e+001
1754	1.529168e+001	4.292687e+000	1.718370e+001	2.544160e+001	1.955716e+001	2.329478e+001	1.838588e+001	3.067846e+001
1755	2.011763e+000	1.710488e+000	1.521571e+000	1.628486e+000	1.610299e+000	1.802666e+000	1.565672e+000	1.553238e+000
1756	1.694150e+001	1.989490e+000	4.703087e+000	9.290511e+000	4.305181e+000	3.252846e+001	1.762486e+001	8.072486e+000
1757	2.014081e+000	1.715382e+000	3.060734e+000	1.631343e+000	1.612422e+000	1.806175e+000	1.064390e+001	1.556448e+000
1758	1.617574e+002	6.619670e+001	2.713936e+002	2.747669e+002	1.548817e+002	3.498177e+002	6.984515e+001	3.229055e+002
1759	1.863786e+001	1.099886e+001	1.005080e+001	1.768331e+001	8.124559e+000	1.519739e+001	9.960584e+000	1.833051e+001
1760	2.017816e+000	1.723297e+000	1.530776e+000	1.636559e+000	1.616024e+000	1.811505e+000	1.580451e+000	1.562067e+000
1761	2.544094e+000	1.726118e+000	1.532801e+000	2.182738e+000	1.617354e+000	4.566619e+000	1.583519e+000	1.564159e+000
1762	4.986680e+001	3.184267e+001	5.652905e+001	7.956153e+001	3.221195e+001	6.403518e+001	9.243829e+001	6.446518e+001
1763	3.206501e+002	2.535977e+002	6.252639e+002	6.142043e+002	4.566636e+002	9.945781e+002	3.074125e+002	7.116078e+002
1764	1.897633e+004	1.552065e+004	2.735891e+004	2.449484e+004	2.944286e+004	2.150303e+004	2.738769e+004	2.452982e+004
1765	7.679890e+002	4.196751e+002	8.468157e+002	1.423208e+003	9.387216e+002	1.386762e+003	6.454264e+002	1.304231e+003
1766	1.440574e+001	3.686307e+000	1.543844e+000	4.275767e+002	2.904900e+000	1.822023e+000	1.599417e+000	3.263971e+000
1767	2.029448e+000	1.743886e+000	1.546211e+000	1.652875e+000	1.626341e+000	4.177600e+000	1.602638e+000	3.181621e+000
1768	2.133111e+000	1.746976e+000	1.548601e+000	1.655686e+000	2.133164e+000	1.825233e+000	1.665312e+000	1.925387e+000
1769	5.621579e+001	1.960096e+001	7.182989e+001	1.722779e+002	5.969394e+001	1.101617e+002	5.214043e+001	1.733496e+002
1770	2.953759e+000	1.753253e+000	2.427333e+000	1.316787e+001	1.631494e+000	1.655183e+001	1.709715e+000	1.484275e+001
1771	1.167871e+001	2.319937e+000	7.900648e+000	1.169368e+001	6.641582e+000	8.950457e+000	9.684462e+000	1.004584e+001
1772	2.141551e+003	1.586534e+003	5.067403e+003	5.821629e+003	4.988589e+003	4.775102e+003	3.144999e+003	5.294256e+003
1773	4.398310e+001	3.909298e+001	5.488256e+001	1.022885e+002	5.663960e+001	6.995201e+001	4.777717e+001	6.299670e+001
1774	2.053616e+000	1.765978e+000	6.988056e+000	7.473652e+000	4.436217e+000	2.425751e+000	1.530875e+001	9.015973e+000
1775	9.945553e+000	1.769234e+000	1.451254e+001	1.155090e+001	1.007912e+001	1.962527e+001	3.268830e+000	1.405835e+001
1776	3.545280e+000	2.711367e+000	1.568023e+000	1.682861e+000	2.989512e+000	1.836570e+000	2.690384e+000	4.494573e+000
1777	1.250112e+001	1.442793e+001	7.873334e+000	9.321872e+000	7.530970e+000	6.767805e+001	7.395815e+000	3.140887e+001
1778	2.056192e+000	1.778656e+000	1.572710e+000	3.305032e+000	1.647106e+000	1.838677e+000	1.636567e+000	1.614839e+000
1779	1.787986e+001	9.481691e+000	4.882166e+000	1.605194e+001	6.887202e+000	1.900584e+001	9.318612e+000	1.132975e+001
1780	1.139956e+002	8.000217e+000	1.835903e+001	1.770643e+001	2.664392e+001	1.770963e+001	2.133804e+001	2.022558e+001
1781	4.371560e+000	1.787754e+000	1.579532e+000	2.032471e+000	1.653581e+000	1.841132e+000	1.644617e+000	1.626492e+000
1782	4.423776e+000	1.790722e+000	2.131874e+000	2.759462e+000	1.655785e+000	5.386292e+000	2.438601e+000	2.336921e+000
1783	2.450814e+001	2.097943e+001	3.576482e+001	6.168893e+001	3.696622e+001	7.507484e+001	3.123587e+001	6.364902e+001
1784	4.471221e+000	1.796380e+000	1.585603e+000	1.717332e+000	1.660500e+000	1.842581e+000	1.651752e+000	1.638769e+000
1785	3.625005e+000	1.799102e+000	1.587465e+000	3.835256e+000	1.662585e+000	7.909447e+000	2.229682e+000	2.444951e+000
1786	1.474863e+001	8.101237e+000	9.510597e+000	3.169286e+001	5.987271e+000	1.979230e+001	7.016521e+000	1.703900e+001
1787	3.067804e+001	8.339466e+000	3.870342e+001	4.757782e+001	2.774787e+001	8.854180e+001	3.065772e+001	3.381435e+001
1788	2.091783e+000	1.806765e+000	1.592385e+000	1.737658e+000	1.669638e+000	1.842653e+000	1.659404e+000	1.656107e+000
1789	3.454070e+002	1.508259e+002	2.280340e+002	3.558101e+002	2.580359e+002	4.357860e+002	1.317463e+002	3.378343e+002
1790	2.100290e+000	1.811305e+000	1.595001e+000	3.708638e+000	1.674463e+000	1.841790e+000	1.662324e+000	1.665147e+000
1791	2.104758e+000	1.813372e+000	1.596075e+000	2.379923e+000	1.676865e+000	1.841113e+000	1.663483e+000	1.669702e+000
1792	2.109335e+000	3.389797e+000	1.596996e+000	8.648296e+000	3.855007e+000	1.548347e+001	1.664445e+000	6.153873e+000
1793	2.750699e+001	5.013909e+000	1.056998e+001	3.064798e+001	1.513401e+001	2.377186e+001	1.042536e+002	1.511475e+001
1794	2.118907e+000	1.818724e+000	1.598254e+000	1.771701e+000	1.684239e+000	1.837963e+000	1.665751e+000	1.683798e+000
1795	2.123978e+000	1.820201e+000	1.598634e+000	1.777829e+000	1.686699e+000	1.836544e+000	1.666102e+000	1.688556e+000
1796	2.129091e+000	1.821489e+000	1.598790e+000	1.783989e+000	1.689177e+000	1.834936e+000	1.666207e+000	1.693351e+000
1797	2.134412e+000	1.822567e+000	1.598718e+000	1.790309e+000	1.691677e+000	2.231211e+000	1.666059e+000	1.698141e+000
1798	3.748571e+002	1.347128e+002	2.502418e+002	3.491952e+002	2.262636e+002	2.281051e+002	3.876532e+002	3.251674e+002
1799	2.817607e+000	1.824162e+000	2.166401e+000	5.637471e+000	1.696626e+000	4.052557e+000	1.665000e+000	5.707839e+000
1800	9.898280e+001	2.099375e+002	3.006641e+001	5.931163e+001	2.746836e+001	8.414783e+001	3.639707e+001	2.038846e+001
1801	2.157129e+000	1.824890e+000	1.595970e+000	1.816766e+000	1.701627e+000	1.823518e+000	1.662854e+000	1.717707e+000
1802	2.163170e+000	1.824903e+000	1.594667e+000	2.356178e+000	1.704141e+000	1.820562e+000	1.661233e+000	1.722643e+000
1803	2.169456e+000	1.824668e+000	1.593057e+000	1.830656e+000	3.003999e+000	3.506136e+000	1.659513e+000	1.727531e+000
1804	2.175834e+000	1.824176e+000	1.591076e+000	3.071459e+000	1.709075e+000	1.813822e+000	2.754558e+000	1.732474e+000
1805	8.698761e+000	4.689779e+000	1.222464e+001	2.910699e+001	1.656538e+001	1.696789e+001	1.527314e+001	1.908472e+001
1806	4.965840e+002	5.349435e+001	9.905426e+001	2.855388e+002	5.962129e+002	1.031277e+003	1.337809e+002	6.837956e+002
1807	5.230290e+002	2.935482e+002	2.398052e+002	6.264989e+002	2.296392e+002	6.020151e+002	2.455692e+002	4.173371e+002
1808	1.459301e+003	6.356531e+002	1.309599e+003	2.562721e+003	1.746004e+003	2.632586e+003	8.159097e+002	1.727181e+003
1809	8.763314e+000	8.014638e+000	4.327210e+000	9.449801e+000	7.941681e+000	9.907260e+000	5.683199e+000	7.053746e+000
1810	2.253404e+000	2.031630e+000	1.819286e+000	3.005150e+000	1.918539e+000	2.015659e+000	1.824190e+000	1.902222e+000
1811	2.247153e+000	2.029920e+000	1.821753e+000	1.921436e+000	1.912229e+000	2.011352e+000	1.821113e+000	1.899204e+000
1812	2.240932e+000	2.026752e+000	1.823863e+000	1.919348e+000	1.905943e+000	2.007033e+000	1.817777e+000	3.515347e+000
1813	5.054873e+001	1.196626e+001	4.178447e+001	1.764951e+002	6.312637e+001	1.010958e+002	2.099746e+001	1.093381e+002
1814	2.228923e+000	2.020787e+000	1.826774e+000	4.923002e+000	1.893485e+000	1.998120e+000	1.810557e+000	1.889089e+000
1815	2.223139e+000	3.908981e+000	1.827662e+000	6.959987e+000	3.314729e+000	2.342173e+000	1.806668e+000	2.915904e+000
1816	2.217452e+000	2.013866e+000	1.828103e+000	5.898156e+000	2.920762e+000	1.989018e+000	1.802509e+000	1.881521e+000
1817	2.211912e+000	2.010047e+000	1.828109e+000	8.303814e+000	1.875140e+000	3.365712e+000	1.798326e+000	5.296361e+000
1818	2.206366e+000	2.053355e+000	1.827650e+000	3.642199e+000	4.322615e+000	1.979751e+000	4.051456e+000	1.873379e+000
1819	2.200887e+000	2.001877e+000	1.826881e+000	2.746552e+000	1.863213e+000	5.620765e+000	1.789380e+000	1.869043e+000
1820	2.195734e+000	1.997452e+000	1.841240e+000	1.897398e+000	1.857165e+000	4.930566e+000	5.301892e+000	2.600413e+000
1821	2.614956e+000	1.992880e+000	1.824325e+000	1.894111e+000	1.851265e+000	2.942725e+000	1.779947e+000	1.860189e+000
1822	2.185562e+000	1.988196e+000	1.822566e+000	1.890760e+000	1.939589e+000	1.960871e+000	1.775033e+000	1.855571e+000
1823	3.522779e+000	4.765848e+000	6.893900e+000	9.515876e+000	8.442422e+000	8.534195e+000	1.769982e+000	9.481948e+000
1824	6.085060e+001	2.672068e+001	3.894937e+001	4.251390e+001	5.799274e+001	5.900949e+001	4.670876e+001	5.985020e+001
1825	6.679930e+000	4.918634e+000	3.814494e+000	8.383886e+000	9.382718e+000	6.798080e+000	8.951693e+000	1.284460e+001
1826	2.166301e+000	1.967883e+000	1.812378e+000	1.876150e+000	1.822633e+000	1.941932e+000	1.754485e+000	1.836058e+000
1827	3.545760e+001	3.162273e+001	5.519124e+001	1.435569e+002	3.303268e+001	9.113099e+001	2.318189e+001	8.152671e+001
1828	2.157001e+000	1.957070e+000	1.805702e+000	1.868325e+000	1.811578e+000	1.932373e+000	1.743900e+000	1.825859e+000
1829	4.915544e+003	2.020863e+003	2.156686e+003	3.063812e+003	1.951248e+003	2.186592e+003	1.230895e+003	3.037284e+003
1830	2.148557e+000	1.945768e+000	1.798084e+000	2.021045e+000	3.035686e+000	5.165541e+000	2.435308e+000	1.815399e+000
1831	2.144342e+000	4.257174e+000	6.636499e+000	6.993430e+000	1.590762e+001	2.705450e+000	1.727373e+000	4.332461e+000
1832	3.042240e+000	3.728120e+000	1.819235e+000	2.196385e+001	1.147435e+001	1.025858e+001	1.721808e+000	3.117559e+000
1833	2.136167e+000	1.928432e+000	1.785196e+000	1.847660e+000	1.785005e+000	1.909244e+000	1.716429e+000	2.385750e+001
1834	2.132223e+000	1.922576e+000	1.780498e+000	1.843361e+000	1.779816e+000	1.904580e+000	1.710892e+000	8.744602e+000
1835	2.128298e+000	1.916593e+000	1.775678e+000	1.839051e+000	1.774740e+000	1.900090e+000	1.705314e+000	1.788450e+000
1836	9.792425e+000	4.341494e+000	4.489117e+000	8.996558e+000	1.205577e+001	1.554976e+001	1.639771e+001	1.286327e+001
1837	2.120599e+000	1.904724e+000	1.765748e+000	1.830274e+000	1.764853e+000	6.994814e+000	2.034544e+000	2.083402e+000
1838	3.718975e+001	1.388968e+001	1.358387e+001	2.694308e+001	2.636287e+001	3.127094e+001	2.065027e+001	4.033962e+001
1839	9.280609e+000	1.112872e+001	9.903344e+000	1.663531e+001	7.086413e+000	3.733540e+001	5.280481e+000	1.031092e+001
1840	3.737828e+002	1.802957e+002	3.091163e+002	4.338259e+002	2.775724e+002	4.077960e+002	2.100630e+002	3.429945e+002
1841	2.106589e+000	1.880775e+000	1.744352e+000	1.812432e+000	1.745716e+000	1.873975e+000	1.672343e+000	1.755392e+000
1842	5.733484e+001	1.874824e+000	1.738855e+000	1.807951e+000	1.741134e+000	1.869810e+000	1.666999e+000	1.749909e+000
1843	3.863192e+000	2.116533e+000	1.733146e+000	2.650220e+000	1.736632e+000	1.866012e+000	3.781611e+000	1.744416e+000
1844	2.096746e+000	1.863007e+000	1.727508e+000	1.798937e+000	2.771572e+000	1.861727e+000	1.656340e+000	1.738922e+000
1845	5.736516e+002	3.426444e+002	6.912049e+002	6.227927e+002	4.498812e+002	6.416523e+002	3.489233e+002	8.444091e+002
1846	5.219465e+000	1.851176e+000	2.124357e+000	6.226211e+000	2.503703e+000	1.853925e+000	1.645951e+000	3.097945e+000
1847	2.087442e+000	1.845366e+000	1.710268e+000	1.785394e+000	1.719248e+000	1.850182e+000	1.640812e+000	1.722653e+000
1848	2.086281e+002	5.727940e+001	2.396119e+002	6.133824e+002	2.236781e+002	4.272559e+002	1.342189e+002	4.884985e+002
1849	6.061868e+000	1.833936e+000	5.523836e+000	9.379416e+000	6.744954e+000	1.430431e+001	6.086029e+000	8.533486e+000
1850	3.228473e+004	1.373960e+004	2.269837e+004	2.272147e+004	2.938161e+004	3.265850e+004	2.392678e+004	3.189188e+004
1851	6.438983e+003	7.321265e+000	2.947066e+000	6.206515e+000	8.416884e+000	9.195042e+000	8.670711e+000	1.519528e+001
1852	2.073271e+000	2.063604e+000	1.681341e+000	1.763107e+000	1.699104e+000	1.832243e+000	2.426594e+000	9.237782e+000
1853	2.070648e+000	6.046583e+000	5.816920e+000	1.410351e+001	4.827271e+000	3.646497e+001	1.233410e+001	6.938981e+000
1854	2.068069e+000	2.388614e+000	1.669919e+000	1.754380e+000	1.691642e+000	1.825662e+000	1.607254e+000	1.685950e+000
1855	2.065577e+000	1.801188e+000	1.664199e+000	1.750046e+000	3.739326e+000	1.822436e+000	3.098852e+000	1.680899e+000
1856	4.010084e+002	1.303498e+002	3.564883e+002	4.950665e+002	3.857286e+002	3.537689e+002	2.033945e+002	4.730077e+002
1857	2.060665e+000	3.377266e+000	1.652892e+000	1.914377e+000	1.680928e+000	5.831688e+000	3.721889e+000	1.670983e+000
1858	1.152993e+003	2.627589e+002	9.393651e+002	2.152287e+003	7.374744e+002	1.669152e+003	5.235157e+002	1.478826e+003
1859	2.055922e+000	1.852627e+000	1.641905e+000	1.733102e+000	1.674188e+000	1.810647e+000	1.585925e+000	1.661324e+000
1860	4.288104e+001	1.726742e+001	4.323513e+001	9.651884e+001	4.141035e+001	8.806054e+001	3.290609e+001	6.152510e+001
1861	1.114221e+002	6.546732e+001	1.513000e+002	2.736392e+002	1.888187e+002	2.065904e+002	8.786310e+001	2.568497e+002
1862	2.049744e+000	1.766915e+000	1.625920e+000	1.720868e+000	1.664656e+000	1.802733e+000	1.574571e+000	1.647466e+000
1863	2.047295e+000	1.762412e+000	1.620722e+000	1.716926e+000	1.805984e+000	1.905266e+000	1.571068e+000	1.642918e+000
1864	2.045287e+000	1.758018e+000	1.615670e+000	1.712963e+000	1.658692e+000	2.983692e+000	3.773950e+000	1.638510e+000
1865	6.897521e+001	3.034092e+001	7.213343e+001	1.505023e+002	5.988150e+001	7.792385e+001	5.426177e+001	1.266753e+002
1866	2.041398e+000	1.749593e+000	1.605769e+000	6.478325e+000	2.912483e+000	8.898262e+000	3.693464e+000	1.629930e+000
1867	5.464087e+000	1.745535e+000	2.059320e+000	1.701625e+000	3.696682e+000	2.452562e+000	3.406700e+000	1.625774e+000
1868	2.711020e+001	1.666898e+001	2.334142e+001	2.308399e+001	8.849677e+000	3.524748e+001	1.105131e+001	2.802090e+001
1869	4.470029e+000	1.737787e+000	1.591589e+000	5.708409e+000	5.281864e+000	3.757358e+000	8.982072e+000	6.049278e+000
1870	4.265371e+000	1.734138e+000	1.910453e+000	8.506238e+000	4.149467e+000	7.373718e+000	1.549291e+000	9.984575e+000
1871	1.253943e+004	9.040998e+003	8.306620e+003	1.543354e+004	7.160352e+003	2.141469e+004	5.799518e+003	1.457499e+004
1872	2.030918e+000	1.727158e+000	1.578423e+000	6.293559e+000	1.637827e+000	3.355445e+000	1.544113e+000	1.606308e+000
1873	2.029475e+000	1.723858e+000	1.574257e+000	1.680608e+000	1.635591e+000	1.781080e+000	1.541716e+000	1.602724e+000
1874	1.753238e+001	6.142571e+000	4.070953e+001	1.096074e+002	2.855362e+001	8.083900e+001	1.532151e+001	7.133625e+001
1875	1.388404e+001	7.290740e+000	1.226749e+001	1.446025e+001	1.512663e+001	1.368188e+001	7.749315e+000	1.719295e+001
1876	1.280720e+001	4.022908e+000	7.269746e+000	1.059047e+001	8.139204e+000	6.682427e+000	2.772939e+000	9.565720e+000
1877	2.023649e+000	3.527016e+000	1.734255e+000	2.353906e+000	1.627311e+000	3.186357e+000	1.533568e+000	2.003993e+000
1878	2.877000e+002	2.078136e+002	4.644724e+002	5.055142e+002	4.855068e+002	4.707445e+002	2.631155e+002	5.854890e+002
1879	7.437859e+000	3.460728e+000	8.359226e+000	5.788509e+000	5.854033e+000	6.979704e+000	8.265674e+000	1.511566e+001
1880	2.019861e+000	1.704343e+000	1.548621e+000	1.814008e+000	1.622053e+000	1.773383e+000	1.528787e+000	6.163164e+000
1881	9.465017e+002	6.113849e+002	8.708731e+002	1.461009e+003	7.987189e+002	1.551108e+003	5.192783e+002	1.409594e+003
1882	2.017604e+000	1.700018e+000	1.542464e+000	2.758918e+000	1.618734e+000	1.772052e+000	1.526326e+000	1.574741e+000
1883	2.016583e+000	1.698045e+000	1.539567e+000	1.652029e+000	1.617215e+000	2.178940e+000	3.475694e+001	1.572157e+000
1884	8.043293e+001	3.353446e+001	1.501659e+002	1.590044e+002	1.045128e+002	1.825757e+002	5.804216e+001	1.648991e+002
1885	2.632589e+000	1.694472e+000	2.105014e+000	4.775747e+000	1.614463e+000	5.060642e+000	3.987287e+000	4.690560e+000
1886	2.013724e+000	1.692851e+000	1.531706e+000	1.644813e+000	1.613202e+000	1.770467e+000	1.522889e+000	1.565048e+000
1887	1.416338e+002	4.753215e+001	8.238049e+001	1.582236e+002	1.001089e+002	1.183288e+002	9.387453e+001	1.707929e+002
1888	2.073982e+000	1.690140e+000	1.527134e+000	1.640636e+000	1.610870e+000	1.770268e+000	1.521907e+000	1.560868e+000
1889	2.994969e+000	1.688981e+000	1.525021e+000	1.638679e+000	2.215491e+000	4.527441e+000	4.233498e+000	1.558846e+000
1890	2.010672e+000	1.687955e+000	1.523097e+000	1.636834e+000	1.608888e+000	1.770337e+000	2.722120e+000	1.557133e+000
1891	2.856749e+000	1.687059e+000	1.862023e+000	4.776421e+000	3.043377e+000	2.474115e+000	2.711621e+000	2.857848e+000
1892	8.140106e+001	4.214913e+001	8.649913e+001	1.487711e+002	9.976888e+001	1.411240e+002	7.206696e+001	1.034058e+002
1893	2.008868e+000	1.789009e+000	6.473632e+000	1.857048e+000	4.894027e+000	2.439257e+001	5.323750e+001	3.014627e+000
1894	3.495644e+000	1.685207e+000	2.704567e+000	4.989708e+000	1.605698e+000	1.771584e+000	2.993376e+000	1.649701e+000
1895	2.985533e+000	2.087815e+000	3.739356e+000	3.794521e+000	1.605110e+000	1.772089e+000	4.470234e+000	5.491588e+000
1896	3.298186e+001	1.848947e+001	2.726123e+001	1.171539e+002	2.709573e+001	3.430798e+001	1.010141e+001	3.131502e+001
1897	2.007215e+000	1.684509e+000	1.513521e+000	1.626714e+000	1.604131e+000	1.773369e+000	1.523925e+000	2.456061e+000
1898	1.054583e+002	4.038229e+001	7.839922e+001	1.405610e+002	2.057033e+002	2.037131e+002	1.316368e+002	1.125010e+002
1899	2.006758e+000	1.684756e+000	1.511991e+000	1.624734e+000	1.603411e+000	1.774966e+000	1.525703e+000	1.545939e+000
1900	8.196000e+001	1.784290e+001	1.446383e+001	2.350634e+001	2.025554e+001	2.411398e+001	1.117715e+001	2.046982e+001
1901	5.332355e+003	1.483502e+004	1.390033e+004	7.355729e+003	1.450782e+004	6.745261e+003	1.542596e+004	5.009773e+003
1902	9.580042e+001	8.759288e+001	3.891782e+002	8.850180e+001	1.205193e+002	3.034429e+002	3.085304e+002	1.702068e+002
1903	6.316092e+002	4.651670e+002	4.472889e+002	8.305917e+002	5.843086e+002	8.401308e+002	1.226584e+003	6.170405e+002
1904	2.155808e+001	7.484838e+000	1.685716e+001	1.317783e+001	1.250298e+001	1.953343e+001	4.488483e+001	1.814464e+001
1905	1.668351e+002	9.744391e+001	1.800203e+002	1.781840e+002	1.519922e+002	2.023325e+002	1.303445e+002	2.163894e+002
1906	2.006804e+000	1.689401e+000	1.510787e+000	2.818529e+000	3.527443e+000	1.782466e+000	1.535527e+000	1.543656e+000
1907	3.756522e+000	1.690545e+000	7.530468e+000	3.778516e+001	1.392999e+001	3.273057e+001	9.889611e+000	3.332937e+001
1908	4.208256e+000	2.809320e+000	1.599834e+001	9.044143e+000	1.120801e+001	1.164420e+001	1.476880e+001	1.331347e+001
1909	1.187867e+003	1.140285e+003	9.028382e+002	2.218327e+003	6.578500e+002	3.092027e+003	5.574429e+002	1.876285e+003
1910	2.044144e+000	1.694657e+000	2.914132e+000	2.581965e+000	1.604442e+000	6.274966e+000	1.565775e+000	1.544894e+000
1911	4.378797e+000	1.696266e+000	1.513748e+000	3.971128e+000	1.877178e+000	1.789475e+000	3.413301e+000	1.545466e+000
1912	5.470557e+000	1.697984e+000	1.514664e+000	4.534058e+000	2.243387e+000	4.399245e+000	3.719616e+000	7.122015e+000
1913	2.009739e+000	1.699798e+000	1.515709e+000	3.457279e+000	1.606123e+000	1.792702e+000	1.550299e+000	1.546949e+000
1914	9.192260e+001	3.961977e+001	8.895855e+001	1.214829e+002	5.578874e+001	1.147684e+002	4.297690e+001	9.465314e+001
1915	1.204891e+002	4.740376e+001	6.784806e+001	2.404904e+002	8.323896e+001	3.793689e+002	2.925435e+001	2.300385e+002
1916	6.722239e+002	2.688703e+002	4.534661e+002	6.908725e+002	5.572787e+002	6.940362e+002	3.657613e+002	7.497883e+002
1917	4.457529e+001	1.819350e+001	3.983157e+001	3.430073e+001	3.677093e+001	1.283076e+002	1.492987e+001	6.257265e+001
1918	2.013657e+000	1.710283e+000	1.522472e+000	1.627940e+000	1.610115e+000	1.801175e+000	1.563364e+000	1.552806e+000
1919	2.014657e+000	1.712660e+000	2.287900e+000	1.629238e+000	1.611119e+000	1.802941e+000	1.566198e+000	2.161429e+000
1920	9.520434e+001	1.127329e+002	9.494536e+001	2.883364e+002	1.050347e+002	2.535231e+002	9.871054e+001	1.663506e+002
1921	2.254277e+000	1.717671e+000	1.527647e+000	2.993796e+000	1.613238e+000	1.806524e+000	1.571985e+000	1.557621e+000
1922	2.018035e+000	1.720261e+000	1.529520e+000	4.809149e+000	1.614388e+000	1.808309e+000	2.786338e+000	1.738041e+000
1923	2.347497e+000	1.722941e+000	2.025657e+000	1.635637e+000	2.137791e+000	1.810111e+000	1.972094e+000	1.561376e+000
1924	2.020702e+000	1.725688e+000	1.533462e+000	1.637549e+000	1.616853e+000	1.811928e+000	1.581091e+000	1.563403e+000
1925	2.022162e+000	1.728478e+000	1.535659e+000	2.098170e+000	1.618173e+000	1.813714e+000	2.461605e+000	1.565560e+000
1926	5.889861e+004	1.857998e+004	3.390339e+004	4.419654e+004	4.285863e+004	4.753399e+004	3.175905e+004	5.690153e+004
1927	2.025280e+000	1.734309e+000	1.540013e+000	1.643963e+000	1.620981e+000	1.817285e+000	1.590452e+000	1.570147e+000
1928	2.026960e+000	1.737285e+000	2.103463e+000	1.646336e+000	1.622444e+000	1.819046e+000	9.382762e+000	2.499249e+000
1929	4.567413e+001	1.740285e+000	1.544565e+000	2.750732e+000	1.623964e+000	1.820772e+000	1.596867e+000	1.575161e+000
1930	2.030504e+000	1.743370e+000	1.546905e+000	2.470087e+000	1.625533e+000	1.822496e+000	1.600185e+000	4.803343e+000
1931	4.326890e+000	1.746447e+000	1.549309e+000	4.101916e+000	2.699627e+000	3.600125e+000	3.004965e+000	3.006843e+000
1932	2.034410e+000	1.749554e+000	1.551705e+000	1.657054e+000	1.628914e+000	1.825828e+000	1.606457e+000	1.583422e+000
1933	8.365754e+000	2.892491e+000	6.234396e+000	1.060814e+001	5.021015e+000	1.172022e+001	1.609687e+000	1.805242e+001
1934	1.941950e+001	4.567226e+000	9.226543e+000	2.265955e+001	7.628931e+000	1.194643e+001	4.571972e+000	1.107457e+001
1935	2.040980e+000	1.759108e+000	1.559026e+000	1.666354e+000	1.634100e+000	1.830494e+000	1.616078e+000	1.592554e+000
1936	4.759977e+000	1.762315e+000	1.561499e+000	3.577854e+000	2.795180e+000	1.831962e+000	1.619186e+000	1.595772e+000
1937	7.140424e+002	2.988508e+002	2.054236e+002	5.249655e+002	6.559082e+002	9.084360e+002	8.518713e+002	2.734754e+002
1938	3.741533e+000	2.444109e+000	1.566424e+000	2.480913e+000	3.465841e+000	7.714324e+000	1.625334e+000	2.508158e+000
1939	4.586287e+000	1.771763e+000	1.568893e+000	1.433281e+001	6.858573e+000	9.926042e+000	2.374205e+000	4.964354e+000
1940	1.511871e+001	4.256902e+000	1.859786e+001	2.662683e+001	2.078834e+001	4.567677e+001	1.179030e+001	2.930289e+001
1941	1.199376e+002	5.760971e+001	1.392814e+002	2.039452e+002	9.861618e+001	1.673225e+002	1.193610e+002	1.907713e+002
1942	2.059603e+000	1.781283e+000	1.576053e+000	1.692289e+000	1.647827e+000	1.839196e+000	1.636981e+000	1.617019e+000
1943	6.769395e+000	3.191549e+000	5.009486e+000	1.052937e+001	9.087584e+000	8.258292e+000	8.912720e+000	1.241989e+001
1944	2.065823e+000	2.177712e+000	1.580538e+000	1.700838e+000	1.652083e+000	1.841252e+000	1.642342e+000	1.624780e+000
1945	7.097029e+001	1.790349e+000	1.582601e+000	1.705307e+000	1.654225e+000	1.841580e+000	1.644887e+000	1.628760e+000
1946	2.072533e+000	1.793279e+000	1.584802e+000	1.709865e+000	1.656446e+000	1.842162e+000	1.647328e+000	1.632826e+000
1947	1.415082e+001	1.796102e+000	3.358117e+000	3.554352e+001	2.699882e+000	2.964907e+001	6.553853e+000	2.606156e+001
1948	1.217472e+001	1.798948e+000	5.670125e+000	6.046058e+000	8.780819e+000	6.205797e+000	3.350182e+001	1.665304e+000
1949	1.095018e+001	8.608607e+000	1.393245e+001	1.804976e+001	1.702071e+001	1.585280e+001	6.600365e+000	3.311773e+001
1950	2.913110e+002	2.580326e+002	3.446734e+002	5.300736e+002	4.312600e+002	6.124833e+002	2.732712e+002	4.515439e+002
1951	3.013262e+004	1.505909e+003	1.175657e+003	1.774378e+003	3.908556e+003	2.522328e+003	2.066267e+003	2.588847e+003
1952	7.245325e+001	6.995190e+001	1.454511e+002	9.612234e+001	8.214695e+001	4.289280e+001	6.956222e+002	1.108836e+002
1953	5.078952e+000	1.811382e+000	2.720215e+000	3.848019e+000	3.831773e+000	3.718523e+000	1.660655e+000	3.409728e+000
1954	6.193250e+001	2.258377e+001	7.287811e+002	2.683992e+002	2.733665e+002	2.500053e+002	9.558301e+001	4.911778e+002
1955	3.319169e+000	1.815551e+000	1.598820e+000	1.756316e+000	1.677221e+000	1.841223e+000	1.662974e+000	1.672195e+000
1956	5.313473e+001	1.817422e+000	4.924526e+000	2.419891e+000	2.084844e+000	9.683660e+000	2.299739e+000	1.040773e+001
1957	1.835185e+002	1.401384e+002	6.071249e+002	2.688336e+002	1.124902e+002	1.775317e+002	1.304470e+003	3.118303e+002
1958	2.722359e+002	1.710790e+002	1.542964e+002	3.450230e+002	1.489753e+002	3.108979e+002	9.288311e+001	2.487530e+002
1959	2.127677e+000	1.822047e+000	1.601192e+000	5.857365e+000	5.311588e+000	2.763816e+000	3.048439e+000	1.759282e+000
1960	2.132869e+000	1.823243e+000	1.601142e+000	1.970319e+000	1.689438e+000	1.834725e+000	1.665135e+000	1.695832e+000
1961	2.189092e+001	1.586021e+001	2.706390e+001	6.084426e+001	4.743746e+001	4.806004e+001	2.870731e+001	4.525960e+001
1962	2.143729e+000	1.825109e+000	1.600573e+000	2.914157e+000	1.694294e+000	3.373747e+000	1.664340e+000	1.705510e+000
1963	2.149328e+000	1.825703e+000	1.599923e+000	3.118267e+000	1.696721e+000	2.501603e+000	1.475105e+001	1.710377e+000
1964	5.016514e+000	2.353348e+000	3.150892e+000	8.442723e+000	2.952806e+000	8.032771e+000	6.475717e+000	1.715260e+000
1965	1.474572e+002	9.007016e+001	1.556949e+002	4.365548e+002	2.799787e+002	3.266839e+002	1.903332e+002	3.099719e+002
1966	7.729212e+001	4.067064e+001	8.430495e+001	7.995625e+001	8.503515e+001	1.166454e+002	7.959370e+001	8.404301e+001
1967	2.173498e+000	1.825747e+000	1.594597e+000	1.832981e+000	1.706461e+000	1.816605e+000	1.657404e+000	1.729986e+000
1968	2.180031e+000	1.825147e+000	1.592568e+000	1.840144e+000	1.708845e+000	1.813031e+000	1.655101e+000	1.734887e+000
1969	2.151259e+002	1.100116e+002	4.729648e+002	3.401178e+002	1.515566e+002	3.441843e+002	2.490895e+002	4.394766e+002
1970	2.282088e+000	2.041062e+000	1.804471e+000	1.928354e+000	2.918200e+000	4.057773e+000	1.834610e+000	1.911868e+000
1971	1.129741e+002	6.683991e+001	1.257016e+002	1.462049e+002	1.741043e+002	2.854294e+002	8.354245e+001	3.891305e+002
1972	1.335384e+002	1.135536e+002	2.568688e+002	1.802760e+002	2.599714e+002	1.233834e+002	2.009380e+002	9.963119e+001
1973	8.901733e+001	5.092535e+001	5.968280e+001	1.565867e+002	1.034518e+002	1.784340e+002	5.771401e+001	1.467386e+002
1974	2.923562e+000	2.973181e+000	4.791392e+000	1.325966e+001	1.922222e+000	1.199158e+001	2.523098e+000	6.323611e+000
1975	1.553481e+001	9.960711e+000	5.882311e+000	1.184718e+001	1.375805e+001	1.984671e+001	1.420546e+001	1.139326e+001
1976	2.243531e+000	3.479126e+000	1.826134e+000	3.488026e+000	1.909591e+000	3.233882e+000	3.269590e+000	7.385039e+000
1977	1.539808e+001	3.578121e+000	3.103467e+001	1.050443e+001	3.095617e+001	2.994024e+001	1.070853e+002	1.399344e+001
1978	1.632780e+002	3.444820e+001	6.193803e+001	5.296595e+001	7.106267e+001	9.638388e+001	6.393948e+001	4.817744e+001
1979	3.510812e+002	1.370873e+002	3.141561e+002	9.048550e+002	4.392305e+002	7.300624e+002	2.007793e+002	4.321147e+002
1980	2.873140e+003	2.336207e+003	2.361067e+003	6.578273e+003	7.069857e+003	5.680089e+003	1.657302e+003	3.827315e+003
1981	2.214461e+000	2.014594e+000	1.830988e+000	1.906986e+000	3.784612e+000	1.985018e+000	1.799761e+000	1.878349e+000
1982	3.856355e+002	1.439129e+002	6.300733e+002	1.045645e+003	3.274315e+002	6.518382e+002	2.244173e+002	8.902021e+002
1983	2.203696e+000	2.006530e+000	1.830244e+000	1.901132e+000	1.866726e+000	2.024213e+000	1.790976e+000	1.870128e+000
1984	2.198417e+000	2.002239e+000	1.829283e+000	5.876878e+000	1.860809e+000	1.201920e+001	1.786564e+000	3.824687e+000
1985	3.957965e+000	1.997708e+000	1.827926e+000	4.319296e+000	1.854920e+000	4.150396e+000	1.944852e+001	2.506571e+000
1986	2.188246e+000	1.992955e+000	1.826224e+000	1.891488e+000	1.849063e+000	1.961627e+000	1.776759e+000	1.856800e+000
1987	6.490114e+000	1.988180e+000	2.391315e+000	2.063722e+000	1.995950e+000	1.956875e+000	1.771804e+000	3.454887e+000
1988	6.798356e+000	2.610245e+000	2.020933e+000	6.124292e+000	3.981402e+000	4.836679e+000	1.766753e+000	1.847396e+000
1989	2.173710e+000	1.978117e+000	1.844085e+000	5.886568e+000	3.688537e+000	2.967284e+000	3.433780e+000	1.842574e+000
1990	6.182667e+000	1.972926e+000	6.999417e+000	8.211142e+000	9.090572e+000	9.573666e+000	2.246740e+000	1.245293e+001
1991	1.337825e+003	2.405549e+002	1.044864e+003	3.254412e+003	1.478252e+003	2.400629e+003	1.170407e+003	2.449000e+003
1992	3.347790e+000	1.962019e+000	2.013190e+000	2.136197e+000	3.448175e+000	1.933152e+000	1.745708e+000	1.827568e+000
1993	2.155657e+000	1.956518e+000	1.806414e+000	1.865570e+000	4.435515e+000	1.928472e+000	1.740331e+000	1.822397e+000
1994	5.525786e+002	2.818807e+002	5.565041e+002	7.778377e+002	5.258532e+002	9.401579e+002	3.227230e+002	8.329729e+002
1995	2.147138e+000	1.945202e+000	1.798599e+000	1.857403e+000	1.798899e+000	1.919019e+000	1.729430e+000	1.811847e+000
1996	4.965070e+001	2.610089e+001	3.526194e+001	7.373565e+001	5.492265e+001	5.034509e+001	3.600125e+001	4.984060e+001
1997	1.571002e+001	4.191157e+000	1.859173e+001	2.839251e+001	1.930443e+001	3.854822e+001	1.718455e+000	3.709103e+001
1998	2.403826e+004	1.695345e+004	2.248918e+004	3.554871e+004	2.493072e+004	2.369000e+004	9.456289e+003	2.491428e+004
1999	2.131143e+000	1.921671e+000	1.780522e+000	7.831205e+000	2.303274e+000	1.900726e+000	4.183772e+000	1.790341e+000
2000	2.127341e+000	1.915731e+000	1.775662e+000	1.836232e+000	1.773144e+000	2.413794e+000	1.701767e+000	1.784994e+000
2001	2.123619e+000	1.909801e+000	1.770608e+000	1.831859e+000	1.768167e+000	1.891903e+000	1.696248e+000	1.779463e+000
2002	2.120099e+000	1.903815e+000	1.765369e+000	1.827469e+000	1.763226e+000	3.954098e+000	1.690677e+000	4.427758e+000
2003	2.116389e+000	1.897685e+000	1.760146e+000	1.823071e+000	1.758438e+000	1.883100e+000	1.685213e+000	3.138867e+000
2004	2.082781e+001	1.252881e+001	1.055609e+001	3.600794e+001	2.336426e+001	3.783309e+001	1.425244e+001	6.465384e+001
2005	2.109469e+000	1.885734e+000	1.749350e+000	1.814160e+000	3.609036e+000	1.874560e+000	2.981133e+000	1.757376e+000
2006	4.065968e+002	3.425892e+002	3.234960e+002	2.376533e+002	5.627174e+002	1.692180e+002	5.728228e+002	1.126671e+002
2007	7.923807e+000	5.871212e+000	4.418229e+000	7.378541e+000	6.714826e+000	9.254696e+000	5.251083e+000	1.229029e+001
2008	2.099609e+000	1.867755e+000	1.732499e+000	1.800722e+000	1.735281e+000	1.862236e+000	2.310471e+000	8.348940e+000
2009	5.204532e+000	1.861894e+000	1.726839e+000	1.796205e+000	1.730880e+000	1.858213e+000	1.652925e+000	1.735588e+000
2010	2.343418e+002	1.412353e+002	3.040617e+002	3.760262e+002	1.587010e+002	2.855206e+002	2.584830e+002	3.793872e+002
2011	5.084036e+000	1.850176e+000	1.862058e+000	2.379089e+000	1.722318e+000	5.179109e+000	1.642584e+000	1.724746e+000
2012	8.066269e+000	1.179702e+001	8.869634e+000	7.063175e+000	7.249046e+000	9.026217e+000	1.357231e+001	6.036593e+000
2013	2.084553e+000	1.838682e+000	2.947912e+000	1.778295e+000	2.093336e+000	1.843013e+000	1.632498e+000	1.714083e+000
2014	2.922021e+001	5.264281e+001	1.172236e+001	3.163964e+002	7.353392e+001	3.701916e+002	1.962813e+001	6.781851e+001
2015	2.078916e+000	1.827218e+000	1.692002e+000	1.769419e+000	1.705951e+000	1.835964e+000	1.622715e+000	1.703554e+000
2016	2.076228e+000	1.821646e+000	1.686220e+000	1.765001e+000	1.701867e+000	1.832410e+000	1.617649e+000	1.698361e+000
2017	2.141497e+003	1.359132e+003	1.943753e+003	4.085704e+003	2.165907e+003	3.002327e+003	1.370017e+003	2.937503e+003
2018	2.071023e+000	1.810809e+000	1.674623e+000	6.283566e+002	1.694392e+000	1.825784e+000	6.237451e+000	1.688035e+000
2019	2.068449e+000	1.805459e+000	1.668970e+000	3.031910e+000	1.690727e+000	1.822583e+000	1.604209e+000	1.844660e+000
2020	2.441044e+001	1.167308e+001	1.430285e+001	4.416204e+001	1.590573e+001	2.958814e+001	2.161527e+001	2.454496e+001
2021	5.383537e+002	3.617242e+002	4.691726e+002	1.171801e+003	9.661464e+002	1.054143e+003	2.570120e+002	6.852644e+002
2022	4.858949e+000	4.738375e+000	7.112023e+000	1.573580e+001	9.377780e+000	1.449162e+001	7.924394e+000	7.988609e+000
2023	2.058960e+000	1.784980e+000	1.646551e+000	1.734961e+000	1.676816e+000	1.810589e+000	1.587211e+000	1.663405e+000
2024	2.056738e+000	1.780139e+000	1.640967e+000	1.730860e+000	1.673477e+000	1.807845e+000	1.583230e+000	1.658623e+000
2025	2.054466e+000	1.775353e+000	1.635624e+000	1.726763e+000	1.670282e+000	2.094123e+000	1.579376e+000	1.653993e+000
2026	1.241308e+003	5.727243e+002	1.433859e+003	2.597000e+003	1.490531e+003	2.277893e+003	6.338354e+002	2.198720e+003
2027	1.252742e+002	6.754832e+001	1.198660e+002	2.303661e+002	1.111594e+002	2.561024e+002	7.168106e+001	2.743403e+002
2028	4.199340e+000	1.761618e+000	1.619977e+000	3.372745e+000	8.449442e+000	4.857972e+000	2.998102e+000	1.640452e+000
2029	2.046019e+000	1.757275e+000	1.973117e+000	1.710956e+000	1.658161e+000	1.795456e+000	1.584820e+000	5.559034e+000
2030	2.044344e+000	1.753033e+000	1.609855e+000	1.910852e+000	1.655307e+000	1.793239e+000	1.561665e+000	1.631832e+000
2031	2.155084e+002	1.972169e+002	3.411441e+002	5.142448e+002	4.339468e+002	5.118285e+002	2.596730e+002	4.329610e+002
2032	5.620169e+000	1.744913e+000	1.600234e+000	1.699666e+000	1.649888e+000	1.789128e+000	3.397796e+000	1.623494e+000
2033	7.557087e+001	4.867126e+001	9.141768e+001	1.050472e+002	7.761369e+001	9.330946e+001	6.917976e+001	1.210673e+002
2034	2.338771e+000	1.737309e+000	4.070404e+000	2.462527e+000	3.573344e+000	3.834483e+000	4.873264e+000	7.022168e+000
2035	2.035478e+000	1.733652e+000	1.586538e+000	6.423117e+000	1.642293e+000	1.783680e+000	1.547004e+000	1.994579e+000
2036	3.583000e+001	1.730136e+000	1.582199e+000	1.041438e+001	1.639920e+000	1.782078e+000	1.544491e+000	1.608017e+000
2037	2.113709e+002	1.392092e+001	2.212156e+001	3.258150e+001	2.364773e+001	2.517965e+001	2.323184e+001	3.164776e+001
2038	1.652605e+002	7.536409e+001	1.401844e+002	3.392981e+002	1.186873e+002	2.546217e+002	9.816763e+001	3.052390e+002
2039	8.116849e+001	5.608561e+001	1.587041e+002	1.342425e+002	1.213468e+002	1.090178e+002	2.339365e+002	1.778622e+002
2040	5.260090e+001	2.541184e+001	6.438897e+001	1.001336e+002	4.865370e+001	8.957796e+001	5.566689e+001	1.055814e+002
2041	3.891321e+001	2.099336e+001	3.084032e+001	3.301862e+001	4.889331e+001	4.165202e+001	3.202747e+001	4.185776e+001
2042	2.025068e+000	1.711763e+000	1.558647e+000	3.221784e+000	1.627278e+000	1.774367e+000	1.531697e+000	1.587587e+000
2043	3.718106e+001	3.033129e+001	5.074361e+001	1.009232e+002	5.525476e+001	7.329737e+001	3.855091e+001	7.400637e+001
2044	6.605839e+001	5.466191e+001	1.205633e+002	9.736114e+001	4.341567e+001	1.080316e+002	4.200508e+001	1.655323e+002
2045	2.021496e+000	1.715090e+000	1.548589e+000	3.347240e+000	1.621952e+000	1.771789e+000	2.854849e+000	4.386568e+000
2046	1.493188e+001	5.604884e+000	1.072576e+001	1.185243e+001	7.370473e+000	1.715277e+001	6.954908e+000	1.129900e+001
2047	8.455960e+002	4.146344e+002	9.066943e+002	1.171293e+003	7.883700e+002	7.756251e+002	6.719205e+002	1.196289e+003
2048	2.018244e+000	1.698218e+000	2.165572e+001	1.650620e+000	1.617324e+000	1.770117e+000	1.523876e+000	1.570914e+000
2049	2.613059e+000	1.696496e+000	1.537030e+000	1.648279e+000	1.615936e+000	1.769736e+000	1.523017e+000	1.568497e+000
2050	2.016379e+000	1.694805e+000	1.534503e+000	1.645993e+000	1.614651e+000	1.769449e+000	1.522326e+000	1.566213e+000
2051	9.366161e+000	8.572085e+000	8.024162e+000	1.086176e+001	7.896288e+000	7.517065e+000	5.819957e+000	7.711983e+000
2052	2.014785e+000	1.691950e+000	6.203047e+000	6.405388e+000	1.612223e+000	4.298751e+000	4.573489e+000	1.083046e+001
2053	2.013966e+000	1.690634e+000	1.527642e+000	1.639775e+000	1.611137e+000	1.769092e+000	1.520917e+000	1.559958e+000
2054	2.013213e+000	1.689521e+000	1.525651e+000	1.637877e+000	1.610124e+000	1.769172e+000	4.070711e+000	1.558106e+000
2055	1.769748e+002	1.126862e+002	3.762262e+002	5.397742e+002	2.881550e+002	5.345973e+002	1.949895e+002	5.563934e+002
2056	2.011945e+000	1.687730e+000	1.522047e+000	2.059567e+000	1.608289e+000	1.769608e+000	1.978973e+000	1.554729e+000
2057	3.875570e+000	1.687040e+000	1.520405e+000	1.632777e+000	4.926388e+000	1.769922e+000	1.520786e+000	1.553204e+000
2058	1.845744e+004	1.592227e+004	4.324435e+004	4.846051e+004	4.350244e+004	5.034048e+004	2.598873e+004	4.592655e+004
2059	2.010419e+000	1.686047e+000	1.613536e+000	1.973528e+000	1.606108e+000	1.770807e+000	3.026267e+000	1.550505e+000
2060	2.010015e+000	1.685753e+000	2.451190e+000	1.628604e+000	1.605534e+000	1.771368e+000	1.522021e+000	1.549331e+000
2061	3.195422e+002	1.490970e+002	4.546963e+002	5.408336e+002	2.963124e+002	4.332178e+002	3.433178e+002	5.318491e+002
2062	6.060939e+001	6.040939e+001	6.033494e+001	9.258410e+001	5.266003e+001	1.413440e+002	4.181375e+001	7.619551e+001
2063	2.009121e+000	1.685659e+000	1.513853e+000	6.684006e+000	1.604205e+000	1.773497e+000	1.524328e+000	1.942740e+000
2064	2.008930e+000	1.685856e+000	1.513242e+000	1.624466e+000	1.603915e+000	2.118302e+000	1.525345e+000	1.545752e+000
2065	2.008794e+000	1.686209e+000	1.512761e+000	2.197774e+000	1.603700e+000	1.775297e+000	1.535999e+000	1.545152e+000
2066	3.618073e+003	2.823216e+003	2.512601e+003	1.033184e+004	3.005208e+003	1.024462e+004	1.813946e+003	5.652445e+003
2067	2.008687e+000	1.687329e+000	1.512122e+000	2.580248e+000	1.603440e+000	1.915661e+000	1.529058e+000	1.544277e+000
2068	2.414894e+000	1.688009e+000	1.511982e+000	1.622021e+000	2.930879e+000	1.778489e+000	1.530518e+000	1.544027e+000
2069	2.008805e+000	5.847106e+000	1.512022e+000	1.621679e+000	1.603466e+000	1.779671e+000	1.532087e+000	1.543876e+000
2070	2.008918e+000	1.689813e+000	1.512243e+000	4.429880e+000	1.603581e+000	5.558780e+000	8.150497e+000	1.543848e+000
2071	2.009121e+000	1.690896e+000	1.512528e+000	1.621327e+000	1.603761e+000	1.782303e+000	1.535528e+000	1.543935e+000
2072	1.137362e+001	1.692130e+000	1.512940e+000	1.621314e+000	2.661225e+000	1.783661e+000	1.842808e+000	1.544136e+000
2073	2.009736e+000	2.150289e+000	1.513459e+000	1.621415e+000	1.604322e+000	1.785067e+000	1.539366e+000	1.544449e+000
2074	9.338252e+000	1.475292e+001	2.671140e+001	2.856320e+001	2.692752e+001	4.539445e+001	2.158192e+001	5.016420e+001
2075	2.010520e+000	1.696411e+000	1.514859e+000	1.621949e+000	1.605140e+000	2.999610e+000	1.543608e+000	1.545428e+000
2076	2.010999e+000	1.698068e+000	1.515753e+000	1.622387e+000	1.962178e+000	1.789601e+000	2.681101e+000	2.055905e+000
2077	2.011562e+000	1.699812e+000	1.516767e+000	1.622939e+000	1.606210e+000	1.791203e+000	1.548182e+000	1.546856e+000
2078	1.591924e+002	1.213826e+002	1.689062e+002	3.316169e+002	1.231494e+002	1.848190e+002	6.538366e+001	2.142231e+002
2079	2.012955e+000	1.703650e+000	1.519063e+000	1.624382e+000	1.607529e+000	2.193665e+000	1.553088e+000	1.548717e+000
2080	3.621261e+003	1.679039e+003	5.516008e+003	5.374228e+003	5.548613e+003	5.937791e+003	3.829729e+003	5.337594e+003
2081	7.710645e+001	3.881859e+001	4.069056e+002	8.325586e+002	5.906387e+002	6.321310e+002	3.664343e+002	3.493241e+002
2082	2.015360e+000	1.710082e+000	1.523303e+000	1.627486e+000	1.664750e+000	1.799682e+000	1.956840e+000	2.860645e+000
2083	2.016325e+000	1.712410e+000	1.524906e+000	1.628650e+000	1.610905e+000	1.801464e+000	1.563790e+000	1.553839e+000
2084	2.017242e+000	1.854643e+000	1.526603e+000	1.630005e+000	1.611888e+000	1.803243e+000	1.566638e+000	1.555381e+000
2085	1.069621e+001	4.443363e+000	6.046660e+000	7.427967e+000	7.141335e+000	5.666308e+000	6.132867e+000	5.919010e+000
2086	2.019587e+000	1.719894e+000	1.530263e+000	2.141196e+000	1.614031e+000	1.806867e+000	7.973569e+000	1.558820e+000
2087	2.020762e+000	1.722546e+000	1.532185e+000	1.634775e+000	1.615192e+000	3.954576e+000	1.575378e+000	1.560684e+000
2088	9.674869e+000	4.201049e+000	2.117205e+001	1.670716e+001	6.208750e+000	2.366720e+001	1.578604e+000	1.189419e+001
2089	2.550367e+001	1.387293e+001	1.340011e+001	1.559720e+001	2.245553e+001	2.159967e+001	1.082037e+001	2.202672e+001
2090	1.033947e+001	1.730864e+000	1.538376e+000	1.640613e+000	1.618988e+000	1.814167e+000	1.584779e+000	1.709177e+000
2091	3.661855e+000	2.366687e+000	1.540600e+000	3.696748e+000	1.620358e+000	1.815989e+000	1.867742e+000	2.938324e+000
2092	3.282365e+002	2.104447e+002	4.531007e+002	6.454208e+002	2.989005e+002	7.338638e+002	1.886105e+002	6.977119e+002
2093	6.520714e+000	1.772569e+000	4.025957e+000	3.142181e+000	7.747481e+000	3.310083e+000	4.266208e+000	7.973518e+000
2094	2.597916e+000	1.742785e+000	1.547536e+000	2.806270e+000	1.624781e+000	2.223542e+000	1.597505e+000	1.576756e+000
2095	2.033526e+000	1.745884e+000	1.549899e+000	1.652744e+000	1.626354e+000	1.823045e+000	1.600686e+000	1.579478e+000
2096	2.035420e+000	1.748979e+000	1.552319e+000	1.655522e+000	1.627964e+000	1.824671e+000	1.603897e+000	1.582271e+000
2097	3.748032e+002	2.361143e+002	4.937470e+002	6.376054e+002	3.313588e+002	7.041365e+002	2.049555e+002	7.919622e+002
2098	5.987605e+000	6.136574e+000	1.557202e+000	1.042819e+001	5.732267e+000	1.024435e+001	1.610320e+000	5.703496e+000
2099	2.041743e+000	1.758460e+000	1.559779e+000	1.664582e+000	2.992467e+000	1.829562e+000	1.613433e+000	1.591118e+000
2100	6.530528e+002	3.562711e+002	7.739842e+002	1.080420e+003	6.187583e+002	1.182179e+003	3.249493e+002	1.104962e+003
2101	3.524533e+001	2.399094e+001	5.932661e+001	7.159295e+001	2.917581e+001	7.104238e+001	1.601791e+001	4.350866e+001
2102	1.584042e+004	1.146081e+004	2.570423e+004	2.526781e+004	2.522906e+004	2.204187e+004	2.072383e+004	2.485809e+004
2103	2.051492e+000	1.771309e+000	1.569573e+000	1.678364e+000	1.640522e+000	1.835230e+000	1.625900e+000	1.604530e+000
2104	2.054153e+000	1.774470e+000	1.572006e+000	1.682134e+000	1.642459e+000	1.836487e+000	1.628954e+000	4.599284e+000
2105	2.224551e+003	2.098134e+003	8.418618e+002	4.077053e+003	1.187771e+003	3.159053e+003	5.537145e+002	1.451884e+003
2106	1.813147e+001	7.868695e+000	7.999161e+000	1.055716e+001	1.374083e+001	1.047429e+001	5.573412e+000	6.029183e+000
2107	2.463450e+000	1.783790e+000	1.579194e+000	1.694099e+000	1.648535e+000	1.839698e+000	1.637377e+000	1.619212e+000
2108	7.626602e+002	3.303089e+002	6.789601e+002	1.099778e+003	6.152888e+002	1.043410e+003	5.438233e+002	8.346297e+002
2109	1.047720e+001	5.776201e+000	8.642236e+000	8.323074e+000	1.169114e+001	9.930481e+000	4.738709e+000	7.656023e+000
2110	2.072405e+000	1.792873e+000	1.585859e+000	1.707102e+000	1.654813e+000	1.842051e+000	1.645155e+000	1.630991e+000
2111	2.075991e+000	1.795832e+000	1.587897e+000	1.863720e+000	1.657078e+000	2.331395e+000	1.647526e+000	1.635086e+000
2112	8.438507e+002	5.709937e+002	1.181223e+003	1.864572e+003	1.162772e+003	1.683364e+003	6.526740e+002	1.559363e+003
2113	2.083003e+000	1.801319e+000	1.591733e+000	3.906725e+000	1.661492e+000	1.843330e+000	1.651898e+000	1.643510e+000
2114	1.986630e+001	4.579512e+000	1.623915e+001	3.053401e+001	5.244757e+000	1.932400e+001	5.623334e+000	2.519001e+001
2115	3.368353e+002	1.838406e+002	1.498062e+002	3.204962e+002	1.956858e+002	3.758264e+002	9.538071e+001	2.699789e+002
2116	3.290588e+000	1.809044e+000	1.596765e+000	3.747227e+000	4.834723e+000	8.980746e+000	3.617684e+000	1.656506e+000
2117	9.468794e+000	1.014043e+001	1.976971e+001	6.738502e+000	6.968274e+000	1.843132e+000	3.681270e+001	1.220671e+001
2118	1.013897e+001	2.162172e+000	3.485792e+000	1.073771e+001	8.818301e+000	6.550959e+000	5.468931e+000	6.363276e+000
2119	5.662489e+000	5.130559e+000	2.127607e+000	3.280700e+000	4.740397e+000	8.031877e+000	1.661319e+000	4.401952e+000
2120	2.112104e+000	1.817640e+000	1.601523e+000	1.758477e+000	1.677688e+000	1.841313e+000	1.662445e+000	2.755788e+000
2121	2.116653e+000	1.819382e+000	1.602333e+000	1.764211e+000	1.680066e+000	1.840335e+000	1.663216e+000	1.679328e+000
2122	4.168577e+000	1.821092e+000	1.602891e+000	1.837899e+000	1.682426e+000	1.839193e+000	1.663764e+000	1.683989e+000
2123	1.747200e+001	1.822564e+000	1.603263e+000	1.776189e+000	1.684802e+000	3.232843e+000	1.664097e+000	2.760095e+000
2124	4.882356e+002	2.300219e+002	2.560030e+002	6.451968e+002	2.482286e+002	6.807233e+002	2.062505e+002	4.125167e+002
2125	2.136629e+000	1.824841e+000	1.603409e+000	1.788400e+000	1.689571e+000	1.834571e+000	1.664050e+000	1.698285e+000
2126	2.142019e+000	1.825879e+000	1.603145e+000	1.794869e+000	1.692031e+000	1.832559e+000	1.663631e+000	1.703120e+000
2127	3.439745e+004	5.365021e+002	9.936210e+002	8.462157e+002	1.372246e+003	9.042334e+002	1.964102e+003	1.035826e+003
2128	2.160289e+000	1.827095e+000	1.601848e+000	7.205235e+000	1.696850e+000	2.003219e+000	1.662019e+000	1.712835e+000
2129	3.987557e+001	1.827380e+000	1.600863e+000	1.814649e+000	1.699235e+000	2.495574e+000	1.660789e+000	1.717712e+000
2130	4.450347e+002	3.790524e+002	9.553460e+002	9.041062e+002	8.774840e+002	8.201580e+002	4.190340e+002	1.071206e+003
2131	3.275201e+001	1.161090e+001	6.375683e+000	7.751175e+000	7.778003e+000	5.847406e+000	9.892844e+000	1.130747e+001
2132	2.177606e+000	1.826719e+000	1.596089e+000	5.421485e+000	1.706390e+000	1.885866e+000	1.655337e+000	1.732360e+000
2133	2.284811e+000	2.097086e+000	1.805073e+000	1.927419e+000	1.951375e+000	2.032226e+000	1.834813e+000	1.911464e+000
2134	2.278018e+000	2.043650e+000	2.768396e+000	1.926638e+000	6.178150e+000	2.925060e+000	2.437288e+000	1.909555e+000
2135	2.271341e+000	2.042545e+000	1.814957e+000	1.925210e+000	2.191945e+000	2.024549e+000	4.009562e+000	1.907425e+000
2136	2.264822e+000	2.041070e+000	1.818858e+000	1.923988e+000	1.932161e+000	2.020550e+000	1.828451e+000	1.905049e+000
2137	2.258448e+000	2.126000e+000	1.822357e+000	2.587736e+000	1.925416e+000	2.016438e+000	1.825808e+000	1.902457e+000
2138	2.252224e+000	3.438448e+000	1.825416e+000	1.103488e+001	2.371252e+000	2.012276e+000	5.391602e+000	6.212057e+000
2139	5.164484e+000	2.034858e+000	2.217855e+000	3.341489e+000	8.806408e+000	4.688767e+000	1.819977e+000	4.410827e+000
2140	2.240001e+000	2.474841e+000	1.996583e+000	1.916842e+000	3.302131e+000	2.003574e+000	2.087544e+000	2.342055e+000
2141	5.117939e+000	2.029355e+000	5.031095e+000	1.494978e+001	1.017200e+001	7.060881e+000	3.457043e+000	2.146196e+001
2142	3.153669e+000	2.026105e+000	1.832933e+000	6.557668e+000	1.894635e+000	1.994749e+000	1.809197e+000	1.886720e+000
2143	4.743119e+000	2.752032e+000	1.833696e+000	4.865893e+000	2.125736e+000	1.990220e+000	2.109164e+000	2.984613e+000
2144	2.757423e+000	2.019064e+000	1.834040e+000	3.324015e+000	8.308966e+000	5.725824e+000	1.801147e+000	5.668100e+000
2145	2.211687e+000	2.015204e+000	1.833983e+000	1.904463e+000	1.876411e+000	1.981056e+000	1.796917e+000	1.875272e+000
2146	2.206333e+000	2.011161e+000	2.894185e+000	1.901559e+000	3.090386e+000	1.976390e+000	4.529543e+000	1.871144e+000
2147	1.453442e+001	8.250542e+000	5.761987e+000	1.298737e+001	9.951344e+000	1.320509e+001	5.542577e+000	9.784633e+000
2148	4.744222e+000	5.398616e+000	1.008011e+001	1.896684e+000	5.417312e+000	8.405017e+000	5.871441e+001	4.701550e+000
2149	2.190917e+000	1.997774e+000	1.829871e+000	1.892161e+000	1.852629e+000	1.962293e+000	1.778466e+000	1.858046e+000
2150	1.085089e+002	6.416262e+001	1.242484e+002	2.450011e+002	9.131185e+001	2.615349e+002	4.744804e+001	1.722727e+002
2151	8.239030e+000	1.988102e+000	1.825868e+000	4.350409e+000	1.841119e+000	5.559041e+000	1.768515e+000	3.301511e+000
2152	2.176409e+000	1.983037e+000	4.347753e+000	6.611969e+000	6.963817e+000	7.027076e+000	3.165387e+000	8.575496e+000
2153	5.759255e+000	4.605631e+000	2.040844e+001	8.566022e+000	9.052543e+000	8.585301e+000	1.874062e+001	3.111462e+001
2154	2.167187e+000	1.972496e+000	1.817555e+000	1.874337e+000	2.755071e+000	1.938605e+000	1.752966e+000	1.834128e+000
2155	2.162763e+000	1.967072e+000	2.306981e+000	1.870546e+000	1.818602e+000	1.933878e+000	1.747664e+000	1.829055e+000
2156	3.763438e+002	2.668115e+002	5.381294e+002	6.886825e+002	5.029642e+002	8.783228e+002	3.236433e+002	7.585895e+002
2157	2.154111e+000	2.076063e+000	1.807069e+000	1.862698e+000	1.807734e+000	1.924497e+000	1.736890e+000	1.818861e+000
2158	2.149915e+000	1.950183e+000	1.803020e+000	1.858698e+000	1.802339e+000	1.919790e+000	1.187491e+001	1.813661e+000
2159	3.981369e+001	3.116532e+001	1.449896e+001	5.493554e+001	1.763744e+001	8.306027e+001	7.203988e+000	2.760869e+001
2160	2.141702e+000	1.938620e+000	1.794493e+000	1.095488e+001	4.909405e+000	1.910541e+000	1.720350e+000	4.149080e+000
2161	1.557302e+001	7.720068e+000	1.178561e+001	2.957499e+001	5.785039e+000	1.927961e+001	6.128390e+000	1.112786e+001
2162	2.133921e+000	1.926816e+000	1.785259e+000	6.564105e+000	1.781525e+000	1.901361e+000	1.709308e+000	1.792277e+000
2163	7.471426e+001	3.303747e+001	1.087057e+002	1.478601e+002	9.699002e+001	1.558637e+002	7.353562e+001	1.432950e+002
2164	2.126399e+000	1.914820e+000	1.775391e+000	1.833448e+000	1.771471e+000	1.892407e+000	1.698226e+000	2.899933e+000
2165	2.122745e+000	1.908929e+000	1.770274e+000	1.829056e+000	1.766558e+000	1.887755e+000	1.692598e+000	1.776010e+000
2166	1.579412e+001	3.512188e+000	1.021885e+001	1.691650e+001	1.133308e+001	3.605395e+001	1.415568e+001	1.977857e+001
2167	1.604317e+002	6.815186e+001	1.122651e+002	1.765898e+002	1.456519e+002	2.651277e+002	8.900896e+001	1.717443e+002
2168	2.376110e+001	7.720163e+000	2.871537e+001	1.823907e+001	1.636321e+001	4.935000e+000	1.992882e+002	2.380288e+001
2169	1.457812e+001	3.972068e+000	1.746950e+001	2.908092e+001	3.138407e+000	1.829825e+001	1.776169e+001	2.179996e+001
2170	3.970305e+001	1.269972e+001	4.288796e+001	7.241262e+001	3.308495e+001	8.090358e+001	2.373801e+001	6.334855e+001
2171	2.102422e+000	1.872592e+000	1.737500e+000	1.802448e+000	1.738486e+000	1.862616e+000	1.659967e+000	1.743196e+000
2172	3.046649e+000	1.866643e+000	1.731784e+000	2.131871e+000	1.733965e+000	4.372674e+000	1.654701e+000	4.459780e+000
2173	3.606728e+000	2.775712e+000	1.726080e+000	1.793522e+000	7.177823e+000	3.916093e+000	3.799189e+000	3.877712e+000
2174	5.634473e+000	1.854837e+000	1.720215e+000	1.789044e+000	1.725312e+000	1.850891e+000	1.644347e+000	1.726918e+000
2175	2.090266e+000	1.849046e+000	1.714385e+000	1.784588e+000	1.721110e+000	1.847035e+000	1.248297e+001	2.808214e+000
2176	3.500312e+001	3.944286e+001	4.422912e+001	2.812465e+002	7.429605e+001	1.664270e+002	1.860887e+001	1.633519e+002
2177	2.084530e+000	1.837443e+000	1.702797e+000	2.183478e+000	1.712868e+000	5.617610e+000	1.629209e+000	1.710902e+000
2178	2.081791e+000	1.831774e+000	1.696954e+000	1.771278e+000	1.708853e+000	1.836129e+000	1.624271e+000	3.200137e+000
2179	2.079092e+000	1.826170e+000	1.691177e+000	1.766876e+000	1.704811e+000	1.832641e+000	1.619499e+000	1.700452e+000
2180	2.076455e+000	1.820667e+000	1.685235e+000	1.762499e+000	1.701019e+000	4.677691e+000	1.767370e+000	1.695266e+000
2181	2.073834e+000	1.815088e+000	1.679414e+000	1.758134e+000	1.697263e+000	1.825941e+000	1.610124e+000	4.154133e+000
2182	2.071341e+000	1.809743e+000	1.673674e+000	1.753799e+000	1.693559e+000	1.822647e+000	1.605615e+000	1.685093e+000
2183	7.068008e+002	3.299801e+002	5.140229e+002	9.149511e+002	5.453687e+002	1.038543e+003	4.170121e+002	7.684822e+002
2184	2.066473e+000	1.799205e+000	1.662297e+000	4.076271e+000	1.945128e+000	1.816418e+000	1.596819e+000	2.855101e+000
2185	2.372968e+002	8.112709e+001	3.726386e+002	4.670142e+002	3.921048e+002	4.384066e+002	3.242757e+002	3.866033e+002
2186	2.061794e+000	1.789014e+000	2.124658e+000	1.736852e+000	1.679429e+000	1.810570e+000	1.588402e+000	1.665405e+000
2187	3.786189e+001	3.093916e+001	5.531378e+001	7.266370e+001	5.005534e+001	6.911952e+001	3.630486e+001	8.426986e+001
2188	1.943429e+001	9.339142e+000	1.654497e+001	1.688999e+001	1.398025e+001	2.858323e+001	1.273904e+001	1.990190e+001
2189	2.055265e+000	1.774387e+000	5.208350e+000	1.724574e+000	3.449748e+000	1.956331e+000	2.726966e+000	3.664375e+000
2190	1.251876e+001	1.067419e+001	1.686521e+001	1.886818e+001	1.741164e+001	2.243197e+001	4.121330e+000	2.034036e+001
2191	2.051177e+000	1.765266e+000	2.333790e+000	1.716697e+000	1.663470e+000	1.879408e+000	1.879747e+000	1.642357e+000
2192	3.956345e+001	2.440947e+001	7.225790e+001	6.317261e+001	9.468991e+001	6.011786e+001	6.522257e+001	6.774696e+001
2193	2.228588e+002	1.170155e+002	4.979521e+001	8.756061e+001	7.181587e+001	1.031232e+002	8.557153e+001	7.427088e+001
2194	2.045356e+000	1.752302e+000	6.861977e+000	9.337468e+000	9.970561e+000	7.137087e+000	3.749991e+000	8.593929e+000
2195	2.043559e+000	1.748220e+000	1.604311e+000	1.701428e+000	1.652132e+000	1.788797e+000	3.294501e+000	7.452633e+000
2196	2.041812e+000	1.744275e+000	1.599555e+000	1.697770e+000	1.649473e+000	1.786800e+000	1.553107e+000	1.621336e+000
2197	2.040108e+000	1.740471e+000	1.594857e+000	1.694217e+000	1.646891e+000	1.785108e+000	1.550238e+000	1.617333e+000
2198	2.038355e+000	1.736716e+000	1.590369e+000	1.766005e+000	1.644415e+000	1.783222e+000	3.256049e+000	1.613498e+000
2199	2.205229e+000	5.361010e+000	1.350997e+001	6.666825e+000	9.315526e+000	3.716531e+000	2.177396e+000	1.267621e+001
2200	2.669880e+001	1.345115e+001	2.964736e+001	3.366035e+001	2.989880e+001	3.002667e+001	1.473985e+001	3.951894e+001
2201	2.033549e+000	1.726345e+000	2.205173e+000	3.047043e+000	2.393380e+000	6.558739e+000	4.404184e+000	2.486197e+000
2202	2.032104e+000	1.723145e+000	1.573403e+000	1.146872e+001	1.635193e+000	1.777143e+000	4.688377e+000	1.598985e+000
2203	2.437824e+002	7.276772e+001	1.711733e+002	3.623272e+002	1.586247e+002	2.912932e+002	7.867612e+001	2.488152e+002
2204	4.192837e+000	1.717120e+000	5.939170e+000	3.845002e+000	7.935876e+000	6.130663e+000	1.119642e+001	1.184787e+001
2205	2.027989e+000	1.714315e+000	1.561974e+000	2.223000e+000	1.629087e+000	1.773630e+000	1.531838e+000	1.589080e+000
2206	5.000053e+002	2.226936e+002	4.777661e+002	8.837619e+002	5.062393e+002	8.022678e+002	3.432661e+002	6.264642e+002
2207	3.005186e+000	2.071692e+000	1.554994e+000	1.662396e+000	1.625367e+000	5.019287e+000	2.380465e+000	4.630309e+000
2208	5.087236e+002	1.659126e+002	4.046627e+002	9.986421e+002	4.657631e+002	7.343111e+002	2.384243e+002	1.375439e+003
2209	6.119580e+002	1.815788e+002	4.339943e+002	9.988689e+002	4.689759e+002	1.029774e+003	1.814394e+002	8.890574e+002
2210	3.723666e+000	1.702279e+000	1.545496e+000	4.471103e+000	1.620458e+000	1.709089e+001	1.815118e+000	3.447701e+000
2211	4.420814e+000	3.132369e+000	1.141746e+001	1.774306e+001	1.138818e+001	2.192709e+001	1.294735e+001	2.596914e+001
2212	4.224293e+001	8.152033e+000	3.175190e+001	8.301305e+001	3.685645e+001	5.713557e+001	1.758661e+001	5.409696e+001
2213	1.004771e+002	3.637292e+001	1.012414e+002	1.805469e+002	6.216538e+001	1.943272e+002	5.388120e+001	1.806455e+002
2214	2.018269e+000	1.695094e+000	2.011558e+000	1.645025e+000	1.614820e+000	3.038483e+000	1.521099e+000	1.565132e+000
2215	2.017287e+000	1.693631e+000	1.130674e+001	1.904351e+001	1.215142e+001	5.796061e+000	1.445184e+001	1.107953e+001
2216	1.232196e+002	7.786889e+001	1.540273e+002	2.179015e+002	1.482637e+002	2.373126e+002	1.686545e+002	2.366717e+002
2217	5.140579e+003	3.168616e+003	4.995064e+003	9.115090e+003	4.811638e+003	8.862037e+003	2.190378e+003	8.218457e+003
2218	3.673483e+001	1.899603e+001	4.159205e+001	5.702158e+001	2.139840e+001	4.316939e+001	4.330431e+001	5.907702e+001
2219	3.836594e+000	1.689225e+000	1.524364e+000	1.635352e+000	1.609466e+000	2.899448e+000	1.519699e+000	1.555617e+000
2220	1.866117e+001	9.371706e+000	1.589842e+001	2.998752e+001	1.539191e+001	2.984786e+001	2.676217e+001	3.614130e+001
2221	3.056919e+001	1.391428e+001	1.379839e+001	2.640211e+001	1.212267e+001	2.840547e+001	1.157183e+001	2.647696e+001
2222	2.012868e+000	1.687286e+000	1.519882e+000	1.630725e+000	1.607154e+000	1.769474e+000	1.520382e+000	1.551248e+000
2223	3.240154e+002	2.196927e+002	3.628149e+002	5.580816e+002	3.700915e+002	4.200765e+002	2.467158e+002	5.455270e+002
2224	2.012125e+000	1.686695e+000	1.979287e+000	1.628130e+000	1.605964e+000	1.770599e+000	1.521431e+000	1.548911e+000
2225	5.995082e+001	2.474572e+001	9.014599e+001	1.247408e+002	1.104052e+002	1.036563e+002	5.021032e+001	9.904176e+001
2226	9.532107e+002	4.213357e+002	3.737650e+002	9.812169e+002	4.306059e+002	9.225956e+002	3.100559e+002	6.804595e+002
2227	6.541390e+002	3.712744e+002	1.164529e+003	1.064794e+003	1.083646e+003	7.798671e+002	5.941222e+002	1.380081e+003
2228	1.841990e+002	9.943430e+001	3.774864e+002	5.640901e+002	4.098135e+002	6.885806e+002	2.054365e+002	5.010001e+002
2229	1.341936e+001	1.366774e+001	2.934116e+001	6.685376e+001	3.503465e+001	4.149163e+001	2.127625e+001	4.152403e+001
2230	2.010949e+000	1.687944e+000	1.513749e+000	1.622879e+000	1.604064e+000	6.011410e+000	1.527470e+000	1.544642e+000
2231	2.700057e+001	5.342385e+000	4.043918e+001	8.033407e+001	5.500867e+001	6.539499e+001	3.058519e+001	1.172360e+002
2232	3.701270e+002	8.524053e+000	2.560297e+001	2.367515e+001	2.659018e+001	3.148162e+001	2.365846e+001	3.093061e+001
2233	6.539678e+001	6.363096e+001	1.188351e+002	3.018163e+002	5.437963e+001	1.406046e+002	1.075529e+002	9.610266e+001
2234	4.118125e+000	2.738636e+000	1.513924e+000	1.621511e+000	3.523745e+000	1.780737e+000	8.659771e+000	1.544102e+000
2235	2.011479e+000	1.692479e+000	1.514234e+000	1.621443e+000	1.604328e+000	1.782088e+000	1.535530e+000	1.544252e+000
2236	2.011764e+000	1.710747e+000	1.514770e+000	1.621487e+000	1.629632e+000	3.914900e+000	1.537416e+000	1.544514e+000
2237	2.739575e+000	1.695088e+000	1.515565e+000	4.516200e+000	6.137990e+000	8.938417e+000	1.539496e+000	4.922064e+000
2238	1.743416e+001	1.408316e+001	1.584760e+001	1.436558e+001	1.628611e+001	3.898160e+001	1.489146e+001	1.506863e+001
2239	6.927261e+001	5.215952e+001	1.000306e+002	1.485385e+002	8.330318e+001	1.129210e+002	6.932425e+001	1.394090e+002
2240	2.013506e+000	1.699854e+000	1.517769e+000	3.932745e+000	1.606338e+000	1.789614e+000	1.546093e+000	1.546698e+000
2241	6.093205e+003	4.709396e+003	1.420422e+004	1.384700e+004	1.407729e+004	1.148449e+004	1.085920e+004	1.235010e+004
2242	6.453655e+001	6.798054e+001	1.694286e+002	2.726406e+002	1.219109e+002	2.444903e+002	1.002450e+002	1.890742e+002
2243	2.650442e+001	9.349958e+000	9.697239e+000	2.468998e+001	1.121762e+001	1.517922e+001	2.044103e+001	1.959539e+001
2244	2.024256e+001	8.368941e+000	1.769265e+001	3.376625e+001	9.636097e+000	2.426667e+001	9.228329e+000	3.365335e+001
2245	2.017085e+000	1.709865e+000	1.524116e+000	2.993363e+000	1.609843e+000	1.989866e+000	1.558729e+000	4.602413e+000
2246	4.434227e+000	1.712161e+000	1.525669e+000	1.628101e+000	1.610750e+000	3.893095e+000	1.561487e+000	3.300011e+000
2247	2.018986e+000	1.714515e+000	4.939952e+000	1.629290e+000	2.277440e+000	3.535476e+000	4.164691e+000	4.921797e+000
2248	9.226198e+000	2.209960e+000	3.941309e+000	1.993370e+001	4.851427e+000	8.962573e+000	1.814237e+001	1.172615e+001
2249	2.021109e+000	1.719499e+000	1.530905e+000	1.632173e+000	1.613715e+000	1.805438e+000	1.740763e+000	1.558206e+000
2250	5.765659e+002	2.557267e+002	5.965868e+002	6.876594e+002	3.566045e+002	5.409359e+002	4.809895e+002	1.047408e+003
2251	2.023584e+000	1.724783e+000	1.534826e+000	1.635717e+000	1.615977e+000	1.809122e+000	1.576074e+000	1.561943e+000
2252	2.024971e+000	1.727545e+000	1.536856e+000	1.637605e+000	1.617196e+000	1.810969e+000	1.579176e+000	1.563980e+000
2253	5.189751e+001	1.497136e+001	3.545186e+001	1.241182e+002	2.745248e+001	1.058041e+002	1.584211e+001	8.418233e+001
2254	4.655833e+000	1.733259e+000	2.083469e+000	6.175834e+000	4.850586e+000	1.443938e+001	2.499620e+000	1.123761e+001
2255	2.796905e+001	1.214255e+001	2.195882e+001	2.571002e+001	2.375979e+001	2.642733e+001	3.175582e+001	3.444243e+001
2256	7.842976e+001	6.757135e+001	1.547329e+002	1.672967e+002	1.192805e+002	1.895088e+002	5.514689e+001	1.484177e+002
2257	2.032645e+000	1.742156e+000	1.548045e+000	3.780274e+000	1.624054e+000	1.820078e+000	1.594886e+000	2.286986e+000
2258	6.169102e+000	1.745050e+000	8.592210e+000	8.341137e+000	3.432250e+000	1.401662e+001	6.099413e+000	5.966070e+000
2259	2.036416e+000	1.748335e+000	1.552887e+000	2.681633e+000	1.627138e+000	1.823583e+000	1.601376e+000	1.581166e+000
2260	1.631314e+001	1.343256e+001	2.631144e+001	1.993441e+001	2.083096e+001	3.125915e+001	3.366172e+001	4.378512e+001
2261	2.425990e+000	1.754640e+000	1.557798e+000	4.922277e+000	3.473537e+000	1.826961e+000	1.607759e+000	1.586942e+000
2262	7.485745e+001	7.391487e+001	1.575325e+002	2.202551e+002	2.039558e+002	1.419836e+002	2.306844e+002	1.976588e+002
2263	2.044781e+000	1.760997e+000	1.562747e+000	1.666040e+000	1.633858e+000	1.830133e+000	1.614069e+000	3.201476e+000
2264	5.245243e+004	8.140664e+003	1.194493e+004	1.269073e+004	2.193845e+004	1.707744e+004	1.196771e+004	1.402859e+004
2265	2.049479e+000	1.767415e+000	1.567805e+000	1.672792e+000	1.637452e+000	1.833103e+000	1.620327e+000	1.599696e+000
2266	2.052058e+000	1.770629e+000	1.570318e+000	1.676333e+000	3.625991e+000	1.834491e+000	1.623371e+000	3.756286e+000
2267	2.054675e+000	1.773839e+000	8.151506e+000	3.683035e+001	1.935946e+001	2.430563e+001	1.133811e+001	2.421844e+001
2268	6.650638e+001	2.621181e+001	7.571325e+001	1.421156e+002	5.213215e+001	1.122761e+002	4.023265e+001	1.207737e+002
2269	7.594797e+000	4.687548e+000	4.218365e+000	1.136082e+001	4.255798e+000	1.093449e+001	6.233646e+000	8.347829e+000
2270	5.851593e+000	1.783308e+000	1.308303e+001	9.929620e+000	7.394251e+000	4.786608e+000	8.928943e+000	1.623083e+001
2271	2.832288e+000	1.786391e+000	1.616315e+001	5.897858e+000	4.967305e+000	1.499029e+001	8.687380e+000	4.927505e+000
2272	2.069078e+000	1.789417e+000	1.584605e+000	1.700160e+000	1.651305e+000	1.841094e+000	1.640349e+000	1.625269e+000
2273	2.270833e+001	7.668664e+000	1.555264e+001	2.225798e+001	1.938086e+001	2.090112e+001	9.003175e+000	2.344961e+001
2274	2.075802e+000	1.795408e+000	1.588908e+000	1.709024e+000	1.655532e+000	1.842517e+000	1.645337e+000	1.633298e+000
2275	2.079138e+000	1.798259e+000	1.590966e+000	1.713640e+000	1.657685e+000	1.891295e+000	2.387147e+000	1.637512e+000
2276	4.687785e+001	1.801062e+000	3.472622e+000	7.922386e+000	1.659850e+000	1.894455e+000	1.135945e+001	9.295698e+000
2277	2.185413e+000	1.803766e+000	1.594790e+000	6.229983e+000	1.662182e+000	1.843722e+000	1.651948e+000	1.645772e+000
2278	2.072983e+001	9.902608e+000	1.480146e+001	2.624591e+001	1.699229e+001	2.720538e+001	8.876543e+000	2.303276e+001
2279	1.434409e+004	4.492666e+001	6.354079e+001	6.102699e+001	9.227414e+001	8.324505e+001	6.171554e+001	9.495919e+001
2280	4.809226e+002	2.023749e+002	9.547597e+002	1.226397e+003	5.164703e+002	8.570851e+002	1.627654e+002	1.203776e+003
2281	2.102292e+000	1.813595e+000	1.601078e+000	2.004185e+000	3.036513e+000	1.921198e+000	1.658690e+000	2.999589e+000
2282	2.665408e+000	3.180373e+000	1.602297e+000	4.919514e+000	1.673464e+000	4.613255e+000	2.871696e+000	1.668192e+000
2283	2.111004e+000	1.817780e+000	1.603216e+000	1.754904e+000	1.675721e+000	1.509349e+001	1.661037e+000	1.672464e+000
2284	2.856517e+000	1.819673e+000	4.675536e+000	5.740409e+000	1.678060e+000	2.053326e+000	2.176007e+000	1.677095e+000
2285	2.120392e+000	1.821413e+000	1.604786e+000	1.766469e+000	1.680377e+000	1.840392e+000	1.662505e+000	1.681757e+000
2286	1.087356e+001	2.361562e+000	6.333041e+000	5.356555e+000	1.895442e+000	3.416177e+000	4.753468e+000	5.974053e+000
2287	2.130051e+000	3.045437e+000	1.955918e+000	2.602845e+000	1.685126e+000	1.837783e+000	3.561778e+000	2.579225e+000
2288	3.353121e+000	5.016143e+000	3.195470e+000	1.053325e+001	9.669879e+000	1.231409e+001	9.408431e+000	9.727609e+000
2289	2.140400e+000	1.826669e+000	1.605621e+000	1.790716e+000	1.689784e+000	1.834330e+000	2.666519e+000	1.700732e+000
2290	1.779871e+004	1.169753e+004	1.042729e+004	2.046085e+004	1.062835e+004	2.457063e+004	7.970228e+003	1.867237e+004
2291	5.943068e+000	1.828114e+000	3.965892e+000	1.018717e+001	7.772116e+000	2.366697e+001	5.044327e+000	7.570744e+000
2292	2.157087e+000	1.965838e+000	1.603747e+000	1.810198e+000	1.696817e+000	1.827569e+000	1.660447e+000	1.715269e+000
2293	9.070901e+000	9.173869e+000	4.716922e+000	4.797525e+000	9.957037e+000	1.024456e+001	7.290600e+000	5.149610e+000
2294	2.169037e+000	1.828519e+000	1.601257e+000	1.823633e+000	3.668589e+000	1.824175e+000	1.657396e+000	1.724982e+000
2295	2.175217e+000	1.828228e+000	1.599472e+000	6.256777e+000	1.703856e+000	1.818607e+000	1.655426e+000	2.901012e+000
2296	1.194851e+001	3.327142e+000	6.222032e+000	1.133740e+001	4.210371e+000	5.780766e+000	4.107107e+000	1.171619e+001
2297	2.287227e+000	3.784062e+000	1.805483e+000	1.926445e+000	1.954923e+000	2.032350e+000	1.835011e+000	1.911038e+000
2298	2.280430e+000	2.046919e+000	1.810867e+000	1.925627e+000	1.948466e+000	2.028615e+000	1.833309e+000	1.909186e+000
2299	2.273830e+000	2.964589e+000	1.815681e+000	1.924594e+000	1.942085e+000	2.024781e+000	1.831311e+000	2.180398e+000
2300	9.749847e+002	7.271107e+002	1.224440e+003	1.363563e+003	1.433701e+003	1.360261e+003	1.012584e+003	1.891107e+003
2301	2.260848e+000	2.042939e+000	1.823731e+000	1.921939e+000	1.929260e+000	2.016755e+000	1.826525e+000	1.902524e+000
2302	2.254638e+000	2.041006e+000	1.827156e+000	2.481232e+000	3.407999e+000	2.730874e+000	1.823741e+000	1.900045e+000
2303	2.248467e+000	2.038692e+000	1.829923e+000	6.976541e+000	1.916621e+000	4.470477e+000	2.367106e+000	2.292811e+000
2304	2.242460e+000	2.036128e+000	1.832015e+000	1.916680e+000	2.494163e+000	2.618404e+000	1.817503e+000	1.893955e+000
2305	2.623897e+000	2.033341e+000	1.833900e+000	2.064239e+000	3.355005e+000	1.999775e+000	2.586788e+000	1.010515e+001
2306	4.487916e+000	3.801427e+000	1.835243e+000	2.473295e+000	3.492937e+000	1.995320e+000	2.317428e+000	4.563017e+000
2307	2.225121e+000	2.026977e+000	1.836174e+000	1.909927e+000	1.892144e+000	1.990808e+000	1.806571e+000	1.883745e+000
2308	2.219619e+000	2.023468e+000	1.836700e+000	1.907386e+000	1.886046e+000	2.604591e+000	1.802548e+000	1.879989e+000
2309	2.214121e+000	2.019661e+000	1.836812e+000	1.904701e+000	1.879948e+000	1.981707e+000	1.798341e+000	1.876135e+000
2310	2.208854e+000	2.710033e+000	1.836525e+000	1.901913e+000	8.688094e+000	1.977098e+000	1.793996e+000	1.872102e+000
2311	8.479454e+001	8.647090e+000	4.564205e+001	1.296246e+002	2.443222e+001	8.608602e+001	2.878131e+001	9.744626e+001
2312	2.198350e+000	2.007072e+000	1.834835e+000	1.895943e+000	1.862122e+000	1.967786e+000	1.784936e+000	1.863652e+000
2313	1.320759e+001	1.145751e+001	2.515691e+000	8.314824e+000	6.441197e+000	2.483987e+001	4.334072e+000	1.690983e+001
2314	2.188577e+000	1.997796e+000	1.831733e+000	8.349472e+000	1.850481e+000	1.958319e+000	1.775251e+000	5.283892e+000
2315	8.520845e+000	1.992900e+000	9.317070e+000	5.676689e+000	7.513782e+000	9.449660e+000	4.109433e+000	1.062765e+001
2316	2.411202e+002	1.580421e+002	3.463443e+002	5.747854e+002	3.100342e+002	4.243826e+002	2.600783e+002	3.793988e+002
2317	2.174694e+000	1.982652e+000	2.884677e+000	2.075147e+000	1.833236e+000	1.944100e+000	1.760066e+000	1.840543e+000
2318	7.505058e+001	4.299476e+001	1.302752e+002	1.765774e+002	1.147399e+002	1.518664e+002	5.173857e+001	1.391604e+002
2319	6.324722e+001	8.031940e+001	1.139631e+002	5.130431e+001	8.526875e+001	8.856086e+001	8.877074e+001	7.530558e+001
2320	2.161026e+000	1.966442e+000	1.814973e+000	2.159093e+000	1.816598e+000	1.929952e+000	1.744144e+000	1.825615e+000
2321	2.156677e+000	1.960831e+000	1.811284e+000	1.863850e+000	2.733949e+000	1.925238e+000	1.739053e+000	1.820475e+000
2322	2.152575e+000	1.955189e+000	1.807422e+000	1.859866e+000	1.805802e+000	1.920544e+000	1.733335e+000	1.815318e+000
2323	1.829915e+003	4.086990e+002	8.031367e+002	7.324341e+002	6.646030e+002	8.199337e+002	5.326899e+002	9.781513e+002
2324	7.087599e+000	1.943608e+000	1.799055e+000	1.851768e+000	1.926927e+001	4.313565e+000	4.354669e+000	1.804857e+000
2325	8.739894e+001	7.711750e+001	1.802848e+002	2.706464e+002	1.140374e+002	2.673596e+002	1.113396e+002	2.708218e+002
2326	2.136232e+000	1.931739e+000	1.789876e+000	1.843303e+000	1.784873e+000	1.902098e+000	1.711214e+000	1.837803e+000
2327	1.536236e+002	1.050050e+002	2.082200e+002	2.875784e+002	1.579939e+002	2.046911e+002	1.698509e+002	2.832917e+002
2328	2.592184e+002	9.828515e+001	2.799986e+002	9.226586e+002	4.007305e+002	5.927664e+002	2.053680e+002	6.016124e+002
2329	2.125496e+000	1.913721e+000	1.775013e+000	1.830560e+000	1.854193e+000	2.653192e+000	1.694616e+000	1.777905e+000
2330	3.943235e+001	2.457970e+001	3.499446e+001	4.096451e+001	3.463390e+001	6.729439e+001	1.142451e+001	5.000370e+001
2331	2.118469e+000	1.901637e+000	1.764521e+000	1.821891e+000	1.760129e+000	1.879908e+000	1.683513e+000	1.767038e+000
2332	2.115010e+000	3.924944e+000	1.759090e+000	1.817471e+000	4.124099e+000	2.371442e+000	1.678018e+000	1.761598e+000
2333	7.531511e+000	7.126959e+000	7.407092e+000	1.119537e+001	6.249436e+000	1.177854e+001	1.795429e+000	1.619930e+001
2334	2.274873e+000	1.883495e+000	1.748012e+000	4.023050e+000	1.746132e+000	5.922200e+000	3.540521e+000	1.960942e+000
2335	3.069386e+001	2.456561e+001	6.437240e+001	1.559934e+001	4.938071e+001	7.166522e+001	1.051796e+002	5.812315e+001
2336	2.102106e+000	1.871470e+000	1.736611e+000	1.799726e+000	1.737096e+000	1.859074e+000	1.656561e+000	1.739779e+000
2337	2.758753e+000	1.865486e+000	1.730846e+000	1.795308e+000	1.841187e+000	1.855131e+000	1.651267e+000	1.734406e+000
2338	1.037235e+001	3.197303e+000	1.764680e+000	5.035385e+000	1.327685e+001	7.882203e+000	6.024664e+000	5.063159e+000
2339	5.273484e+001	5.183336e+000	5.065113e+001	8.340398e+001	3.972455e+001	7.460897e+001	3.147994e+001	8.742978e+001
2340	9.528329e+001	6.974262e+001	1.977982e+002	2.337403e+002	1.713873e+002	2.479894e+002	1.248528e+002	2.837939e+002
2341	2.087348e+000	1.841958e+000	1.707578e+000	1.777507e+000	1.715869e+000	1.840586e+000	1.630876e+000	1.713009e+000
2342	2.084618e+000	1.836221e+000	1.701646e+000	1.773088e+000	1.711747e+000	1.836387e+000	1.625953e+000	1.707738e+000
2343	8.881663e+001	1.830496e+000	1.695844e+000	1.768710e+000	2.543897e+000	1.832887e+000	2.166540e+000	1.702525e+000
2344	2.079248e+000	1.824884e+000	1.690054e+000	1.764336e+000	1.703881e+000	1.829456e+000	1.616344e+000	1.697372e+000
2345	3.316051e+001	3.593202e+001	1.800427e+001	3.509296e+001	5.268441e+001	3.626568e+001	2.865509e+001	6.199630e+001
2346	4.643165e+000	1.813951e+000	5.532866e+000	1.105081e+001	8.795726e+000	6.969618e+000	5.593663e+000	1.477104e+001
2347	7.267619e+001	4.367372e+001	9.146605e+001	1.764921e+002	1.242752e+002	1.337108e+002	3.652642e+002	1.534446e+002
2348	4.978060e+001	4.316687e+001	9.089958e+001	1.017339e+002	1.059264e+002	1.208858e+002	6.131112e+001	9.538453e+001
2349	4.955350e+001	4.404350e+001	7.886627e+001	1.115864e+002	6.281574e+001	9.319161e+001	2.179931e+001	1.052531e+002
2350	4.403948e+001	1.485523e+001	3.185261e+001	9.993242e+001	1.582444e+001	7.034486e+001	1.741352e+001	8.739344e+001
2351	2.974810e+000	1.787922e+000	1.650064e+000	3.375990e+000	3.687092e+000	1.807747e+000	3.067819e+000	2.051950e+000
2352	2.060219e+000	1.783014e+000	1.644565e+000	1.730464e+000	1.675344e+000	5.961122e+000	1.581543e+000	1.657945e+000
2353	2.058072e+000	1.778227e+000	1.639099e+000	1.726411e+000	1.672147e+000	1.802639e+000	8.541688e+000	1.653346e+000
2354	1.735638e+001	1.154251e+001	2.649367e+001	4.593210e+001	3.030552e+001	4.769567e+001	2.357757e+001	3.798122e+001
2355	2.053922e+000	5.461116e+000	4.966848e+000	3.233632e+000	8.702091e+000	3.029264e+000	6.882686e+000	5.093857e+000
2356	1.310437e+002	1.072620e+002	1.351212e+002	2.678489e+002	1.824266e+002	1.228228e+002	2.801593e+001	2.019154e+002
2357	6.605852e+000	7.251650e+000	2.106619e+001	1.348462e+001	1.410668e+001	1.672028e+001	1.825786e+001	1.619488e+001
2358	1.157990e+001	1.022871e+001	7.014887e+000	2.473323e+001	1.238359e+001	1.858002e+001	3.461912e+000	2.420537e+001
2359	9.018738e+001	5.473528e+001	1.399818e+002	2.631706e+002	1.147197e+002	2.637970e+002	9.606456e+001	1.999263e+002
2360	2.044532e+000	2.412411e+000	5.332144e+000	2.260669e+000	2.386528e+000	3.969502e+000	8.657588e+000	1.623058e+000
2361	2.042823e+000	1.743550e+000	1.598734e+000	1.695911e+000	1.649061e+000	1.784601e+000	1.550802e+000	1.619074e+000
2362	2.382714e+000	1.786698e+000	3.499185e+000	3.658929e+000	2.897869e+000	2.237518e+000	4.571856e+000	7.549405e+000
2363	2.039560e+000	1.736102e+000	1.589727e+000	1.901592e+000	1.644077e+000	1.781077e+000	1.545302e+000	1.611422e+000
2364	2.038008e+000	1.732593e+000	1.585257e+000	1.685506e+000	1.641670e+000	1.779457e+000	1.542742e+000	1.607666e+000
2365	2.036643e+000	1.729175e+000	1.830612e+000	2.944319e+000	1.639363e+000	1.777962e+000	1.540388e+000	1.604077e+000
2366	9.726057e+000	1.963003e+000	1.037342e+001	1.280329e+001	5.400087e+000	6.832120e+000	1.347661e+001	1.293831e+001
2367	3.002245e+000	1.722716e+000	2.202822e+000	1.707810e+000	1.634977e+000	1.631777e+001	5.252962e+000	1.597129e+000
2368	2.032033e+000	1.719719e+000	1.745214e+000	1.672671e+000	2.707872e+000	1.774057e+000	2.469003e+000	1.593810e+000
2369	2.489999e+002	1.324832e+002	2.306994e+002	4.363540e+002	2.264619e+002	3.892331e+002	1.388902e+002	3.031875e+002
2370	2.050013e+000	1.714081e+000	3.541914e+000	4.189186e+000	1.628956e+000	4.354942e+000	3.709526e+000	4.816512e+000
2371	1.341240e+002	4.737170e+001	1.195748e+002	2.215651e+002	1.431481e+002	2.027391e+002	8.008770e+001	1.538948e+002
2372	2.026990e+000	1.708962e+000	1.554782e+000	1.661026e+000	1.625339e+000	1.770155e+000	2.127259e+000	4.632946e+000
2373	5.910333e+002	2.896653e+002	7.289999e+002	1.298495e+003	4.752331e+002	1.350522e+003	3.607734e+002	1.112976e+003
2374	2.024764e+000	1.704400e+000	1.548449e+000	1.655756e+000	1.621990e+000	1.768779e+000	1.524228e+000	3.268116e+000
2375	2.023826e+000	1.702312e+000	1.545442e+000	2.169743e+000	1.620429e+000	2.226450e+000	1.523147e+000	1.573416e+000
2376	2.022733e+000	3.242939e+000	2.744581e+000	1.650778e+000	4.049185e+000	1.767779e+000	1.522166e+000	1.570886e+000
2377	2.021725e+000	1.698552e+000	2.408690e+000	1.648452e+000	1.617673e+000	1.767418e+000	4.860685e+000	1.668557e+000
2378	3.640804e+000	1.696904e+000	1.537384e+000	2.708165e+000	1.616238e+000	5.523981e+000	1.520558e+000	3.462625e+000
2379	2.620732e+001	7.094066e+000	2.621111e+001	8.150802e+001	2.424065e+001	3.847660e+001	1.256027e+001	4.711722e+001
2380	1.329493e+002	4.463522e+001	1.059286e+002	1.418921e+002	1.413204e+002	1.549822e+002	4.486185e+001	2.459548e+002
2381	2.018490e+000	1.692726e+000	1.530517e+000	1.639991e+000	1.612667e+000	1.766884e+000	1.519121e+000	1.560073e+000
2382	6.223611e+001	2.190030e+000	1.528532e+000	4.045950e+000	2.933245e+000	4.535595e+000	1.518899e+000	5.735276e+000
2383	2.016996e+000	1.690595e+000	1.526673e+000	1.636308e+000	1.610676e+000	1.767179e+000	1.518912e+000	1.556494e+000
2384	2.016385e+000	1.689764e+000	1.524968e+000	1.634620e+000	1.609763e+000	1.767423e+000	1.529984e+000	1.554893e+000
2385	5.464058e+000	1.689061e+000	2.603371e+000	4.623683e+000	2.394110e+000	1.767757e+000	4.546566e+000	2.658231e+000
2386	2.015358e+000	1.688486e+000	3.281786e+000	1.631558e+000	2.817015e+000	1.768182e+000	2.146420e+000	1.552001e+000
2387	4.797235e+000	1.688047e+000	1.520608e+000	1.630172e+000	1.607499e+000	1.768687e+000	1.519713e+000	1.589575e+000
2388	1.506119e+002	2.436762e+001	3.327482e+001	5.269771e+001	5.220446e+001	5.530415e+001	3.993339e+001	5.654098e+001
2389	2.014092e+000	1.687532e+000	1.518456e+000	1.627690e+000	1.606367e+000	1.769977e+000	1.520910e+000	1.548515e+000
2390	1.369381e+001	1.313578e+001	1.625724e+001	2.110616e+001	4.219594e+000	1.483518e+001	1.851943e+001	2.090066e+001
2391	2.011627e+001	6.093564e+000	1.739234e+001	9.460340e+001	9.009051e+001	9.726981e+001	4.146230e+001	4.224518e+001
2392	5.615323e+000	1.687815e+000	1.516169e+000	3.329288e+000	2.159652e+000	4.225644e+000	1.523576e+000	5.207382e+000
2393	2.013250e+000	1.688113e+000	1.515626e+000	1.623984e+000	1.604926e+000	1.773357e+000	1.524720e+000	2.067719e+000
2394	2.540728e+000	1.688559e+000	1.515282e+000	1.623316e+000	1.604738e+000	5.010578e+000	1.525944e+000	1.545006e+000
2395	1.342154e+002	3.928598e+001	6.215152e+001	1.546645e+002	6.033652e+001	7.671965e+001	3.357248e+001	1.162540e+002
2396	3.905735e+000	1.689876e+000	1.515036e+000	1.622303e+000	1.604525e+000	1.321729e+001	1.528728e+000	1.544404e+000
2397	1.055020e+002	1.954749e+001	9.751820e+001	1.711001e+002	8.846993e+001	1.841327e+002	2.376007e+001	1.787447e+002
2398	3.245482e+000	2.056070e+000	1.915335e+000	3.018130e+000	1.604671e+000	2.450095e+000	5.381867e+000	1.544258e+000
2399	2.013566e+000	1.692768e+000	1.515517e+000	1.621601e+000	1.604789e+000	2.779393e+000	1.533753e+000	1.544354e+000
2400	5.521743e+002	4.071503e+002	8.355859e+002	1.412225e+003	8.116287e+002	1.255550e+003	3.291498e+002	9.752718e+002
2401	2.014096e+000	1.695275e+000	1.516486e+000	1.621676e+000	1.605269e+000	1.783427e+000	1.537578e+000	1.544896e+000
2402	5.120484e+000	2.267397e+000	1.206919e+001	5.717563e+000	3.621739e+000	1.903795e+001	3.752806e+000	1.545346e+000
2403	4.856218e+002	2.538941e+002	2.601107e+002	7.143868e+002	3.260301e+002	6.866467e+002	1.806301e+002	5.596362e+002
2404	4.670990e+000	2.730129e+000	1.474984e+001	7.149318e+000	9.283995e+000	1.159287e+001	1.544041e+000	9.708820e+000
2405	2.015898e+000	1.701607e+000	1.519782e+000	1.623169e+000	2.622084e+000	1.789728e+000	1.546386e+000	1.547334e+000
2406	2.016539e+000	1.703509e+000	1.520895e+000	1.623821e+000	1.607616e+000	1.791395e+000	1.548781e+000	1.548226e+000
2407	2.017218e+000	1.705414e+000	1.969366e+000	2.817836e+000	1.608263e+000	1.793092e+000	1.551272e+000	1.549226e+000
2408	3.412960e+000	1.869269e+000	1.523424e+000	1.625468e+000	2.027782e+000	3.200753e+000	2.246360e+000	1.550346e+000
2409	2.018750e+000	2.622077e+000	1.524846e+000	6.769347e+000	1.609702e+000	7.375929e+000	1.556487e+000	6.805054e+000
2410	2.019599e+000	1.711816e+000	1.648816e+001	1.627572e+000	1.610580e+000	1.798383e+000	1.559204e+000	3.597856e+000
2411	2.265747e+002	9.223703e+001	2.866879e+002	5.796402e+002	2.772617e+002	5.070917e+002	1.398334e+002	4.599019e+002
2412	5.142169e+000	1.716543e+000	1.530017e+000	1.630144e+000	1.612441e+000	1.802095e+000	1.564814e+000	1.556005e+000
2413	1.606085e+002	1.569268e+002	1.104928e+002	1.444726e+002	1.868864e+002	1.354318e+002	1.601833e+002	1.981570e+002
2414	5.478292e+000	1.721656e+000	2.075979e+000	9.056544e+000	3.757300e+000	6.589360e+000	2.430544e+000	7.449369e+000
2415	4.416970e+000	1.724283e+000	6.794554e+000	1.756362e+000	5.668630e+000	8.790847e+000	4.859291e+000	1.644762e+000
2416	2.026267e+000	1.726995e+000	2.610634e+000	1.636665e+000	1.616760e+000	1.809546e+000	1.576696e+000	1.563391e+000
2417	2.027596e+000	1.729784e+000	3.910012e+000	1.638583e+000	1.617983e+000	1.811443e+000	1.579767e+000	1.565335e+000
2418	2.029022e+000	1.732610e+000	3.469636e+000	1.640627e+000	1.619249e+000	1.813298e+000	1.582884e+000	1.567516e+000
2419	4.847032e+000	2.288801e+000	1.543907e+000	4.026263e+000	1.825344e+000	6.653695e+000	4.739883e+000	4.205603e+000
2420	2.032196e+000	1.738496e+000	1.546191e+000	1.645071e+000	1.621937e+000	1.817008e+000	1.589207e+000	1.572217e+000
2421	2.033852e+000	1.741509e+000	1.548525e+000	1.647447e+000	1.623371e+000	1.818823e+000	1.592400e+000	1.574721e+000
2422	2.035561e+000	1.744554e+000	2.930384e+000	1.649967e+000	1.624830e+000	1.820648e+000	1.595569e+000	1.577326e+000
2423	2.261341e+000	4.705831e+000	1.003821e+001	4.912275e+000	7.636697e+000	5.457874e+000	1.598760e+000	5.355176e+000
2424	2.039207e+000	2.961911e+000	1.555744e+000	1.655344e+000	1.627919e+000	1.824166e+000	1.601971e+000	3.662721e+000
2425	1.954868e+001	9.080241e+000	1.767049e+001	4.101247e+001	2.474116e+000	1.974005e+001	8.681455e+000	3.525411e+001
2426	2.043358e+000	1.757082e+000	1.560749e+000	2.017436e+000	1.631172e+000	1.827547e+000	1.608436e+000	1.588731e+000
2427	2.045548e+000	1.827089e+000	1.563279e+000	1.664307e+000	1.632871e+000	2.144949e+000	1.994125e+000	1.591817e+000
2428	2.226497e+002	5.064431e+001	2.859043e+002	4.192031e+002	1.440280e+002	2.899769e+002	2.128398e+002	4.393523e+002
2429	1.911384e+002	1.606246e+002	2.236539e+002	3.306881e+002	1.308669e+002	2.954432e+002	2.377663e+002	3.142186e+002
2430	2.052519e+000	4.878421e+000	1.570801e+000	1.674350e+000	1.638227e+000	1.833697e+000	1.620891e+000	3.775035e+001
2431	2.055056e+000	1.773134e+000	2.731593e+000	1.677919e+000	1.640067e+000	1.835077e+000	8.430562e+000	1.605058e+000
2432	2.057697e+000	1.776331e+000	1.575799e+000	1.681662e+000	1.641949e+000	3.007330e+000	1.626916e+000	1.608594e+000
2433	2.060456e+000	1.779486e+000	1.605580e+001	1.685456e+000	1.680892e+000	1.837613e+000	2.687845e+000	1.923788e+000
2434	2.063165e+000	1.782642e+000	1.580719e+000	2.362429e+000	1.809844e+000	1.838757e+000	1.632636e+000	1.615915e+000
2435	2.066211e+000	1.785787e+000	5.548916e+000	2.947985e+000	1.647784e+000	2.265337e+000	1.635394e+000	1.619624e+000
2436	2.069246e+000	1.788865e+000	9.143926e+000	1.697666e+000	1.649896e+000	1.840761e+000	1.638077e+000	1.623539e+000
2437	2.072385e+000	1.791874e+000	1.661537e+000	4.974981e+000	1.662286e+000	2.217324e+000	1.640695e+000	3.978970e+000
2438	2.075498e+000	3.181677e+000	4.233558e+000	1.706343e+000	1.653912e+000	1.842352e+000	1.643169e+000	1.631441e+000
2439	2.078958e+000	1.797763e+000	1.591875e+000	1.710912e+000	4.920260e+000	1.842974e+000	1.645523e+000	1.955561e+000
2440	1.025181e+001	1.800586e+000	1.593978e+000	1.715584e+000	1.658252e+000	1.843480e+000	1.647824e+000	1.639656e+000
2441	5.926199e+000	2.249683e+000	1.595874e+000	4.654512e+000	1.660445e+000	3.954312e+000	2.525210e+000	1.643892e+000
2442	2.778618e+000	1.806082e+000	5.756229e+000	3.729585e+000	1.662630e+000	4.814297e+000	1.652002e+000	5.617107e+000
2443	7.200604e+000	1.808647e+000	2.798205e+000	9.925553e+000	3.240223e+000	1.168577e+001	1.821060e+000	7.190587e+000
2444	1.211948e+001	6.793947e+000	1.166238e+001	3.979913e+001	5.399012e+001	3.773578e+001	6.187869e+001	2.558336e+001
2445	2.101505e+000	1.813490e+000	1.602460e+000	1.859298e+000	1.669303e+000	1.843949e+000	1.656999e+000	1.661233e+000
2446	2.106145e+000	1.815679e+000	1.603723e+000	2.054922e+000	1.671558e+000	1.843592e+000	1.658334e+000	1.665776e+000
2447	2.110049e+000	1.817783e+000	1.604956e+000	1.751472e+000	1.673811e+000	2.445507e+000	2.280702e+000	1.670359e+000
2448	2.114586e+000	1.819817e+000	1.605955e+000	3.524009e+000	1.676107e+000	1.842373e+000	1.660487e+000	1.674912e+000
2449	2.119071e+000	1.821634e+000	1.606763e+000	1.762731e+000	1.678404e+000	1.841500e+000	1.661257e+000	1.679533e+000
2450	2.123790e+000	1.823289e+000	1.607290e+000	1.768516e+000	1.680710e+000	1.840399e+000	1.661803e+000	1.684194e+000
2451	2.128664e+000	1.824784e+000	1.607704e+000	3.850860e+000	1.683011e+000	1.839117e+000	2.177304e+000	1.688861e+000
2452	2.133631e+000	1.826111e+000	1.607894e+000	1.780571e+000	1.685326e+000	1.837655e+000	1.662210e+000	1.693642e+000
2453	2.454098e+000	1.827253e+000	1.607902e+000	1.786778e+000	1.693804e+000	4.388979e+000	1.662058e+000	1.698390e+000
2454	1.170824e+003	4.605270e+002	1.293965e+003	2.166590e+003	1.055238e+003	1.973874e+003	4.615015e+002	2.060161e+003
2455	6.275108e+004	1.939138e+004	3.463064e+004	4.755827e+004	4.334889e+004	4.663671e+004	3.278385e+004	6.138013e+004
2456	2.155145e+000	1.829472e+000	2.471722e+000	2.646456e+000	5.947254e+000	8.259988e+000	2.691977e+000	1.712793e+000
2457	2.295670e+000	3.249137e+000	1.605521e+000	5.959333e+000	1.697065e+000	1.094260e+001	1.658826e+000	6.477027e+000
2458	2.166668e+000	3.142776e+000	1.604251e+000	5.389146e+000	4.166421e+000	4.590318e+000	6.063698e+000	8.789069e+000
2459	2.172899e+000	1.829642e+000	2.469057e+000	3.285988e+000	1.701557e+000	1.821230e+000	1.655472e+000	1.727325e+000
2460	2.179145e+000	2.400184e+000	1.600878e+000	1.832913e+000	1.703771e+000	3.347998e+000	1.653324e+000	1.732208e+000
2461	1.317393e+003	1.159446e+003	2.151960e+003	8.951024e+002	1.240115e+003	1.371487e+003	1.669847e+003	1.107383e+003
2462	2.276134e+000	2.049259e+000	1.816395e+000	1.923760e+000	1.945631e+000	2.024971e+000	1.831688e+000	1.906870e+000
2463	2.269634e+000	2.048089e+000	1.820911e+000	1.922665e+000	1.939294e+000	2.021424e+000	1.829562e+000	1.904785e+000
2464	7.348991e+001	1.942576e+001	7.412094e+001	1.405212e+002	6.849913e+001	1.285142e+002	3.892975e+001	1.455453e+002
2465	2.256774e+000	2.044772e+000	4.264322e+000	8.979764e+000	1.926685e+000	5.295489e+000	1.824516e+000	6.688453e+000
2466	1.098476e+002	5.321499e+001	3.230060e+000	8.495410e+001	1.455439e+001	4.308382e+001	3.348201e+000	3.124845e+001
2467	2.244882e+000	2.040197e+000	1.833925e+000	2.324829e+000	1.914230e+000	2.004483e+000	1.818496e+000	1.894254e+000
2468	1.547894e+001	3.063060e+000	7.608625e+000	4.393389e+001	4.140843e+001	4.964943e+001	2.529380e+001	2.886130e+001
2469	1.467114e+001	1.383051e+001	2.832458e+001	3.185233e+001	2.025367e+001	3.727044e+001	1.702130e+001	3.051936e+001
2470	2.227585e+000	2.353979e+000	1.838722e+000	2.849006e+000	1.895756e+000	2.496700e+000	2.120732e+000	1.884358e+000
2471	2.405894e+001	1.713969e+001	1.706889e+001	5.009508e+001	1.850971e+001	4.645671e+001	2.234784e+001	3.238117e+001
2472	3.501394e+000	2.023953e+000	1.839636e+000	2.489287e+000	5.590012e+000	9.572077e+001	5.809180e+000	1.876908e+000
2473	1.110115e+001	6.084607e+000	3.107478e+000	6.023255e+000	8.159305e+000	9.149652e+000	6.048411e+000	2.351740e+000
2474	3.991067e+001	2.805980e+001	9.728309e+001	1.183190e+002	1.120240e+002	9.514684e+001	1.391554e+002	1.176414e+002
2475	2.201096e+000	2.011655e+000	1.838074e+000	1.896396e+000	1.865656e+000	3.011189e+000	1.786479e+000	2.200986e+000
2476	5.356558e+001	2.706134e+001	8.686564e+001	1.499799e+002	8.852330e+001	1.159663e+002	7.869853e+001	1.205352e+002
2477	3.295294e+004	1.601846e+002	1.952378e+002	1.629706e+002	4.051540e+002	2.102413e+002	2.173324e+002	2.602564e+002
2478	2.702773e+000	3.393059e+000	4.879556e+000	1.410418e+001	3.751875e+000	5.983792e+000	5.904557e+000	1.441535e+001
2479	2.181633e+000	3.953806e+000	1.831025e+000	3.968279e+000	2.756644e+000	1.949605e+000	2.998472e+000	1.846703e+000
2480	2.177071e+000	1.987459e+000	1.828517e+000	1.879813e+000	1.836815e+000	1.944848e+000	1.761894e+000	2.364853e+000
2481	1.545536e+001	9.423068e+000	1.049262e+001	7.491455e+000	1.123031e+001	1.022988e+001	8.466144e+000	8.723838e+000
2482	1.267238e+001	2.419225e+000	1.042995e+001	6.031383e+000	7.546110e+000	5.883140e+000	3.388800e+000	5.839969e+000
2483	1.703239e+001	1.106251e+001	1.130203e+001	1.482015e+001	1.887169e+001	1.829620e+001	1.306274e+001	1.856251e+001
2484	4.933137e+001	1.802454e+001	3.304020e+001	6.745874e+001	3.250755e+001	7.768529e+001	2.583585e+001	6.125496e+001
2485	2.155228e+000	1.960065e+000	1.811851e+000	2.736260e+000	1.942528e+000	3.742593e+000	1.735371e+000	2.097807e+000
2486	2.151127e+000	7.913994e+000	2.113974e+000	3.938065e+000	4.101465e+000	3.165517e+000	2.792215e+000	2.180471e+000
2487	5.137057e+000	9.886514e+000	1.803392e+000	1.156535e+001	6.816982e+000	7.059609e+000	1.149245e+001	1.121900e+001
2488	1.314819e+002	1.496820e+002	1.979362e+002	3.856771e+002	2.369162e+002	2.655337e+002	1.374272e+002	2.601137e+002
2489	3.163317e+001	9.591100e+000	1.082790e+001	1.714000e+001	1.579314e+001	2.819492e+001	1.422013e+001	1.788668e+001
2490	2.135559e+000	1.930672e+000	1.789676e+000	4.689343e+000	1.783088e+000	1.898254e+000	1.707627e+000	1.790349e+000
2491	1.194621e+001	7.109036e+000	1.299238e+001	2.822531e+001	2.082189e+001	2.148161e+001	1.191636e+001	2.232975e+001
2492	2.128276e+000	1.918616e+000	1.979428e+000	1.832101e+000	1.773118e+000	1.889305e+000	1.696534e+000	1.779877e+000
2493	3.325602e+002	1.612225e+002	4.278661e+002	8.694031e+002	4.192725e+002	7.715545e+002	1.711581e+002	5.341873e+002
2494	4.081276e+002	1.093679e+002	4.528562e+002	5.820442e+002	4.375187e+002	6.419154e+002	1.305554e+002	6.463435e+002
2495	4.372890e+004	3.427770e+004	3.042016e+004	5.246290e+004	5.477283e+004	5.448027e+004	4.479350e+004	5.169543e+004
2496	2.253028e+000	1.894285e+000	1.758352e+000	1.814646e+000	1.753883e+000	2.622371e+000	1.822567e+000	1.758132e+000
2497	2.111225e+000	1.888257e+000	1.752828e+000	1.810250e+000	1.749271e+000	1.867810e+000	1.669045e+000	1.752701e+000
2498	1.003591e+002	1.882173e+000	3.379021e+000	1.805868e+000	1.744662e+000	1.863818e+000	1.663692e+000	1.747277e+000
2499	4.049709e+000	6.445484e+000	7.004189e+000	1.801434e+000	1.740180e+000	1.859619e+000	7.130015e+000	1.741897e+000
2500	6.256710e+001	1.971099e+001	6.859903e+001	8.942717e+001	5.905810e+001	6.503080e+001	3.432452e+001	7.668866e+001
2501	2.098746e+000	1.864138e+000	1.729919e+000	1.792526e+000	3.434808e+000	1.851709e+000	1.647809e+000	1.731050e+000
2502	4.142358e+000	1.858482e+000	1.974013e+000	3.142871e+000	5.961124e+000	5.412890e+000	3.790759e+000	1.725681e+000
2503	7.611090e+001	3.589534e+001	1.229450e+002	1.574875e+002	1.138091e+002	1.169512e+002	8.240467e+001	1.358702e+002
2504	2.090134e+000	1.846420e+000	1.712314e+000	1.779341e+000	1.718737e+000	1.840305e+000	4.404603e+000	1.715087e+000
2505	2.132301e+000	3.222597e+000	1.706455e+000	1.774896e+000	2.493964e+000	6.373545e+000	1.627462e+000	1.709887e+000
2506	2.084813e+000	1.834937e+000	1.700572e+000	1.770542e+000	1.710654e+000	1.833154e+000	1.622606e+000	1.704613e+000
2507	2.082023e+000	1.829298e+000	1.694754e+000	2.402250e+000	1.706756e+000	1.829702e+000	3.274472e+000	1.699471e+000
2508	2.286126e+002	1.060810e+002	2.573518e+002	4.314398e+002	1.954121e+002	4.607663e+002	1.369759e+002	4.324452e+002
2509	1.775685e+002	8.189533e+001	3.153026e+002	3.773651e+002	2.191967e+002	2.851260e+002	1.150196e+002	3.567800e+002
2510	2.074495e+000	1.812707e+000	1.677243e+000	1.753238e+000	3.219829e+000	1.819692e+000	2.107819e+000	1.684202e+000
2511	3.154600e+002	1.001767e+002	5.772864e+002	7.846161e+002	4.138585e+002	6.197596e+002	2.437450e+002	8.067265e+002
2512	5.898962e+000	7.498454e+000	1.676429e+001	1.200231e+001	4.046296e+000	1.927956e+000	6.465357e+001	1.821895e+001
2513	2.067413e+000	1.796871e+000	1.660160e+000	1.740537e+000	1.684683e+000	1.810648e+000	1.590897e+000	1.669463e+000
2514	1.242969e+001	4.528791e+000	3.025815e+001	1.565348e+001	1.895691e+001	2.063863e+001	6.105945e+001	4.052488e+001
2515	1.088615e+002	1.932062e+001	3.832193e+001	6.668593e+001	5.556862e+001	6.744642e+001	3.099963e+001	7.846558e+001
2516	2.060842e+000	1.781903e+000	1.643506e+000	1.728221e+000	1.674645e+000	1.802283e+000	1.578758e+000	1.655265e+000
2517	2.058761e+000	1.777113e+000	1.638125e+000	2.397850e+000	7.517517e+000	2.685886e+000	1.574962e+000	1.650701e+000
2518	2.056732e+000	1.772445e+000	2.986720e+000	1.799696e+000	9.918021e+000	4.139328e+000	1.571194e+000	3.638435e+000
2519	1.712213e+002	8.010494e+001	9.100019e+001	2.674865e+002	1.299842e+002	2.162279e+002	1.068704e+002	1.808763e+002
2520	2.052620e+000	1.763463e+000	1.622261e+000	1.712459e+000	1.662560e+000	1.792494e+000	1.564134e+000	1.637421e+000
2521	2.963284e+001	1.259704e+001	5.436352e+001	3.534536e+001	6.429636e+001	2.002648e+001	1.949559e+002	4.082598e+001
2522	1.489403e+002	8.305973e+001	1.620373e+002	2.202188e+002	1.811221e+002	1.818915e+002	1.205014e+002	2.226613e+002
2523	2.047340e+000	1.750732e+000	2.644024e+001	1.755135e+001	6.868275e+000	2.351224e+001	7.128896e+000	3.450788e+001
2524	3.375514e+001	6.367697e+001	7.145813e+001	3.518992e+001	3.115491e+001	1.109880e+002	1.593056e+001	1.755309e+002
2525	1.250525e+001	1.742854e+000	1.350799e+001	9.619816e+000	1.081903e+001	1.411085e+001	3.052703e+001	6.656022e+000
2526	2.042306e+000	1.739134e+000	1.659711e+000	1.729751e+000	3.003211e+000	2.221404e+000	1.545768e+000	1.613110e+000
2527	2.040667e+000	1.735434e+000	1.589012e+000	1.687162e+000	1.643711e+000	1.778942e+000	1.543161e+000	2.953683e+000
2528	1.932175e+002	1.854115e+002	2.192540e+002	6.272172e+002	3.156981e+002	4.921644e+002	1.718800e+002	2.873752e+002
2529	2.037683e+000	1.728606e+000	2.117053e+000	1.680519e+000	1.639111e+000	1.775987e+000	1.538294e+000	2.080250e+000
2530	2.036270e+000	1.725388e+000	1.576462e+000	1.677219e+000	1.636901e+000	1.774622e+000	1.536047e+000	1.598701e+000
2531	1.644255e+002	8.357671e+001	1.709173e+002	2.978338e+002	1.919219e+002	2.660962e+002	1.427187e+002	3.229226e+002
2532	4.437200e+000	1.719338e+000	2.669543e+001	1.578118e+001	1.050098e+001	2.363949e+001	8.107716e+000	2.978481e+001
2533	7.551723e+000	1.716478e+000	2.777284e+000	1.189627e+001	7.260462e+000	4.870767e+000	2.429893e+000	1.365528e+001
2534	5.554075e+002	2.086318e+002	5.088773e+002	9.268654e+002	6.031256e+002	7.758737e+002	3.319364e+002	7.626958e+002
2535	2.029750e+000	1.711216e+000	1.557869e+000	1.662467e+000	1.627019e+000	3.616338e+000	1.526783e+000	1.582894e+000
2536	3.556689e+001	1.096010e+001	2.614227e+001	6.048463e+001	3.668106e+001	6.391487e+001	2.293710e+001	5.225002e+001
2537	2.027559e+000	1.706518e+000	1.551316e+000	6.270731e+000	1.623582e+000	1.853478e+000	1.777982e+000	1.577299e+000
2538	3.714049e+000	1.704352e+000	1.548299e+000	1.654531e+000	1.621996e+000	2.573420e+000	2.281515e+000	1.574633e+000
2539	2.025319e+000	1.702310e+000	1.545390e+000	4.750327e+000	1.620472e+000	1.956470e+000	1.521742e+000	7.304519e+000
2540	2.479419e+002	1.127144e+002	2.171144e+002	3.036823e+002	1.560939e+002	2.939434e+002	1.537809e+002	2.289131e+002
2541	2.023447e+000	1.698695e+000	1.540034e+000	1.647400e+000	1.617645e+000	1.766145e+000	1.519984e+000	1.567365e+000
2542	4.960736e+002	2.759720e+002	6.823988e+002	8.752278e+002	1.005844e+003	9.579276e+002	4.551514e+002	1.047346e+003
2543	1.425642e+001	9.541969e+000	1.747414e+001	3.971838e+001	1.837568e+001	3.202135e+001	1.054314e+001	3.322718e+001
2544	2.020993e+000	6.820652e+000	1.532939e+000	1.641073e+000	2.757028e+000	1.765764e+000	2.207128e+000	6.591026e+000
2545	2.020271e+000	1.693071e+000	1.530869e+000	1.639123e+000	1.612884e+000	3.965313e+000	1.518087e+000	2.011911e+000
2546	2.019600e+000	1.692012e+000	1.528940e+000	1.637306e+000	1.611853e+000	1.765983e+000	2.183294e+000	1.557393e+000
2547	2.018978e+000	1.691095e+000	2.372435e+000	1.635589e+000	1.610908e+000	1.766212e+000	1.517911e+000	1.555741e+000
2548	3.379371e+003	2.136840e+003	2.995412e+003	4.848325e+003	3.127647e+003	5.097098e+003	2.271346e+003	4.599258e+003
2549	2.017538e+000	1.689640e+000	1.523985e+000	2.648238e+000	2.032901e+000	3.569825e+000	3.190793e+000	1.552761e+000
2550	2.017404e+000	1.689123e+000	1.522616e+000	1.630982e+000	1.608545e+000	1.767427e+000	1.518593e+000	1.551436e+000
2551	9.377560e+000	3.842556e+000	2.215726e+001	2.630537e+001	1.457212e+001	3.074066e+001	6.154515e+000	1.350863e+001
2552	2.651179e+002	8.790096e+001	3.578253e+002	4.069114e+002	2.926863e+002	5.170948e+002	1.619435e+002	4.727258e+002
2553	2.016276e+000	1.688386e+000	1.519303e+000	1.627402e+000	1.606797e+000	1.769346e+000	1.520357e+000	1.548156e+000
2554	6.732355e+000	1.688397e+000	5.381746e+000	1.687704e+001	7.207568e+000	7.509132e+000	2.637507e+000	1.045026e+001
2555	2.015615e+000	1.688522e+000	1.517846e+000	1.625317e+000	1.605991e+000	1.771016e+000	1.522141e+000	2.988581e+000
2556	2.015449e+000	1.688794e+000	1.517307e+000	1.624487e+000	1.605635e+000	1.772048e+000	1.523194e+000	1.545897e+000
2557	2.550685e+000	2.031065e+000	6.705125e+000	4.109041e+000	5.176065e+000	4.681932e+000	2.502106e+000	6.779979e+000
2558	2.015625e+000	1.689753e+000	1.516512e+000	1.623139e+000	1.605231e+000	5.209096e+000	1.525653e+000	2.468552e+000
2559	1.122814e+002	4.983698e+001	1.256867e+002	1.717363e+002	9.336859e+001	2.098169e+002	6.552758e+001	2.066855e+002
2560	2.015389e+000	1.691171e+000	1.516433e+000	1.622261e+000	1.605100e+000	2.577654e+000	1.528590e+000	1.544491e+000
2561	3.217336e+001	6.250321e+000	2.044423e+001	3.410930e+001	1.630495e+001	3.884523e+001	1.085448e+001	3.750851e+001
2562	2.015581e+000	1.693074e+000	1.516836e+000	1.621783e+000	1.605232e+000	1.779024e+000	4.987730e+000	1.544478e+000
2563	1.199829e+001	6.965711e+000	2.375072e+001	3.290687e+001	6.173297e+000	4.375320e+001	3.053442e+000	2.700218e+001
2564	2.016102e+000	1.695428e+000	1.517589e+000	1.621751e+000	1.605606e+000	1.781836e+000	1.535660e+000	1.544917e+000
2565	2.016465e+000	1.696818e+000	1.518311e+000	1.621891e+000	1.605898e+000	4.268136e+000	1.537704e+000	1.545306e+000
2566	6.254166e+001	5.057292e+001	9.293652e+001	1.623247e+002	7.581323e+001	1.889702e+002	4.915840e+001	2.530851e+002
2567	1.300303e+001	7.167405e+000	2.145983e+001	1.323740e+001	7.698221e+000	1.592797e+001	1.704318e+001	1.625191e+001
2568	1.418458e+001	8.049573e+000	1.926870e+001	2.927946e+001	1.562560e+001	2.952752e+001	1.760628e+000	2.633203e+001
2569	2.319663e+000	1.703357e+000	1.650884e+000	1.623582e+000	1.851467e+000	1.789846e+000	1.687627e+000	2.421305e+000
2570	2.018960e+000	1.705246e+000	2.020446e+000	2.484295e+000	1.608288e+000	1.791533e+000	1.549108e+000	1.548963e+000
2571	1.227305e+003	7.470648e+002	1.750252e+003	2.159323e+003	1.790683e+003	1.576495e+003	1.463203e+003	2.129387e+003
2572	2.750542e+001	1.209737e+001	2.269012e+001	8.526573e+001	3.813492e+001	8.643290e+001	4.337493e+001	7.459993e+001
2573	4.897330e+000	1.711569e+000	1.765984e+000	1.627074e+000	1.610468e+000	3.498729e+000	3.113092e+000	1.552478e+000
2574	1.586061e+002	1.077872e+002	2.633159e+002	4.034712e+002	1.966013e+002	3.013414e+002	1.525636e+002	2.957155e+002
2575	2.023090e+000	1.716205e+000	1.530398e+000	1.629516e+000	2.186217e+000	1.800549e+000	1.562465e+000	1.555387e+000
2576	5.306404e+001	3.455496e+001	1.176693e+002	1.228982e+002	6.513299e+001	8.215558e+001	3.837661e+001	1.639636e+002
2577	2.723506e+001	6.999015e+000	2.038605e+001	4.467217e+001	2.773116e+001	3.552178e+001	2.619074e+001	4.873150e+001
2578	2.026356e+000	1.723777e+000	1.535926e+000	1.634042e+000	1.615234e+000	1.806210e+000	1.571248e+000	1.560551e+000
2579	2.446731e+001	9.472756e+000	2.117605e+001	7.696701e+001	1.914792e+001	5.238414e+001	1.131580e+001	3.914199e+001
2580	7.426965e+003	1.142194e+002	2.072327e+002	1.453155e+002	2.545853e+002	2.387566e+002	1.872640e+002	1.743650e+002
2581	2.030310e+000	1.732018e+000	2.612716e+000	1.639596e+000	1.618750e+000	1.811889e+000	1.580416e+000	1.566672e+000
2582	7.628206e+000	1.734887e+000	1.544324e+000	1.641683e+000	1.620015e+000	3.754104e+000	1.583546e+000	1.568919e+000
2583	2.033282e+000	1.737833e+000	2.740893e+000	1.643885e+000	1.621418e+000	1.815673e+000	2.199876e+000	2.503711e+000
2584	2.781073e+004	3.390266e+004	3.542763e+004	2.944378e+004	4.010869e+004	3.172807e+004	5.310529e+004	2.707099e+004
2585	5.802908e+000	2.036325e+000	9.590559e+000	8.151348e+000	8.185789e+000	6.929345e+000	7.705248e+000	1.062876e+001
2586	3.196249e+000	1.746954e+000	1.553727e+000	1.651231e+000	1.625599e+000	3.088907e+000	3.678413e+000	1.578907e+000
2587	2.040232e+000	1.749967e+000	3.275707e+000	6.910960e+000	3.595470e+000	6.827346e+000	1.599450e+000	4.645888e+000
2588	2.042171e+000	1.753166e+000	3.488861e+000	3.923668e+000	2.230616e+000	1.824747e+000	1.602652e+000	1.584514e+000
2589	2.044158e+000	1.756330e+000	1.561148e+000	1.659589e+000	1.630288e+000	1.826480e+000	1.605818e+000	1.587486e+000
2590	2.046250e+000	1.759529e+000	1.563671e+000	1.662613e+000	1.631946e+000	1.828159e+000	1.608991e+000	1.590528e+000
2591	2.048430e+000	1.762712e+000	1.566213e+000	1.665781e+000	1.633622e+000	1.829771e+000	1.612141e+000	1.593635e+000
2592	2.050735e+000	1.765949e+000	1.568761e+000	4.832428e+000	1.635344e+000	1.831351e+000	1.615277e+000	3.935977e+000
2593	1.432600e+001	2.385847e+001	2.795145e+001	4.517840e+001	1.016699e+001	4.475087e+001	4.759667e+001	3.933298e+001
2594	2.055600e+000	1.772397e+000	1.573830e+000	1.675907e+000	1.638931e+000	1.834305e+000	1.621320e+000	1.603560e+000
2595	3.905645e+003	1.712802e+003	5.505019e+003	7.907210e+003	5.425373e+003	1.268582e+004	8.144651e+002	8.203171e+003
2596	5.020782e+002	3.167371e+002	5.501229e+002	7.508307e+002	6.083611e+002	9.264548e+002	3.079356e+002	7.277434e+002
2597	2.063435e+000	1.782020e+000	3.395199e+000	1.687004e+000	1.644579e+000	1.947055e+000	1.630208e+000	5.949653e+000
2598	2.066312e+000	1.785110e+000	1.583694e+000	1.691131e+000	2.222561e+000	1.839324e+000	2.520448e+000	1.618001e+000
2599	2.069356e+000	1.788193e+000	4.003227e+000	1.695238e+000	1.648487e+000	1.840361e+000	1.635813e+000	1.621806e+000
2600	2.072596e+000	1.791265e+000	4.530505e+000	1.701544e+000	1.650500e+000	3.533401e+000	2.152277e+000	1.625688e+000
2601	1.323823e+001	1.794282e+000	1.031974e+001	1.139537e+001	7.985820e+000	1.011674e+001	8.017075e+000	2.052312e+001
2602	2.078821e+000	1.797255e+000	1.592831e+000	1.708249e+000	1.654624e+000	1.842849e+000	1.643375e+000	1.633668e+000
2603	8.290503e+002	3.831666e+002	1.282370e+003	1.636555e+003	6.685329e+002	1.335728e+003	3.306624e+002	1.643554e+003
2604	1.949841e+001	1.802941e+000	1.596908e+000	2.393214e+000	1.658817e+000	4.105380e+000	3.839015e+000	2.002327e+000
2605	2.089306e+000	1.805665e+000	1.598841e+000	1.722294e+000	1.660962e+000	1.844267e+000	1.649959e+000	1.646155e+000
2606	2.093072e+000	1.808285e+000	1.692891e+000	1.727173e+000	1.663168e+000	1.844473e+000	5.235455e+000	1.650457e+000
2607	1.646287e+002	1.810835e+000	1.602361e+000	1.732290e+000	1.665414e+000	1.844542e+000	1.653630e+000	1.970733e+000
2608	3.186744e+001	5.500801e+000	2.737994e+001	8.085063e+001	2.305473e+001	5.088219e+001	1.370047e+001	5.553423e+001
2609	4.785432e+000	4.463342e+000	5.086585e+000	1.742685e+000	2.006054e+000	1.844216e+000	2.504197e+001	6.603867e+000
2610	2.109183e+000	1.817811e+000	1.606438e+000	1.748122e+000	1.671952e+000	1.843812e+000	1.657948e+000	1.668134e+000
2611	2.113539e+000	1.820010e+000	1.607526e+000	1.753550e+000	1.674200e+000	1.843228e+000	1.658991e+000	1.672666e+000
2612	3.071072e+000	1.821759e+000	1.608460e+000	1.759139e+000	4.171794e+000	1.842471e+000	1.659906e+000	2.569667e+000
2613	9.137471e+003	1.832522e+001	2.582527e+001	2.781082e+001	5.974551e+001	2.769402e+001	3.079036e+001	3.729263e+001
2614	2.127385e+000	1.825125e+000	1.609775e+000	1.770735e+000	1.680991e+000	1.840428e+000	1.661100e+000	4.365199e+000
2615	2.132245e+000	1.826586e+000	1.610126e+000	2.824153e+000	1.683260e+000	1.839105e+000	1.661233e+000	1.691319e+000
2616	3.717665e+002	1.007697e+002	2.775533e+002	6.919774e+002	2.130780e+002	5.281066e+002	1.605587e+002	6.068906e+002
2617	2.142433e+000	1.828864e+000	1.610184e+000	1.788839e+000	1.687821e+000	1.835832e+000	1.660925e+000	1.700781e+000
2618	1.131389e+001	3.515877e+000	1.816221e+000	7.338530e+000	2.056490e+000	7.121859e+000	4.140325e+000	6.631242e+000
2619	2.754667e+002	1.560139e+002	1.307309e+002	4.241936e+002	2.120790e+002	3.442912e+002	1.145128e+002	2.532805e+002
2620	3.744809e+001	2.616409e+001	4.022360e+001	6.027639e+001	3.588922e+001	6.623252e+001	3.478284e+001	8.005711e+001
2621	2.164737e+000	1.830961e+000	1.607254e+000	1.814663e+000	1.696890e+000	1.826664e+000	1.657124e+000	1.719882e+000
2622	2.170668e+000	1.830875e+000	1.605871e+000	1.821341e+000	1.699152e+000	1.823800e+000	1.655448e+000	1.724834e+000
2623	2.512955e+002	5.242666e+001	8.635798e+001	2.588835e+002	1.112798e+002	4.623778e+002	3.050000e+001	2.959268e+002
2624	1.097101e+003	9.402413e+002	1.090794e+003	1.744774e+003	9.753191e+002	1.727921e+003	3.682925e+002	1.660105e+003
2625	7.899842e+001	2.896374e+001	5.078097e+001	9.999982e+001	4.713460e+001	8.855072e+001	3.040701e+001	9.854641e+001
2626	3.037722e+004	7.739450e+001	1.001128e+002	1.075893e+002	1.467882e+002	1.734670e+002	7.937486e+001	1.053114e+002
2627	2.271916e+000	2.051401e+000	1.821526e+000	1.921859e+000	1.942773e+000	2.021314e+000	1.830032e+000	1.904524e+000
2628	2.265376e+000	2.049932e+000	1.825795e+000	1.920705e+000	1.936456e+000	4.500775e+000	1.827765e+000	1.902319e+000
2629	2.259313e+000	2.660202e+000	1.829565e+000	1.919334e+000	1.930174e+000	2.013350e+000	1.825187e+000	3.361546e+000
2630	2.253252e+000	2.046248e+000	1.832812e+000	1.917804e+000	1.923904e+000	2.009216e+000	2.005926e+000	1.897301e+000
2631	2.247251e+000	3.152080e+000	1.835524e+000	1.916078e+000	2.111190e+000	2.005002e+000	4.080189e+000	1.894495e+000
2632	5.824265e+002	4.323885e+002	6.639184e+002	8.624228e+002	3.865705e+002	9.030187e+002	5.678383e+002	8.272875e+002
2633	2.235626e+000	2.038399e+000	1.839493e+000	1.912159e+000	1.905313e+000	1.996385e+000	1.812652e+000	3.669121e+000
2634	2.229753e+000	2.035318e+000	1.840810e+000	5.715212e+000	1.899235e+000	1.991858e+000	3.915423e+000	1.884928e+000
2635	2.224445e+000	2.031963e+000	1.597164e+001	9.716335e+000	5.386033e+000	9.820669e+000	2.801724e+001	7.965933e+000
2636	1.053247e+001	2.244529e+000	6.981938e+000	9.464514e+000	1.594469e+001	5.945392e+000	7.815885e+000	8.619743e+000
2637	3.916935e+002	2.584353e+002	5.302146e+002	8.865783e+002	4.834701e+002	6.205287e+002	2.392976e+002	7.033031e+002
2638	2.585033e+000	2.020495e+000	1.841894e+000	8.637623e+000	1.875076e+000	8.266789e+000	1.792562e+000	6.289633e+000
2639	2.203481e+000	3.909035e+000	1.841137e+000	1.896850e+000	1.869146e+000	1.969099e+000	1.788049e+000	1.865869e+000
2640	3.064640e+001	2.489529e+001	1.072070e+001	3.049775e+001	7.266699e+000	2.929035e+001	1.736358e+001	3.616781e+001
2641	4.045137e+001	7.527308e+001	9.789170e+001	8.316030e+001	5.754427e+001	6.403600e+001	4.539830e+002	5.094614e+001
2642	2.188796e+000	2.299331e+000	1.836763e+000	3.510483e+000	1.851719e+000	1.955046e+000	1.773774e+000	1.852607e+000
2643	2.184075e+000	3.508333e+000	1.858087e+000	2.965649e+000	1.845945e+000	1.950359e+000	1.768778e+000	1.848050e+000
2644	3.168709e+001	2.889721e+001	6.409245e+001	6.736120e+001	6.853761e+001	7.791164e+001	6.213354e+001	7.934659e+001
2645	2.695719e+000	1.986756e+000	4.063201e+000	3.805607e+000	3.355749e+000	8.758293e+000	2.156847e+000	6.679547e+000
2646	4.216807e+002	1.687187e+002	2.067860e+002	1.537373e+002	2.061802e+002	2.287956e+002	4.847513e+002	1.715568e+002
2647	1.997621e+002	1.322641e+002	1.304186e+002	2.537158e+002	2.051739e+002	2.649315e+002	7.079460e+001	1.437757e+002
2648	4.394048e+002	2.936839e+002	3.157751e+002	2.510626e+002	3.938868e+002	2.004564e+002	4.368392e+002	2.745271e+002
2649	2.043395e+001	1.964962e+000	3.638875e+000	1.862152e+000	2.300351e+000	3.918325e+000	1.737209e+000	2.746412e+000
2650	6.692967e+000	1.959411e+000	1.303835e+001	1.858207e+000	4.674386e+000	6.583772e+000	1.731687e+000	1.375643e+001
2651	7.485888e+001	1.953298e+000	1.807906e+000	1.854223e+000	1.801893e+000	1.912725e+000	1.726222e+000	1.808308e+000
2652	2.145735e+000	1.947461e+000	1.803288e+000	3.628420e+000	9.731030e+000	1.908020e+000	1.659849e+001	3.635421e+000
2653	2.141957e+000	1.941511e+000	1.799030e+000	1.846121e+000	1.791537e+000	1.903531e+000	1.715172e+000	3.140921e+000
2654	2.138180e+000	1.935538e+000	1.794265e+000	7.196981e+000	1.786411e+000	1.898958e+000	1.709600e+000	1.792476e+000
2655	4.528271e+001	1.818759e+001	2.394499e+001	2.928573e+001	3.291013e+001	2.432180e+001	2.386284e+001	3.419850e+001
2656	1.973977e+001	1.654411e+001	1.250584e+001	1.466037e+001	1.490429e+001	1.051446e+001	1.265328e+001	1.623137e+001
2657	2.127336e+000	1.917309e+000	1.779157e+000	1.829243e+000	1.771412e+000	1.885543e+000	1.692945e+000	1.776332e+000
2658	1.609241e+003	1.023779e+003	1.418840e+003	4.041361e+003	1.977034e+003	3.026142e+003	1.289932e+003	2.783355e+003
2659	5.602670e+003	3.878037e+001	5.178530e+001	7.101007e+001	6.528395e+001	1.173435e+002	5.073058e+001	9.077815e+001
2660	2.117152e+000	1.899047e+000	1.763098e+000	1.816271e+000	1.757022e+000	1.872606e+000	1.676353e+000	1.760169e+000
2661	2.113858e+000	1.892930e+000	1.757464e+000	1.811874e+000	1.752330e+000	1.868382e+000	1.670904e+000	1.754687e+000
2662	2.110671e+000	1.886825e+000	1.751877e+000	1.807459e+000	1.747770e+000	1.864219e+000	1.665527e+000	1.749310e+000
2663	1.146625e+001	4.664722e+000	4.882488e+000	3.470247e+000	3.950599e+000	7.617864e+000	4.138652e+000	5.420918e+000
2664	2.249397e+002	1.223376e+002	1.214610e+002	2.700227e+002	2.251360e+002	2.423313e+002	7.595652e+001	1.345274e+002
2665	1.571747e+002	3.037200e+001	4.370427e+001	4.689879e+001	4.589925e+001	4.709403e+001	5.924822e+001	6.099683e+001
2666	2.098535e+000	1.862672e+000	6.366852e+000	1.789814e+000	1.004952e+001	7.465949e+000	5.232021e+000	9.519453e+000
2667	2.308905e+002	8.647822e+001	8.327010e+001	1.277531e+002	1.005312e+002	1.979712e+002	8.976684e+001	1.203037e+002
2668	3.906413e+002	3.212221e+002	7.922563e+002	9.368268e+002	6.674659e+002	7.659653e+002	3.239999e+002	1.053039e+003
2669	2.090088e+000	1.845057e+000	1.711150e+000	1.776660e+000	1.717542e+000	1.837035e+000	1.629243e+000	1.711845e+000
2670	2.928823e+000	1.839268e+000	1.705260e+000	1.772292e+000	3.877994e+000	1.833428e+000	1.845162e+000	1.706659e+000
2671	2.084615e+000	1.833598e+000	1.699359e+000	1.767956e+000	1.709518e+000	1.829943e+000	1.619380e+000	1.701483e+000
2672	2.082172e+000	1.827881e+000	1.693472e+000	1.763838e+000	1.705652e+000	1.826511e+000	1.614571e+000	1.696391e+000
2673	2.079643e+000	1.822292e+000	1.687623e+000	1.759309e+000	1.701842e+000	1.823178e+000	1.609878e+000	1.691320e+000
2674	4.882322e+001	2.310928e+001	4.611220e+001	5.854486e+001	4.146872e+001	5.054427e+001	2.086853e+001	7.667659e+001
2675	5.000332e+002	2.511657e+002	6.349224e+002	9.834303e+002	1.823677e+002	3.515078e+002	1.446019e+003	1.052863e+003
2676	1.345099e+002	3.505140e+001	1.572288e+002	5.852717e+002	2.248948e+002	4.474844e+002	1.004406e+002	3.459357e+002
2677	4.587744e+001	1.972991e+001	4.132574e+001	7.130920e+001	2.289101e+001	7.301396e+001	2.439053e+001	8.150850e+001
2678	6.103310e+001	2.808081e+001	4.294635e+001	4.462615e+001	5.946129e+001	5.132341e+001	4.149691e+001	6.619024e+001
2679	2.065703e+000	1.790554e+000	1.653328e+000	4.294398e+000	1.680494e+000	2.140020e+000	4.983232e+000	1.661916e+000
2680	2.063520e+000	1.785609e+000	1.647795e+000	1.730018e+000	1.677139e+000	1.802464e+000	3.664205e+000	1.657231e+000
2681	1.241325e+002	2.929534e+001	9.078840e+001	1.615380e+002	6.232799e+001	1.231080e+002	1.004813e+002	9.927038e+001
2682	1.222618e+002	5.830413e+001	1.642740e+002	2.517525e+002	1.550469e+002	2.308325e+002	1.101480e+002	2.744236e+002
2683	1.216267e+001	8.444059e+000	2.347195e+001	1.229837e+001	1.657920e+001	2.222364e+001	3.189416e+001	1.932913e+001
2684	2.415273e+001	1.753171e+001	2.194914e+001	2.128081e+002	1.504057e+001	6.222630e+001	1.122267e+001	3.444038e+001
2685	2.053658e+000	1.762419e+000	3.705332e+000	5.809638e+000	1.661772e+000	3.965091e+000	1.561593e+000	3.446185e+000
2686	1.154765e+002	7.982351e+001	1.568609e+002	2.090448e+002	1.991257e+002	1.681943e+002	1.481730e+002	2.144520e+002
2687	2.050060e+000	1.753949e+000	1.611353e+000	1.702951e+000	1.656118e+000	1.785765e+000	1.555088e+000	1.626660e+000
2688	2.048329e+000	1.749916e+000	1.606431e+000	1.699295e+000	1.653423e+000	1.783805e+000	1.552047e+000	1.622605e+000
2689	2.046607e+000	1.745896e+000	1.601747e+000	1.695729e+000	1.650823e+000	1.781952e+000	1.549086e+000	1.618649e+000
2690	2.045003e+000	1.742076e+000	1.597143e+000	1.692214e+000	1.648283e+000	1.780127e+000	1.546211e+000	2.575474e+000
2691	2.043417e+000	1.738411e+000	1.592650e+000	2.605718e+000	1.645783e+000	1.778441e+000	1.543605e+000	1.611007e+000
2692	6.881877e+000	1.734851e+000	1.588397e+000	3.398427e+000	1.643384e+000	1.776859e+000	1.541044e+000	1.607301e+000
2693	2.040384e+000	1.731382e+000	1.337994e+001	1.841590e+001	6.692997e+000	5.048417e+000	4.559379e+000	1.928881e+001
2694	2.038908e+000	1.728091e+000	1.579795e+000	1.678873e+000	1.638786e+000	1.773994e+000	1.718107e+000	1.600237e+000
2695	1.575862e+001	4.825932e+000	1.613226e+001	2.480215e+001	1.311667e+001	2.997581e+001	1.182909e+001	1.402039e+001
2696	2.036168e+000	1.721815e+000	1.803776e+000	1.672624e+000	1.634552e+000	2.101115e+000	1.532067e+000	1.593555e+000
2697	2.034885e+000	1.718898e+000	1.682940e+000	3.065081e+000	1.632551e+000	1.770450e+000	1.530162e+000	1.634802e+000
2698	8.631656e+000	1.716128e+000	2.757235e+000	1.949405e+000	1.945185e+000	1.769458e+000	4.456422e+000	8.987310e+000
2699	2.032432e+000	1.713503e+000	3.032556e+000	1.663882e+000	1.628703e+000	1.768560e+000	1.526721e+000	1.988568e+000
2700	2.031223e+000	1.710982e+000	1.557501e+000	1.661104e+000	1.626924e+000	1.767763e+000	1.525191e+000	1.581344e+000
2701	2.030084e+000	1.708573e+000	1.554253e+000	1.658434e+000	1.625196e+000	2.948390e+000	2.323774e+000	1.578485e+000
2702	2.902010e+001	6.420574e+000	5.129791e+001	1.178006e+002	2.364140e+001	8.431236e+001	1.675774e+001	2.988558e+001
2703	2.028091e+000	1.704251e+000	1.548192e+000	1.653330e+000	1.621997e+000	1.765901e+000	1.521389e+000	1.573324e+000
2704	2.027077e+000	1.702297e+000	3.629753e+000	1.650905e+000	1.620493e+000	1.765458e+000	1.520387e+000	3.166826e+000
2705	2.026053e+000	1.700489e+000	1.542587e+000	1.648593e+000	1.619065e+000	1.765123e+000	1.519533e+000	1.568501e+000
2706	2.025194e+000	1.698774e+000	1.540043e+000	1.646346e+000	2.211082e+000	1.764895e+000	1.518797e+000	1.566226e+000
2707	2.024273e+000	1.697215e+000	6.938563e+000	1.644184e+000	1.616446e+000	1.764755e+000	1.518176e+000	1.564076e+000
2708	2.023487e+000	1.695815e+000	1.535343e+000	1.642144e+000	1.615237e+000	1.764692e+000	1.517675e+000	1.562042e+000
2709	2.022742e+000	1.694541e+000	3.960190e+000	4.798379e+000	1.614107e+000	7.929578e+000	3.393606e+000	5.922375e+000
2710	1.404669e+001	4.353001e+000	9.866763e+000	1.311092e+001	6.025668e+000	1.980680e+001	9.063255e+000	1.982563e+001
2711	2.021477e+000	1.692403e+000	1.529305e+000	1.636539e+000	1.612074e+000	1.765049e+000	1.517028e+000	3.313545e+000
2712	6.988887e+001	2.805419e+001	9.415667e+001	1.634028e+002	1.324985e+002	1.093617e+002	9.080639e+001	1.561684e+002
2713	6.112118e+000	2.060147e+000	1.287038e+001	2.561556e+001	8.255504e+000	1.905945e+001	3.669792e+001	1.921487e+001
2714	1.516844e+002	6.440986e+001	2.752900e+002	3.371688e+002	1.974570e+002	3.897768e+002	7.148063e+001	3.125609e+002
2715	1.778592e+001	6.801239e+000	2.070339e+001	2.704242e+001	1.833997e+001	1.779911e+001	1.295904e+001	2.061113e+001
2716	2.018924e+000	1.689441e+000	1.522112e+000	1.629204e+000	1.608211e+000	1.767296e+000	1.518478e+000	1.549762e+000
2717	8.181937e+001	6.014936e+001	1.356249e+002	1.007242e+002	6.954014e+001	1.091344e+002	3.039878e+001	1.852937e+002
2718	3.844268e+000	1.689182e+000	1.520210e+000	1.626866e+000	1.607181e+000	1.768766e+000	1.519887e+000	1.547816e+000
2719	8.184416e+000	3.807780e+000	4.818238e+000	6.567483e+000	8.290272e+000	5.394399e+000	2.343385e+000	1.003599e+001
2720	9.937208e+000	2.141280e+000	1.251817e+001	1.073652e+001	6.275782e+000	1.455691e+001	5.929877e+000	1.378118e+001
2721	2.017699e+000	1.689801e+000	1.518346e+000	1.624244e+000	1.606120e+000	2.352957e+000	1.522884e+000	1.545758e+000
2722	2.017611e+000	2.119066e+000	3.217271e+000	1.623589e+000	1.605865e+000	3.031859e+000	1.524125e+000	1.771766e+000
2723	2.017398e+000	1.690829e+000	1.517829e+000	1.623029e+000	1.605693e+000	2.176413e+000	3.989309e+000	2.753268e+000
2724	1.326319e+002	2.448413e+001	1.493940e+002	2.941066e+002	1.184528e+002	2.101918e+002	1.344517e+002	3.079339e+002
2725	2.017560e+000	1.692377e+000	1.517825e+000	1.622228e+000	1.605622e+000	1.776174e+000	1.528475e+000	1.544606e+000
2726	2.017678e+000	1.693353e+000	1.517969e+000	1.621991e+000	1.605674e+000	1.777461e+000	3.511397e+000	1.544605e+000
2727	2.017859e+000	1.694420e+000	1.518285e+000	1.621861e+000	1.605790e+000	1.778862e+000	1.531939e+000	1.544716e+000
2728	2.122351e+000	1.695608e+000	2.984843e+000	1.621857e+000	1.605968e+000	2.243432e+000	1.533835e+000	1.544944e+000
2729	3.109517e+002	1.597524e+002	2.455971e+002	3.859326e+002	3.203236e+002	3.947438e+002	1.441950e+002	3.295420e+002
2730	2.018688e+000	1.698318e+000	1.520002e+000	1.622124e+000	1.606511e+000	7.273087e+000	1.537848e+000	1.545738e+000
2731	1.151421e+003	6.970174e+002	1.177970e+003	1.254345e+003	1.077134e+003	1.030803e+003	2.350178e+002	4.005787e+002
2732	8.006816e+001	1.048402e+001	1.110560e+002	3.558119e+001	5.467332e+001	3.704731e+001	5.203382e+001	7.452641e+001
2733	2.020166e+000	1.703225e+000	1.522637e+000	1.804459e+000	1.607804e+000	1.788239e+000	1.544596e+000	4.142584e+000
2734	6.452856e+000	1.705070e+000	2.581125e+000	1.971499e+000	3.951496e+000	2.470866e+000	6.042673e+000	5.744577e+000
2735	2.311907e+003	1.496951e+003	2.372311e+003	3.476335e+003	3.093599e+003	3.040899e+003	2.153310e+003	2.894641e+003
2736	2.978110e+000	1.709055e+000	4.022594e+000	4.444875e+000	1.940721e+000	5.803016e+000	1.552038e+000	1.550822e+000
2737	2.022867e+000	1.711197e+000	1.527821e+000	1.626640e+000	1.610374e+000	1.795332e+000	1.554657e+000	1.552050e+000
2738	2.023737e+000	1.713418e+000	1.529374e+000	1.627737e+000	1.611170e+000	1.797157e+000	1.557370e+000	1.553406e+000
2739	2.024652e+000	1.715793e+000	1.531005e+000	2.536346e+000	1.612023e+000	3.298545e+000	1.560187e+000	1.967692e+000
2740	2.301325e+000	1.718206e+000	1.532737e+000	1.630252e+000	1.612933e+000	1.800920e+000	1.562999e+000	1.556410e+000
2741	2.026656e+000	1.720683e+000	1.534557e+000	1.631702e+000	1.613886e+000	1.802822e+000	2.310778e+000	1.558067e+000
2742	2.027766e+000	1.723253e+000	1.129239e+001	2.752618e+000	1.652488e+000	7.984690e+000	5.089646e+000	1.820340e+000
2743	2.350182e+001	1.953954e+001	6.487340e+001	5.338738e+001	1.598060e+001	3.648078e+001	2.151672e+001	6.638191e+001
2744	2.030211e+000	1.728597e+000	1.765603e+000	1.636717e+000	1.617094e+000	1.808551e+000	1.574870e+000	1.563748e+000
2745	2.781440e+001	6.338050e+000	1.548992e+002	8.582935e+001	1.028276e+002	8.762759e+001	2.602717e+001	2.141550e+002
2746	2.032953e+000	1.734216e+000	1.544759e+000	1.640625e+000	1.619580e+000	1.812413e+000	1.581047e+000	3.227154e+000
2747	2.034433e+000	1.737150e+000	1.546998e+000	1.642761e+000	1.620776e+000	1.882091e+000	1.584160e+000	3.053326e+000
2748	4.286568e+001	2.838252e+001	6.429616e+001	1.125837e+002	8.756418e+001	2.191261e+002	3.416638e+001	1.096706e+002
2749	2.037611e+000	1.743087e+000	1.551647e+000	1.768765e+000	1.623475e+000	1.818097e+000	1.590523e+000	6.424283e+000
2750	2.039335e+000	1.858702e+000	2.793926e+000	1.825065e+000	1.624885e+000	1.819946e+000	1.593719e+000	1.577869e+000
2751	2.041080e+000	1.749246e+000	1.556534e+000	1.652462e+000	1.626361e+000	1.821824e+000	1.596908e+000	2.358537e+000
2752	4.156824e+000	1.752230e+000	1.559032e+000	2.607915e+000	1.627878e+000	1.823610e+000	1.600112e+000	3.449714e+000
2753	2.044958e+000	1.755556e+000	1.561511e+000	1.658017e+000	1.629455e+000	1.825389e+000	1.603279e+000	1.586207e+000
2754	1.305437e+003	5.174398e+002	9.996232e+002	1.265155e+003	1.170413e+003	1.934218e+003	1.036389e+003	2.466833e+003
2755	1.808854e+002	5.905331e+001	1.103930e+002	1.866242e+002	1.389957e+002	1.641404e+002	7.302370e+001	2.086750e+002
2756	2.051335e+000	1.765142e+000	1.569114e+000	1.720873e+000	1.634345e+000	1.830391e+000	1.612787e+000	1.595445e+000
2757	2.607846e+001	1.768379e+000	9.663801e+000	1.080000e+001	2.472890e+001	1.847621e+001	4.935045e+001	8.559960e+000
2758	2.606726e+001	1.184297e+001	2.665464e+001	7.087824e+001	2.715583e+001	5.395085e+001	1.478880e+001	5.060055e+001
2759	2.058520e+000	1.774812e+000	1.576796e+000	1.677514e+000	1.639629e+000	1.834928e+000	1.621953e+000	1.605516e+000
2760	2.061159e+000	1.778031e+000	1.579301e+000	1.681199e+000	1.641455e+000	1.836296e+000	1.624960e+000	1.609038e+000
2761	2.374251e+001	7.111888e+000	2.127178e+001	2.283726e+001	2.055555e+001	2.903205e+001	1.672170e+001	2.306910e+001
2762	2.066600e+000	1.784371e+000	3.482287e+000	1.688857e+000	1.645237e+000	1.838785e+000	1.630690e+000	1.616308e+000
2763	1.910851e+001	2.746133e+000	2.625753e+001	3.339753e+001	1.322171e+001	1.565807e+001	1.219826e+001	3.384420e+001
2764	2.038699e+001	2.036101e+001	1.200952e+001	1.960056e+001	6.483348e+001	2.108421e+001	2.044881e+001	2.478392e+001
2765	7.985023e+000	2.239850e+000	4.300440e+000	1.421946e+001	4.499289e+000	5.538162e+000	1.048173e+001	2.064962e+001
2766	3.238292e+000	1.796626e+000	4.219662e+000	4.202057e+000	4.778231e+000	6.183415e+000	1.641261e+000	9.628247e+000
2767	2.661098e+004	1.251171e+004	2.833135e+004	4.109368e+004	3.917395e+004	3.393474e+004	3.440079e+004	3.723667e+004
2768	2.085400e+000	1.802428e+000	1.597831e+000	1.714685e+000	1.657292e+000	1.843917e+000	1.645858e+000	1.639993e+000
2769	2.088783e+000	1.805208e+000	1.599956e+000	1.719455e+000	1.659391e+000	1.844362e+000	1.647977e+000	1.644192e+000
2770	5.899503e+001	5.028140e+001	5.903570e+001	1.103333e+002	6.731673e+001	1.144660e+002	7.264588e+001	1.312194e+002
2771	2.096298e+000	1.810486e+000	2.338381e+000	1.729655e+000	1.663582e+000	1.844848e+000	1.651775e+000	1.653107e+000
2772	2.100150e+000	1.813002e+000	2.607404e+000	6.091036e+000	1.665793e+000	2.633350e+000	1.653492e+000	1.657091e+000
2773	4.057431e+000	1.815368e+000	3.049677e+000	1.739418e+000	1.667967e+000	1.844744e+000	1.655013e+000	1.661561e+000
2774	2.108324e+000	1.817643e+000	1.607959e+000	1.744666e+000	1.670182e+000	1.844458e+000	1.656355e+000	1.665988e+000
2775	2.112588e+000	1.819793e+000	7.624856e+000	1.750159e+000	1.672364e+000	1.844011e+000	1.657513e+000	1.670526e+000
2776	2.415296e+001	1.198546e+001	1.606643e+001	3.237935e+001	1.574204e+001	3.265921e+001	1.279460e+001	3.664948e+001
2777	2.121475e+000	1.823640e+000	1.340055e+001	2.073338e+000	1.676790e+000	1.842589e+000	1.659277e+000	1.679677e+000
2778	2.126090e+000	1.825332e+000	1.611576e+000	1.813411e+000	1.678998e+000	1.841594e+000	1.659822e+000	1.684282e+000
2779	3.192125e+000	1.826850e+000	1.612052e+000	1.772888e+000	1.681264e+000	1.840404e+000	1.660245e+000	1.688957e+000
2780	4.729178e+001	2.642353e+001	3.129440e+001	3.723147e+001	2.558138e+001	3.229905e+001	1.988380e+001	2.393775e+001
2781	3.273307e+001	1.588330e+001	2.626402e+001	5.652287e+001	4.459264e+001	6.054846e+001	2.262420e+001	3.410010e+001
2782	3.688127e+001	1.307198e+001	3.538592e+001	8.160700e+001	4.059561e+001	1.315184e+002	2.450734e+001	9.146005e+001
2783	3.101737e+002	3.417489e+000	1.611771e+000	5.044528e+000	4.145062e+000	1.833621e+000	1.659057e+000	5.182259e+000
2784	2.156937e+000	2.689058e+000	2.991333e+000	1.815309e+001	6.164676e+000	1.224513e+001	8.834126e+000	9.413329e+000
2785	1.639153e+002	7.849788e+001	1.358297e+002	2.099227e+002	1.464709e+002	1.708715e+002	1.247631e+002	1.851437e+002
2786	1.048841e+002	5.058423e+001	4.396698e+001	9.093053e+001	5.256480e+001	1.195560e+002	2.781726e+001	8.504719e+001
2787	2.174521e+000	1.831837e+000	1.607369e+000	4.582413e+000	1.699079e+000	2.424736e+000	1.653523e+000	1.727164e+000
2788	8.292005e+000	5.273856e+000	6.221599e+000	2.318725e+001	1.147125e+001	9.826134e+000	5.021241e+000	1.605689e+001
2789	2.280604e+000	2.055413e+000	1.839948e+000	1.921885e+000	1.952545e+000	2.025306e+000	1.832237e+000	1.906054e+000
2790	2.274175e+000	2.054533e+000	1.822079e+000	1.921024e+000	1.946154e+000	2.021543e+000	1.830369e+000	1.904195e+000
2791	1.936343e+001	1.923844e+001	3.500140e+001	1.110427e+002	4.316373e+001	6.778251e+001	1.316063e+001	1.234437e+002
2792	2.261573e+000	2.052054e+000	7.464144e+000	1.122055e+001	6.666519e+000	6.701488e+000	1.825740e+000	9.656292e+000
2793	2.455433e+000	2.049929e+000	1.833627e+000	3.007167e+000	2.909154e+000	2.009490e+000	1.823136e+000	1.897351e+000
2794	3.196931e+002	1.355354e+002	2.573689e+002	4.155695e+002	2.401838e+002	5.340654e+002	1.969128e+002	4.456727e+002
2795	4.009492e+001	2.005598e+001	3.612151e+001	4.459783e+001	5.125439e+001	2.950519e+001	4.235175e+001	5.035733e+001
2796	2.007753e+001	4.984088e+000	1.470122e+001	1.955628e+001	1.481943e+001	2.101165e+001	1.002755e+001	1.951568e+001
2797	2.522661e+001	1.854346e+001	3.211295e+001	6.808224e+001	4.035860e+001	4.687631e+001	1.966484e+001	5.364133e+001
2798	2.226819e+000	2.036016e+000	1.843968e+000	1.907611e+000	1.896661e+000	1.988059e+000	1.806386e+000	1.881892e+000
2799	1.526697e+004	1.324817e+004	2.108972e+004	1.893984e+004	2.954305e+004	2.173357e+004	2.704995e+004	2.431766e+004
2800	2.109227e+002	5.562971e+001	1.582733e+002	3.472913e+002	1.575906e+002	2.714110e+002	8.050805e+001	3.752565e+002
2801	1.014759e+002	4.100558e+001	1.133179e+002	2.652713e+002	8.571651e+001	2.074633e+002	4.924730e+001	2.332661e+002
2802	4.550175e+002	2.258963e+002	7.101617e+002	1.104333e+003	4.154073e+002	1.032725e+003	2.984335e+002	9.026342e+002
2803	2.200909e+000	2.016177e+000	1.843144e+000	5.599356e+000	1.866766e+000	2.994851e+000	5.489179e+000	1.862542e+000
2804	2.195998e+000	2.011621e+000	1.841853e+000	1.891203e+000	1.860972e+000	1.960445e+000	1.780288e+000	1.858320e+000
2805	3.895625e+002	2.006876e+000	1.840153e+000	1.888035e+000	1.855123e+000	1.955737e+000	1.775467e+000	1.853774e+000
2806	2.186531e+000	2.001906e+000	1.838152e+000	2.011423e+000	1.903841e+000	1.951075e+000	1.770502e+000	1.849277e+000
2807	2.424639e+001	1.209621e+001	4.298419e+001	5.238161e+001	2.648193e+001	2.071353e+001	4.043105e+001	5.863812e+001
2808	2.177421e+000	1.991727e+000	1.833319e+000	6.991817e+000	3.421391e+000	4.155577e+000	1.760354e+000	1.839970e+000
2809	2.173044e+000	1.986420e+000	3.298076e+000	1.874393e+000	1.832454e+000	1.341621e+001	1.755131e+000	1.835152e+000
2810	2.168706e+000	1.980995e+000	1.827340e+000	1.870751e+000	1.826927e+000	1.932134e+000	1.749837e+000	1.830300e+000
2811	2.164463e+000	1.975298e+000	1.823821e+000	3.386154e+000	1.821365e+000	1.927473e+000	1.744516e+000	1.825317e+000
2812	2.160316e+000	4.193120e+000	3.901146e+000	4.046573e+000	4.569722e+000	8.311800e+000	1.739080e+000	6.686930e+000
2813	2.535370e+002	1.305889e+002	1.684010e+002	2.694662e+002	1.946997e+002	2.950828e+002	1.259669e+002	3.611649e+002
2814	1.059387e+002	1.958136e+000	1.812165e+000	1.855378e+000	2.064426e+000	1.913436e+000	1.728188e+000	1.810040e+000
2815	3.066415e+001	1.356382e+001	3.836814e+001	2.153159e+001	4.050276e+001	1.906506e+001	7.427629e+002	1.610240e+001
2816	4.671918e+000	5.272822e+000	4.496103e+000	4.308318e+000	5.726011e+000	3.677363e+000	7.311683e+000	2.683255e+000
2817	2.140735e+000	1.940314e+000	8.753725e+000	1.311932e+001	2.230530e+001	1.624663e+001	1.851583e+001	4.293794e+002
2818	9.992588e+000	9.604884e+000	8.693600e+000	2.878386e+001	2.317913e+001	7.550281e+000	3.560646e+000	1.846031e+001
2819	1.993498e+001	8.672959e+000	1.905713e+001	3.898155e+001	1.301409e+001	2.765815e+001	4.731856e+000	2.846229e+001
2820	2.863968e+001	2.030041e+001	3.904192e+001	5.036581e+001	4.090441e+001	4.819055e+001	2.705245e+001	5.037014e+001
2821	2.126525e+000	1.916014e+000	1.778623e+000	1.826392e+000	1.769765e+000	1.881807e+000	1.689330e+000	1.772848e+000
2822	2.123134e+000	2.135241e+000	1.773213e+000	1.822128e+000	1.764891e+000	1.877493e+000	1.683812e+000	1.767492e+000
2823	1.316383e+001	1.903722e+000	4.287661e+000	1.089395e+001	1.256098e+001	1.238990e+001	6.900103e+000	1.468027e+001
2824	5.832534e+001	8.443629e+000	2.985859e+000	4.401054e+000	8.517342e+000	5.323485e+000	1.590570e+001	1.239018e+001
2825	1.910477e+001	8.354901e+000	9.803280e+000	1.280269e+001	1.995178e+001	1.934346e+001	9.533135e+000	1.792173e+001
2826	2.110225e+000	1.885370e+000	1.750925e+000	1.804765e+000	1.746324e+000	1.860689e+000	1.662453e+000	1.745943e+000
2827	2.107179e+000	1.879297e+000	1.745154e+000	1.800307e+000	1.754601e+000	1.856617e+000	1.656623e+000	2.613678e+000
2828	4.953238e+001	9.127678e+000	5.185442e+001	1.027988e+002	4.217792e+001	8.511708e+001	3.074634e+001	7.767343e+001
2829	2.101222e+000	1.867202e+000	1.733480e+000	2.196951e+000	3.579928e+000	3.686300e+000	4.941586e+000	1.729800e+000
2830	2.098364e+000	1.861183e+000	1.727590e+000	1.787188e+000	1.728756e+000	1.844864e+000	1.640931e+000	1.724494e+000
2831	2.095569e+000	1.855293e+000	1.721712e+000	4.127674e+000	2.296938e+000	3.157614e+000	1.824943e+000	7.808250e+000
2832	5.335079e+001	5.399408e+001	9.974744e+001	4.754748e+001	3.355564e+001	3.323564e+001	3.871431e+002	7.178756e+001
2833	9.801738e+001	6.034683e+001	1.049168e+002	1.648236e+002	6.396602e+001	2.147890e+002	9.633264e+001	1.887384e+002
2834	1.592463e+001	5.017448e+000	2.193281e+001	6.028680e+001	2.541404e+001	5.283896e+001	8.718760e+000	6.760788e+001
2835	2.084937e+000	1.832095e+000	1.698064e+000	1.765362e+000	1.708428e+000	3.022015e+000	1.616110e+000	1.698375e+000
2836	2.082432e+000	1.826430e+000	2.651118e+000	1.761087e+000	4.036683e+000	1.823398e+000	1.611407e+000	1.693266e+000
2837	7.381369e+000	5.018638e+000	1.826250e+001	7.762967e+000	3.994807e+000	1.820101e+000	5.271643e+001	7.421481e+000
2838	2.077532e+000	2.684277e+000	1.680483e+000	3.114501e+000	1.697064e+000	1.940867e+001	1.602177e+000	5.145826e+000
2839	2.075141e+000	1.978943e+000	1.674688e+000	1.748331e+000	1.693454e+000	1.813768e+000	1.597707e+000	1.678333e+000
2840	1.814819e+002	3.777779e+002	4.655665e+002	4.190956e+002	3.350664e+002	4.217526e+002	1.445665e+002	8.864459e+002
2841	1.031977e+001	5.410407e+000	5.778211e+000	1.864367e+001	1.102550e+001	1.381400e+001	6.564582e+000	1.115252e+001
2842	2.068430e+000	1.823061e+000	1.993231e+000	1.735857e+000	1.682994e+000	6.188586e+000	1.585050e+000	1.663819e+000
2843	2.066311e+000	1.789376e+000	1.652015e+000	5.496248e+000	2.138969e+000	1.802135e+000	1.580976e+000	1.659151e+000
2844	7.962769e+001	2.563451e+001	1.031120e+002	1.932785e+002	9.489777e+001	1.213569e+002	6.442537e+001	1.758999e+002
2845	3.282720e+001	2.360214e+001	1.730200e+001	3.783227e+001	2.797964e+001	4.579019e+001	1.012585e+001	2.808545e+001
2846	2.060162e+000	1.774887e+000	1.635726e+000	1.719854e+000	6.471920e+000	1.794419e+000	1.569448e+000	1.645513e+000
2847	4.074376e+001	1.443742e+001	2.883331e+001	6.359953e+001	3.586168e+001	3.821128e+001	6.177000e+001	4.693092e+001
2848	2.056364e+000	2.064138e+000	3.897383e+000	1.712113e+000	2.081353e+000	2.475351e+000	1.562376e+000	1.636813e+000
2849	2.054563e+000	5.853469e+000	1.620198e+000	2.207201e+000	1.661180e+000	5.282938e+000	2.404294e+000	4.910972e+000
2850	2.905518e+001	1.675887e+001	4.140153e+001	4.671356e+001	1.600706e+001	4.631481e+001	1.627356e+001	4.598392e+001
2851	2.592729e+001	1.752952e+000	1.610350e+000	2.116216e+000	1.655609e+000	1.783385e+000	1.552727e+000	1.624363e+000
2852	1.457431e+001	5.432609e+000	8.510503e+000	1.335859e+001	6.343924e+000	1.593876e+001	1.494580e+001	1.272565e+001
2853	2.047696e+000	1.745069e+000	2.361882e+000	1.693886e+000	1.650384e+000	1.779724e+000	4.816848e+000	1.616469e+000
2854	1.956210e+002	1.145900e+002	3.405010e+001	4.940078e+001	4.368658e+001	6.636899e+001	6.279466e+001	3.832252e+001
2855	2.044552e+000	1.737659e+000	1.591939e+000	1.686994e+000	1.645405e+000	1.776331e+000	1.541447e+000	1.608952e+000
2856	2.043051e+000	1.734111e+000	1.587433e+000	1.683693e+000	1.643049e+000	1.774816e+000	1.538942e+000	1.605322e+000
2857	1.534384e+001	1.190235e+001	2.883773e+001	2.884275e+001	1.949890e+001	3.037253e+001	2.438840e+001	3.397696e+001
2858	2.040161e+000	3.068500e+000	1.769449e+000	3.091511e+000	1.739805e+000	2.644318e+000	5.847166e+000	2.944984e+000
2859	2.038812e+000	3.107700e+000	5.475237e+000	1.674147e+000	4.724074e+000	3.686385e+000	2.166178e+000	1.595028e+000
2860	4.946507e+001	1.813895e+001	7.427057e+001	6.934255e+001	5.750035e+001	4.669194e+001	3.029102e+001	7.725800e+001
2861	7.828209e+002	7.320234e+002	1.967108e+003	1.872853e+003	1.954451e+003	1.676020e+003	9.267706e+002	1.918070e+003
2862	2.418923e+002	1.056591e+002	2.777680e+002	4.639164e+002	2.089978e+002	4.536350e+002	1.341279e+002	4.313122e+002
2863	2.848833e+003	1.567961e+003	3.287572e+003	5.737290e+003	4.218132e+003	4.335375e+003	3.817486e+003	4.086263e+003
2864	1.767847e+002	3.427114e+001	2.517639e+001	6.902574e+001	4.535311e+001	4.011499e+001	3.522559e+001	7.204238e+001
2865	2.286451e+002	9.499327e+001	2.833112e+002	5.820269e+002	2.552883e+002	5.098284e+002	1.429940e+002	4.551726e+002
2866	2.030581e+000	1.706213e+000	1.550938e+000	1.654617e+000	1.623514e+000	1.764930e+000	1.521076e+000	1.574540e+000
2867	1.258043e+001	2.790411e+000	6.396892e+000	5.044723e+000	1.280414e+001	1.285387e+001	8.780924e+000	1.232703e+001
2868	3.759228e+002	2.450712e+002	1.136593e+003	1.123538e+003	8.473397e+002	1.971701e+003	2.471037e+002	9.811914e+002
2869	2.027735e+000	1.700476e+000	1.542582e+000	1.647566e+000	1.619136e+000	2.508253e+000	1.518262e+000	1.567322e+000
2870	5.263354e+000	3.911556e+000	4.716100e+000	6.536483e+000	3.027898e+000	1.763650e+000	5.326712e+000	8.804726e+000
2871	1.242851e+004	4.343897e+003	4.731968e+003	1.493854e+004	1.038674e+004	1.182110e+004	9.776584e+003	1.426411e+004
2872	2.025353e+000	1.696028e+000	4.704159e+000	1.237442e+001	3.330181e+000	6.218219e+000	1.553541e+001	1.295628e+001
2873	1.115079e+001	3.283210e+000	1.582528e+001	1.751605e+001	1.264604e+001	1.117778e+001	1.648710e+001	1.838085e+001
2874	2.023921e+000	1.693704e+000	1.531483e+000	1.637497e+000	1.613244e+000	1.763865e+000	7.518468e+000	3.588442e+000
2875	2.023311e+000	1.692771e+000	1.915458e+000	1.635783e+000	1.892681e+000	1.764119e+000	1.516136e+000	2.011669e+000
2876	9.691942e+001	1.059673e+002	1.315474e+003	5.372717e+002	7.968206e+002	5.652512e+002	3.718788e+002	1.122840e+003
2877	1.012046e+002	5.408051e+001	9.782817e+001	2.043358e+002	6.431772e+001	1.672490e+002	5.602014e+001	1.703453e+002
2878	4.976412e+002	2.628385e+002	5.395636e+002	1.227069e+003	6.577895e+002	9.475941e+002	4.084318e+002	1.023512e+003
2879	2.021322e+000	1.690372e+000	1.523916e+000	1.629870e+000	1.609166e+000	1.765985e+000	1.517275e+000	1.550319e+000
2880	2.020860e+000	1.690107e+000	1.522819e+000	1.628640e+000	1.608557e+000	1.766660e+000	1.517851e+000	1.549315e+000
2881	2.020539e+000	1.689978e+000	1.521888e+000	1.627522e+000	1.608002e+000	1.767403e+000	1.518547e+000	1.548356e+000
2882	2.020260e+000	1.689983e+000	1.521075e+000	1.626497e+000	1.607539e+000	1.768226e+000	1.519367e+000	1.547506e+000
2883	1.264512e+001	1.690113e+000	4.511282e+000	4.334092e+000	6.346660e+000	3.980830e+000	2.826695e+000	2.166947e+001
2884	1.783479e+001	2.827382e+000	8.735084e+000	1.041190e+001	4.625144e+000	1.108431e+001	4.203767e+000	1.522877e+001
2885	2.108988e+002	1.368252e+002	3.561748e+002	4.023650e+002	3.501703e+002	4.248592e+002	1.835102e+002	4.712593e+002
2886	2.019687e+000	1.691291e+000	3.488021e+000	1.623420e+000	1.606366e+000	1.772262e+000	1.523897e+000	1.545241e+000
2887	7.112132e+002	6.070805e+002	1.248371e+003	1.436921e+003	9.913961e+002	1.356489e+003	3.418271e+002	1.582979e+003
2888	1.558773e+001	1.692686e+000	1.148383e+001	2.252253e+001	1.627851e+001	1.519910e+001	3.364711e+001	2.041264e+001
2889	4.071026e+002	3.401139e+002	6.730441e+002	7.193162e+002	5.484947e+002	6.715136e+002	4.614882e+002	8.134552e+002
2890	2.019892e+000	1.694580e+000	1.519418e+000	1.622039e+000	1.606223e+000	1.777346e+000	1.530127e+000	1.544804e+000
2891	2.020170e+000	1.695644e+000	1.519796e+000	1.621957e+000	1.606355e+000	1.778773e+000	1.717256e+000	1.544979e+000
2892	9.426221e+003	3.244379e+003	1.976366e+003	5.498651e+003	4.379918e+003	4.971590e+003	3.797461e+003	3.447819e+003
2893	2.434471e+002	1.846085e+002	4.134489e+002	4.612186e+002	4.771494e+002	4.181990e+002	3.487684e+002	4.670103e+002
2894	2.021124e+000	1.699804e+000	1.521636e+000	1.622380e+000	1.607121e+000	1.757422e+001	1.537999e+000	5.938372e+000
2895	7.599104e+003	3.824932e+003	1.019537e+004	1.035088e+004	1.033104e+004	1.005636e+004	8.304738e+003	9.459067e+003
2896	2.021884e+000	1.703074e+000	1.695784e+000	1.623217e+000	1.607948e+000	1.786579e+000	1.542452e+000	7.562407e+000
2897	6.103837e+002	2.436651e+002	4.537245e+002	4.571744e+002	7.787142e+002	4.162464e+002	5.804343e+002	4.985230e+002
2898	2.532819e+000	1.706766e+000	1.525794e+000	1.624492e+000	2.333704e+000	1.982771e+000	1.547259e+000	1.549368e+000
2899	7.151063e+000	1.708796e+000	3.215611e+000	6.590043e+000	2.181043e+000	8.797357e+000	3.023354e+000	4.321608e+000
2900	1.295913e+001	4.196384e+000	1.164002e+001	2.039245e+001	7.247013e+000	1.494001e+001	8.882218e+000	1.153829e+001
2901	2.025307e+000	1.713074e+000	1.529924e+000	1.627239e+000	1.611063e+000	1.795599e+000	1.555119e+000	1.552917e+000
2902	2.026147e+000	1.715350e+000	1.531518e+000	1.628393e+000	1.611861e+000	1.797479e+000	1.557863e+000	1.554330e+000
2903	2.070814e+000	1.717703e+000	8.949621e+000	1.629642e+000	1.612722e+000	2.699191e+000	1.719380e+001	3.087967e+000
2904	2.320884e+002	4.193253e+001	7.135584e+001	4.123470e+002	1.243422e+002	2.390235e+002	9.601265e+001	1.693983e+002
2905	3.657253e+000	1.722770e+000	1.980333e+000	3.446661e+000	1.614609e+000	6.646255e+000	1.566371e+000	2.723142e+000
2906	1.335774e+002	6.311498e+001	1.132638e+002	1.539795e+002	1.094973e+002	1.695059e+002	1.025122e+002	1.792806e+002
2907	2.167613e+002	1.416078e+002	4.104997e+002	2.896535e+002	3.083850e+002	3.101724e+002	2.125019e+002	5.160056e+002
2908	2.146956e+002	1.730719e+000	1.542980e+000	1.637669e+000	1.617830e+000	3.364211e+000	1.575432e+000	1.564994e+000
2909	1.163812e+001	1.733535e+000	2.350275e+000	3.994780e+000	1.619048e+000	4.479758e+000	1.578431e+000	7.278294e+000
2910	2.035565e+000	1.736412e+000	1.547419e+000	1.641684e+000	1.620232e+000	1.812940e+000	1.581660e+000	1.569411e+000
2911	5.805224e+001	2.992098e+001	9.336383e+001	1.198835e+002	6.512149e+001	1.088158e+002	7.472013e+001	1.097267e+002
2912	2.038668e+000	3.895693e+000	1.552057e+000	1.646144e+000	1.622843e+000	1.816778e+000	2.382169e+000	2.923069e+000
2913	2.040294e+000	3.559071e+000	6.236872e+000	8.636512e+000	4.240493e+000	4.093666e+000	7.486417e+000	1.003025e+001
2914	1.695542e+003	1.023488e+003	2.588288e+003	2.347138e+003	2.805448e+003	3.953388e+003	1.068185e+003	3.679752e+003
2915	2.043843e+000	1.751591e+000	2.158529e+000	1.653868e+000	1.627111e+000	1.822439e+000	1.597572e+000	3.734547e+000
2916	1.527601e+002	7.623724e+001	1.924619e+002	3.091264e+002	1.229214e+002	2.981369e+002	1.156390e+002	2.345930e+002
2917	2.047720e+000	1.757892e+000	1.564350e+000	1.659386e+000	1.630162e+000	1.825976e+000	1.603964e+000	1.587965e+000
2918	3.434946e+000	4.366520e+000	3.472865e+000	5.303879e+000	2.041240e+000	1.827732e+000	3.534496e+000	1.590984e+000
2919	2.051949e+000	1.764286e+000	1.569474e+000	2.547807e+000	1.633397e+000	2.060345e+000	1.724989e+000	3.465549e+000
2920	2.880044e+002	1.674799e+002	2.584905e+002	3.912615e+002	3.028776e+002	3.857575e+002	1.488054e+002	3.107449e+002
2921	2.056520e+000	2.860771e+000	1.574598e+000	1.672070e+000	2.321303e+000	1.832607e+000	1.616478e+000	1.600634e+000
2922	4.773298e+002	1.740081e+002	5.631061e+002	1.029804e+003	5.211305e+002	9.741186e+002	4.093038e+002	9.144338e+002
2923	2.061447e+000	1.777181e+000	1.579905e+000	1.679112e+000	2.810682e+000	1.835542e+000	1.622523e+000	1.607496e+000
2924	7.119781e+002	6.715920e+002	2.248423e+003	2.204215e+003	2.609127e+003	2.389665e+003	1.418753e+003	2.398504e+003
2925	2.066753e+000	1.783559e+000	3.535835e+000	1.686643e+000	1.644007e+000	1.838191e+000	1.628325e+000	1.614669e+000
2926	1.631498e+002	9.622552e+001	3.641487e+002	3.686233e+002	2.001055e+002	2.318972e+002	2.090848e+002	3.900586e+002
2927	2.072501e+000	1.789884e+000	1.589595e+000	1.694619e+000	1.647795e+000	1.840494e+000	1.633861e+000	1.622182e+000
2928	2.075489e+000	1.792938e+000	1.591951e+000	3.174240e+000	1.649665e+000	1.841488e+000	1.636495e+000	1.626050e+000
2929	1.241129e+004	1.158038e+004	9.921832e+003	1.359391e+004	7.806424e+003	2.156699e+004	8.857572e+003	1.932770e+004
2930	2.081812e+000	1.798937e+000	1.755658e+000	2.246474e+000	1.653764e+000	2.401037e+000	1.641420e+000	1.868522e+000
2931	2.416169e+002	1.149944e+002	2.131184e+002	2.597240e+002	2.096686e+002	2.013853e+002	1.310562e+002	1.848666e+002
2932	3.793925e+000	3.050778e+000	1.600626e+000	1.716601e+000	2.819842e+000	1.844386e+000	1.809469e+000	2.480706e+000
2933	2.092186e+000	1.807422e+000	1.602597e+000	1.721357e+000	1.659891e+000	1.844804e+000	1.648012e+000	1.646453e+000
2934	2.095829e+000	1.810086e+000	1.604449e+000	1.726178e+000	2.514895e+000	2.188766e+000	1.649912e+000	1.650720e+000
2935	2.099624e+000	1.812628e+000	1.606158e+000	1.731167e+000	1.664116e+000	1.845221e+000	1.651660e+000	1.655014e+000
2936	2.103522e+000	1.815098e+000	1.871298e+000	1.912379e+000	1.666247e+000	1.845204e+000	1.653259e+000	1.659423e+000
2937	2.107476e+000	1.817418e+000	2.431955e+000	1.741456e+000	1.668383e+000	4.636942e+000	1.932460e+000	5.667417e+000
2938	2.111609e+000	1.819632e+000	1.610456e+000	2.247496e+000	1.670534e+000	1.844706e+000	1.655968e+000	1.668406e+000
2939	4.358729e+001	2.177683e+001	3.719205e+001	7.332532e+001	3.333466e+001	5.823175e+001	1.853566e+001	6.659398e+001
2940	3.893263e+002	2.082630e+002	1.456470e+002	2.940895e+002	1.414153e+002	2.962436e+002	2.302225e+002	7.643814e+001
2941	2.685129e+002	1.831039e+001	3.895278e+001	4.942567e+001	3.021861e+001	4.342530e+001	3.341061e+001	5.302106e+001
2942	2.129568e+000	3.446008e+000	1.614118e+000	1.769189e+000	1.679316e+000	2.344184e+000	1.659027e+000	1.686674e+000
2943	1.043986e+002	4.307122e+001	9.692235e+001	1.268996e+002	1.364998e+002	1.318327e+002	1.036418e+002	1.146804e+002
2944	3.178523e+000	2.248192e+000	1.744711e+000	4.040807e+000	3.219230e+000	5.063419e+000	1.880464e+000	1.696040e+000
2945	2.144409e+000	1.830861e+000	1.614502e+000	1.787017e+000	1.685871e+000	1.837284e+000	1.906643e+000	1.700767e+000
2946	4.702862e+001	3.949152e+001	3.702640e+001	1.186369e+002	2.970225e+001	1.564129e+002	4.775203e+001	8.588431e+001
2947	3.487698e+001	2.451123e+001	7.125875e+001	7.682605e+001	6.985367e+001	6.416314e+001	4.978812e+001	9.200301e+001
2948	1.826169e+002	2.905183e+001	1.114248e+002	2.894149e+002	3.750163e+001	1.666320e+002	4.349463e+001	2.799839e+002
2949	2.166404e+000	1.833089e+000	1.611749e+000	4.269572e+000	1.694666e+000	1.828425e+000	1.655142e+000	1.719876e+000
2950	2.172270e+000	1.833067e+000	1.610413e+000	1.819111e+000	1.696812e+000	4.725166e+000	1.653484e+000	3.347817e+000
2951	2.178263e+000	1.832773e+000	1.608784e+000	1.825797e+000	1.699056e+000	1.822577e+000	1.651323e+000	1.729408e+000
2952	2.184509e+000	1.832224e+000	1.606865e+000	1.832639e+000	1.701147e+000	1.819224e+000	1.665161e+000	1.734151e+000
2953	2.282725e+000	2.058278e+000	4.348673e+000	1.920780e+000	1.955916e+000	2.025494e+000	1.832433e+000	1.905519e+000
2954	1.038358e+003	4.407742e+000	1.822397e+000	1.930189e+000	1.949566e+000	2.021736e+000	1.830699e+000	1.903827e+000
2955	7.266109e+000	2.056470e+000	2.550201e+000	1.919115e+000	8.680943e+000	2.595198e+000	1.828626e+000	1.901873e+000
2956	2.315898e+002	5.579625e+001	1.381793e+002	3.793832e+002	1.640580e+002	6.079382e+002	4.570490e+001	4.339440e+002
2957	2.257701e+000	2.053210e+000	1.834976e+000	1.916698e+000	1.930798e+000	2.009935e+000	1.823777e+000	1.897392e+000
2958	2.251786e+000	2.051162e+000	4.163588e+000	4.897133e+000	3.692896e+000	2.005833e+000	2.403901e+000	2.126579e+000
2959	2.245926e+000	2.068371e+000	5.080401e+000	8.444014e+000	4.078425e+000	8.757844e+000	3.808790e+000	6.472572e+000
2960	6.503115e+000	4.065922e+000	3.873789e+000	1.911656e+000	6.680544e+000	5.890570e+000	4.572911e+000	6.071551e+000
2961	2.234594e+000	2.043286e+000	1.844767e+000	1.909674e+000	1.906148e+000	1.992923e+000	1.811201e+000	1.885814e+000
2962	1.601083e+002	9.165230e+001	1.965218e+002	3.176170e+002	1.824118e+002	2.865049e+002	1.047384e+002	2.835007e+002
2963	5.594193e+000	2.036566e+000	2.212810e+000	5.145593e+000	6.650299e+000	2.988541e+000	2.640926e+000	3.429891e+000
2964	2.218446e+000	2.032802e+000	1.847233e+000	1.902803e+000	1.887966e+000	1.979552e+000	1.799581e+000	5.222183e+000
2965	2.045909e+002	5.777493e+001	9.338498e+001	3.697283e+002	1.832998e+002	2.546733e+002	9.390384e+001	2.623334e+002
2966	2.208212e+000	2.024832e+000	1.846810e+000	1.897473e+000	1.876089e+000	1.970510e+000	1.791068e+000	1.867522e+000
2967	5.271499e+001	2.500835e+001	8.367566e+001	1.126531e+002	1.016613e+002	9.178568e+001	5.441201e+001	1.048990e+002
2968	2.198356e+000	2.015928e+000	1.844843e+000	1.891902e+000	3.094502e+000	1.961159e+000	1.781904e+000	1.859355e+000
2969	2.246083e+001	2.319460e+001	2.749407e+001	5.510914e+001	2.155311e+001	3.510865e+001	8.101246e+001	4.000327e+001
2970	3.294432e+001	2.111143e+001	2.403661e+001	3.461932e+001	2.554230e+001	3.354675e+001	2.375837e+001	3.905758e+001
2971	8.421148e+000	3.520903e+000	3.076826e+000	1.461690e+001	2.138758e+000	7.325379e+000	8.392772e+000	9.578908e+000
2972	2.179852e+000	1.996343e+000	1.836889e+000	1.878721e+000	1.841436e+000	1.942383e+000	1.762166e+000	1.841286e+000
2973	5.349979e+001	3.186468e+001	7.876630e+001	1.016120e+002	7.178943e+001	8.241292e+001	3.164298e+001	5.933152e+001
2974	9.641411e+002	8.637765e+002	8.929386e+002	2.351133e+003	6.280210e+002	2.956357e+003	2.426363e+002	1.737242e+003
2975	2.166900e+000	1.980074e+000	1.827740e+000	1.867978e+000	1.824821e+000	1.988782e+000	1.746437e+000	1.826970e+000
2976	2.162762e+000	1.974470e+000	1.824231e+000	1.864239e+000	2.438293e+000	8.349566e+000	1.740986e+000	4.715287e+000
2977	2.158698e+000	1.968767e+000	1.820449e+000	2.210241e+000	2.575335e+000	1.951442e+000	1.735559e+000	1.816819e+000
2978	2.154707e+000	1.963005e+000	1.816368e+000	1.856548e+000	1.808605e+000	1.914186e+000	1.730115e+000	1.811715e+000
2979	2.713770e+001	1.625730e+001	2.323171e+001	4.044009e+001	4.701444e+001	6.207364e+001	3.399909e+001	5.701690e+001
2980	2.147024e+000	1.951039e+000	1.998238e+000	1.848612e+000	5.117671e+000	1.905056e+000	4.035547e+000	1.801342e+000
2981	2.143278e+000	1.945027e+000	1.803053e+000	1.844515e+000	1.793101e+000	1.900369e+000	1.713556e+000	1.796083e+000
2982	3.707331e+000	2.212879e+000	1.826493e+000	7.312176e+000	3.325336e+000	1.001884e+001	3.449743e+000	1.790803e+000
2983	2.136042e+000	1.932974e+000	5.612610e+000	5.408163e+000	1.782832e+000	1.891386e+000	1.702391e+000	2.408896e+000
2984	3.245015e+000	1.927002e+000	2.227274e+000	2.085820e+000	6.215641e+000	1.886939e+000	1.907358e+000	2.941160e+000
2985	2.129025e+000	1.920631e+000	1.783093e+000	1.827869e+000	1.772900e+000	1.882519e+000	1.691283e+000	1.774800e+000
2986	1.432727e+003	6.103816e+002	1.260562e+003	3.448599e+003	1.361450e+003	3.012296e+003	1.057454e+003	1.937416e+003
2987	5.758547e+001	1.908360e+000	1.772385e+000	1.819333e+000	2.286898e+000	1.873854e+000	1.680226e+000	1.764060e+000
2988	1.864249e+003	9.102061e+002	2.233201e+003	2.698493e+003	2.468944e+003	2.593061e+003	1.298500e+003	2.548475e+003
2989	2.115979e+000	1.896102e+000	1.761181e+000	1.810676e+000	1.753858e+000	1.865364e+000	1.669263e+000	1.753256e+000
2990	2.112799e+000	1.889958e+000	1.755545e+000	3.153908e+000	1.749385e+000	1.861256e+000	1.663870e+000	1.747916e+000
2991	2.109731e+000	1.883792e+000	7.250030e+000	2.852123e+000	1.744774e+000	4.768709e+000	2.573231e+000	1.742512e+000
2992	4.801740e+001	1.150798e+001	5.139821e+000	1.834508e+001	2.022694e+001	1.226144e+001	1.575123e+001	3.234277e+001
2993	2.103844e+000	1.871641e+000	1.738120e+000	1.793270e+000	1.735992e+000	1.849224e+000	2.507529e+000	1.731860e+000
2994	2.101091e+000	1.865622e+000	2.614539e+000	1.788905e+000	3.327453e+000	3.930321e+000	4.725251e+000	2.513775e+000
2995	2.098224e+000	1.859676e+000	1.726402e+000	6.228720e+000	1.727387e+000	4.358658e+000	9.213067e+000	2.521294e+000
2996	2.095418e+000	1.853684e+000	1.720389e+000	3.652064e+000	1.723250e+000	3.390329e+000	1.632387e+000	1.715966e+000
2997	2.092761e+000	1.847811e+000	1.714412e+000	1.775572e+000	1.719154e+000	1.834149e+000	1.627453e+000	1.710733e+000
2998	2.090145e+000	1.841995e+000	1.708484e+000	1.771480e+000	1.715122e+000	1.830573e+000	1.622505e+000	1.705563e+000
2999	2.087585e+000	1.836284e+000	1.702601e+000	1.767167e+000	1.711197e+000	1.827103e+000	1.617593e+000	1.700439e+000
3000	4.631783e+001	5.648262e+001	9.148667e+000	2.317086e+001	5.635728e+001	1.865814e+001	1.849546e+001	2.048895e+001
3001	5.520786e+002	1.643761e+002	5.054682e+002	1.083518e+003	3.446973e+002	8.790233e+002	1.973336e+002	8.643097e+002
3002	2.231792e+000	1.819400e+000	2.054265e+000	4.887150e+000	1.699731e+000	2.611574e+000	2.596993e+000	1.685248e+000
3003	3.176790e+004	1.280040e+002	3.190869e+002	2.250783e+002	2.781596e+002	2.988760e+002	1.874789e+002	2.676545e+002
3004	1.940574e+001	6.452305e+000	2.463789e+001	4.864811e+001	1.979369e+001	5.471137e+001	6.225715e+000	5.386330e+001
3005	1.820508e+001	5.067354e+000	7.959425e+000	1.253545e+001	6.843243e+000	1.344914e+001	1.698058e+001	1.680953e+001
3006	2.071118e+000	1.798131e+000	1.661846e+000	2.178165e+000	1.685503e+000	1.805109e+000	1.586180e+000	1.918281e+000
3007	1.527541e+002	7.570608e+001	1.438664e+002	2.797217e+002	1.948537e+002	2.382429e+002	7.674223e+001	2.456317e+002
3008	1.518032e+003	4.681583e+002	1.244609e+003	3.245001e+003	1.564668e+003	3.529015e+003	3.716191e+002	3.034984e+003
3009	2.832955e+002	1.264507e+002	2.621140e+002	3.906089e+002	2.749595e+002	4.865549e+002	1.708859e+002	3.547078e+002
3010	8.099434e+001	4.016665e+001	5.004636e+001	1.349823e+002	4.956115e+001	9.492563e+001	4.468260e+001	1.015894e+002
3011	5.375310e+001	3.380974e+001	2.942338e+001	4.035854e+001	3.828354e+001	4.070748e+001	1.860297e+001	4.397227e+001
3012	4.225899e+001	5.339706e+001	1.131978e+002	1.213578e+002	1.216749e+002	1.653661e+002	4.050523e+001	1.659394e+002
3013	2.057144e+000	1.764638e+000	1.933647e+000	1.710056e+000	1.663464e+000	1.787361e+000	1.559799e+000	1.634404e+000
3014	4.528850e+000	2.959822e+000	5.293295e+000	2.934763e+000	4.756513e+000	2.383739e+000	1.017533e+001	9.627426e+000
3015	3.740316e+002	2.129445e+002	2.615713e+002	5.305511e+002	1.525604e+002	3.428977e+002	1.071511e+002	4.976472e+002
3016	2.051974e+000	1.752070e+000	1.609256e+000	1.699040e+000	1.655087e+000	1.781114e+000	1.550279e+000	1.622095e+000
3017	1.582333e+001	4.604852e+000	1.412711e+001	9.535694e+000	1.312882e+001	1.492185e+001	1.377746e+001	2.037616e+001
3018	1.291387e+002	4.877338e+001	1.240666e+002	1.519155e+002	9.018550e+001	1.269665e+002	8.021941e+001	1.287317e+002
3019	5.625028e+002	2.238698e+002	4.032713e+002	1.079834e+003	7.012657e+002	9.969745e+002	5.250671e+002	9.029879e+002
3020	8.959502e+000	2.271879e+000	7.283118e+000	1.086958e+001	8.624743e+000	8.698772e+000	1.539326e+000	1.947542e+000
3021	4.540198e+002	1.943794e+002	7.715910e+002	1.444507e+003	5.756351e+002	1.065294e+003	3.793268e+002	1.347243e+003
3022	4.593072e+001	1.433923e+001	4.156135e+001	1.052030e+002	5.426286e+001	5.571688e+001	2.266360e+001	8.133106e+001
3023	1.058290e+001	7.869609e+000	1.637044e+001	1.503937e+001	1.200806e+001	1.089943e+001	1.220256e+001	1.634468e+001
3024	2.040066e+000	1.723754e+000	1.574443e+000	1.672591e+000	1.636163e+000	1.769065e+000	2.005827e+000	1.593247e+000
3025	2.418769e+001	1.751294e+001	1.538225e+001	3.364212e+001	1.363439e+001	1.871329e+001	1.874707e+001	3.873954e+001
3026	4.263030e+003	4.045675e+003	5.279493e+003	7.427041e+003	6.517132e+003	5.604566e+003	2.892755e+003	6.985718e+003
3027	2.036386e+000	1.715349e+000	1.563504e+000	1.663893e+000	1.630275e+000	1.766124e+000	1.524960e+000	1.584043e+000
3028	2.035239e+000	1.712836e+000	1.560035e+000	1.661134e+000	3.748567e+000	1.765341e+000	1.523450e+000	1.581176e+000
3029	2.152803e+000	1.710388e+000	3.763309e+000	8.796768e+000	4.588783e+000	1.160798e+001	1.522061e+000	1.092271e+001
3030	2.447863e+002	1.681915e+002	3.175447e+002	3.900661e+002	3.146574e+002	3.628223e+002	1.645334e+002	3.856820e+002
3031	4.219386e+004	2.069310e+003	4.651008e+003	5.839292e+003	9.132155e+003	6.936183e+003	5.117942e+003	7.109096e+003
3032	4.096527e+000	4.228391e+000	1.263877e+002	5.980558e+000	7.446904e+000	3.396933e+000	7.277070e+000	1.570773e+000
3033	2.842632e+000	1.702181e+000	3.550141e+000	3.444513e+000	2.297818e+000	2.249121e+000	2.482491e+000	1.568405e+000
3034	2.029355e+000	1.700485e+000	3.488976e+000	4.772093e+000	1.769627e+000	4.870121e+000	1.517042e+000	4.464790e+000
3035	2.684995e+000	2.085903e+000	4.753525e+000	4.000545e+000	1.617868e+000	9.847092e+000	1.516434e+000	1.415757e+001
3036	2.027712e+000	1.697453e+000	1.537777e+000	1.642286e+000	1.616660e+000	1.762523e+000	1.515948e+000	1.562032e+000
3037	8.138918e+001	3.354365e+001	8.387516e+001	2.126469e+002	1.940861e+002	1.803380e+002	7.515554e+001	2.962849e+002
3038	7.652485e+001	5.872607e+001	1.976200e+002	1.818807e+002	1.393676e+002	1.194745e+002	1.440391e+002	1.786978e+002
3039	4.600600e+001	2.017017e+001	5.539047e+001	3.576527e+001	4.537797e+001	4.114290e+001	2.910548e+001	9.516299e+001
3040	1.137955e+002	5.571086e+001	6.215433e+001	1.155346e+002	9.257334e+001	9.754577e+001	6.171220e+001	1.236605e+002
3041	2.024542e+000	1.692365e+000	1.528440e+000	1.633477e+000	1.611628e+000	3.951173e+000	8.272071e+000	5.183124e+000
3042	3.776636e+001	1.409283e+001	2.188297e+001	6.633461e+001	2.275346e+001	4.460705e+001	2.904542e+001	5.535708e+001
3043	2.023605e+000	1.691294e+000	1.820430e+000	1.630637e+000	1.797875e+000	1.764689e+000	3.451835e+000	2.985390e+000
3044	1.740369e+001	8.288656e+000	2.298549e+001	2.880679e+001	1.915302e+001	1.691441e+001	2.882254e+001	3.298566e+001
3045	2.022933e+000	1.690776e+000	2.293902e+000	4.222849e+000	1.608876e+000	1.766028e+000	1.517320e+000	1.582789e+000
3046	2.022598e+000	1.690696e+000	1.619454e+000	1.627109e+000	1.885963e+000	2.111970e+000	2.865905e+000	2.631358e+000
3047	2.555711e+000	1.690749e+000	1.802893e+000	1.626131e+000	1.607922e+000	1.767727e+000	1.518973e+000	3.822697e+000
3048	2.022025e+000	3.017296e+000	1.521303e+000	2.768378e+000	1.607590e+000	1.768684e+000	6.306938e+000	7.605275e+000
3049	9.218966e+000	3.999377e+000	4.713456e+000	5.032651e+000	2.600670e+000	5.241370e+000	3.237024e+000	8.869480e+000
3050	2.021788e+000	1.691715e+000	1.520488e+000	1.623838e+000	1.606986e+000	1.770798e+000	1.522289e+000	1.545543e+000
3051	1.376740e+001	3.104416e+000	6.740383e+000	1.162967e+001	6.079747e+000	1.187898e+001	6.864273e+000	8.567721e+000
3052	3.315295e+002	2.002578e+002	3.152456e+002	6.649216e+002	3.569473e+002	8.764263e+002	1.592457e+002	5.408764e+002
3053	6.003872e+000	3.532905e+000	1.035116e+001	2.029407e+001	8.934638e+000	1.023366e+001	1.440778e+001	1.055582e+001
3054	1.122460e+002	5.541717e+001	1.223686e+002	4.064323e+002	2.001781e+002	3.100917e+002	5.542161e+001	1.839805e+002
3055	4.689222e+001	1.957496e+001	1.760961e+001	4.727274e+001	3.341593e+001	4.355276e+001	3.641396e+001	3.012145e+001
3056	7.616768e+000	1.697017e+000	5.976777e+000	2.137396e+001	5.089510e+000	2.282798e+001	5.383795e+000	1.757478e+001
3057	2.022624e+000	1.698313e+000	1.521831e+000	1.622168e+000	1.607093e+000	1.780221e+000	1.533974e+000	1.545616e+000
3058	2.122128e+002	1.337601e+002	8.517192e+001	2.212074e+002	8.283979e+001	1.672019e+002	3.298165e+001	2.025365e+002
3059	1.174648e+001	1.701267e+000	5.321101e+000	6.570003e+000	8.079089e+000	2.571352e+001	3.092378e+000	1.726034e+001
3060	2.711711e+001	7.975961e+000	1.534548e+001	2.702480e+001	1.793604e+001	1.944204e+001	5.893645e+001	2.916849e+001
3061	2.610500e+000	1.704642e+000	2.788470e+000	4.412347e+000	1.815496e+000	2.469565e+000	1.542721e+000	3.296010e+000
3062	2.024909e+000	1.706493e+000	1.526418e+000	2.777205e+000	1.609091e+000	1.788563e+000	1.545149e+000	1.549063e+000
3063	7.975557e+000	2.049863e+000	2.090324e+000	6.840958e+000	6.281068e+000	6.606650e+000	3.551725e+000	7.884862e+000
3064	1.139483e+003	6.696591e+002	1.422258e+003	2.500612e+003	8.740192e+002	4.080837e+003	3.805900e+002	2.295860e+003
3065	1.342167e+003	9.302044e+002	1.154640e+003	2.184733e+003	1.018126e+003	1.801309e+003	7.247225e+002	1.956138e+003
3066	2.027731e+000	1.714890e+000	1.532102e+000	1.627875e+000	2.889102e+000	1.795909e+000	1.793585e+000	1.553815e+000
3067	2.773901e+001	1.658208e+001	6.967786e+001	4.224872e+001	2.997263e+001	3.873105e+001	5.781082e+001	5.961944e+001
3068	2.029649e+000	1.719622e+000	1.535448e+000	1.630373e+000	1.613417e+000	1.799759e+000	1.561204e+000	1.556843e+000
3069	2.114995e+000	1.722101e+000	1.537277e+000	3.795189e+000	1.614335e+000	1.801716e+000	1.885077e+000	2.076391e+000
3070	2.031627e+000	1.724668e+000	1.539269e+000	1.633333e+000	1.615316e+000	1.803656e+000	2.518312e+000	1.560314e+000
3071	4.027192e+000	3.225989e+000	2.703216e+000	8.000543e+000	2.562036e+000	4.135917e+000	4.197629e+000	5.488532e+000
3072	2.034048e+000	1.729982e+000	1.543321e+000	1.636753e+000	1.617421e+000	1.807571e+000	1.572997e+000	1.564196e+000
3073	2.035374e+000	1.732822e+000	1.545459e+000	1.638577e+000	1.618577e+000	1.809550e+000	1.576010e+000	1.566293e+000
3074	2.036716e+000	1.735656e+000	1.547676e+000	1.640614e+000	1.619881e+000	1.811503e+000	1.579224e+000	1.568478e+000
3075	1.907961e+001	3.220021e+001	6.786207e+000	2.100363e+001	1.945827e+001	1.177040e+003	2.077342e+000	9.674426e+001
3076	4.810636e+000	1.741539e+000	1.552298e+000	5.344581e+000	1.815113e+000	4.715882e+000	1.585513e+000	7.756293e+000
3077	2.041253e+000	1.744552e+000	1.554642e+000	1.647286e+000	1.623574e+000	1.817384e+000	1.588665e+000	1.575698e+000
3078	4.830656e+000	1.747592e+000	1.001289e+001	2.616579e+000	1.624937e+000	2.785838e+000	1.591856e+000	2.074600e+000
3079	4.814997e+000	1.750702e+000	1.590479e+000	9.666303e+000	1.626366e+000	5.945750e+000	1.595062e+000	7.451903e+000
3080	3.940139e+001	6.895692e+001	6.489107e+001	3.412151e+001	5.924606e+001	6.233352e+001	4.347325e+001	5.271373e+001
3081	2.710650e+000	1.757046e+000	2.415733e+000	2.016070e+000	5.021859e+000	3.612375e+000	7.389713e+000	4.377929e+000
3082	2.050579e+000	1.760223e+000	1.567107e+000	3.549947e+000	1.630889e+000	6.506185e+000	1.604630e+000	4.175707e+000
3083	2.597041e+004	7.216643e+004	5.877592e+004	3.274012e+004	6.450672e+004	3.466382e+004	7.066864e+004	2.410040e+004
3084	8.512438e+000	5.470719e+000	5.577573e+000	8.901789e+000	2.550738e+000	6.527961e+000	6.322109e+000	2.943476e+000
3085	2.248581e+000	1.769891e+000	1.574888e+000	1.670221e+000	1.635777e+000	2.143901e+000	2.159743e+000	2.731678e+000
3086	2.059325e+000	1.773102e+000	1.577494e+000	3.879450e+000	1.772761e+000	1.833263e+000	1.616980e+000	1.602508e+000
3087	4.978627e+000	1.025462e+001	5.811671e+001	1.170670e+001	6.408104e+001	3.805863e+000	1.620088e+000	5.398789e+000
3088	2.064345e+000	1.779567e+000	1.582581e+000	1.680741e+000	1.641002e+000	1.836197e+000	1.623063e+000	1.609415e+000
3089	2.066961e+000	1.782744e+000	1.585114e+000	1.684448e+000	2.211114e+000	1.837548e+000	1.625977e+000	1.613030e+000
3090	2.069696e+000	1.785911e+000	1.587592e+000	1.688311e+000	1.644645e+000	1.838816e+000	1.628815e+000	1.616676e+000
3091	4.709138e+000	4.029010e+000	9.285889e+000	1.718381e+001	8.679231e+000	2.453408e+001	3.218539e+000	1.298489e+001
3092	3.578434e+000	1.792156e+000	1.592483e+000	1.696369e+000	2.180043e+000	1.946050e+000	1.634169e+000	2.483409e+000
3093	2.078468e+000	1.795228e+000	9.077137e+000	8.508576e+000	3.588542e+000	5.577944e+000	2.259814e+000	6.316558e+000
3094	3.964968e+001	1.916784e+001	1.843426e+001	3.455173e+001	2.252535e+001	3.486962e+001	2.418958e+001	3.317243e+001
3095	1.283202e+002	1.044433e+002	2.968948e+002	3.809678e+002	3.283028e+002	3.483622e+002	1.699653e+002	3.776327e+002
3096	8.188629e+000	1.804051e+000	1.940818e+000	3.037182e+000	1.656298e+000	3.761982e+000	1.643801e+000	4.741333e+000
3097	2.091709e+000	1.806845e+000	1.603414e+000	1.718495e+000	1.658295e+000	1.844856e+000	1.646018e+000	1.644457e+000
3098	2.095266e+000	2.312076e+000	1.605329e+000	2.012805e+000	1.660358e+000	1.845239e+000	1.647993e+000	1.648692e+000
3099	1.718200e+001	9.605821e+000	1.950432e+001	2.060105e+001	1.204377e+001	1.678336e+001	1.493087e+001	2.564616e+001
3100	2.102808e+000	1.814699e+000	2.940142e+000	1.733167e+000	4.070103e+000	3.217332e+000	1.794176e+000	1.657319e+000
3101	2.106762e+000	1.817112e+000	1.702927e+000	1.738276e+000	1.666672e+000	2.880161e+000	1.653072e+000	1.661744e+000
3102	1.413167e+001	9.835570e+000	7.401415e+000	1.458848e+001	1.040801e+001	2.788593e+001	9.880470e+000	1.820964e+001
3103	5.381429e+001	1.176196e+001	3.271059e+001	1.425044e+002	3.784992e+001	6.770958e+001	1.210989e+001	7.340822e+001
3104	2.119297e+000	2.597582e+000	7.303621e+000	5.859548e+000	2.631579e+000	1.844389e+000	1.656571e+000	3.634004e+000
3105	2.543658e+001	9.727022e+000	2.383881e+001	2.455690e+001	2.526403e+001	2.580067e+001	2.327257e+001	3.285702e+001
3106	2.493839e+001	9.906804e+000	1.890038e+001	2.600657e+001	1.916658e+001	1.934323e+001	3.067542e+001	2.563719e+001
3107	8.087846e+002	4.006677e+002	6.397689e+002	8.552059e+002	4.841740e+002	1.257243e+003	2.658363e+002	8.017823e+002
3108	3.996954e+001	1.651525e+001	5.235281e+001	7.381481e+001	5.935595e+001	8.639234e+001	7.176900e+001	6.847651e+001
3109	3.306635e+000	1.831278e+000	1.616643e+000	4.165142e+000	1.683972e+000	1.861278e+000	1.658152e+000	1.927439e+000
3110	1.602074e+001	4.933739e+000	1.135588e+001	2.131793e+001	9.954843e+000	1.052544e+001	5.417139e+000	6.610141e+000
3111	2.829694e+002	7.432088e+001	1.985424e+002	5.653750e+002	1.786384e+002	3.413522e+002	8.503857e+001	3.401625e+002
3112	2.311983e+000	3.130235e+000	5.954114e+000	5.998389e+000	1.823561e+000	4.967898e+000	1.656128e+000	2.986747e+000
3113	6.491129e+001	2.245116e+001	7.087194e+001	1.025523e+002	8.261521e+001	1.070148e+002	6.458753e+001	1.160295e+002
3114	2.433625e+000	1.834067e+000	1.613314e+000	5.674595e+000	1.694664e+000	1.827933e+000	1.653385e+000	2.364309e+000
3115	2.176028e+000	1.833949e+000	4.842796e+000	1.821327e+000	1.696772e+000	1.825066e+000	1.651561e+000	1.726862e+000
3116	3.294734e+000	1.833568e+000	1.610011e+000	2.769183e+000	1.869895e+000	1.821906e+000	2.337442e+000	5.180269e+000
3117	2.468827e+001	1.624991e+001	3.023118e+001	6.227461e+001	3.300556e+001	3.392567e+001	2.183467e+001	5.131654e+001
3118	7.666085e+000	7.566026e+000	8.897490e+000	2.543149e+001	9.426597e+000	1.939313e+001	6.298871e+000	1.759503e+001
3119	4.955706e+000	2.058132e+000	3.855828e+000	4.042210e+000	5.812678e+000	2.014287e+000	1.826817e+000	3.141746e+000
3120	2.259794e+000	5.073532e+000	1.835850e+000	1.915930e+000	2.072270e+000	2.204379e+000	1.824390e+000	4.643684e+000
3121	3.522003e+000	7.574383e+000	1.392054e+001	1.619649e+001	1.433426e+001	2.170503e+001	7.869849e+000	1.609163e+001
3122	1.023138e+001	3.470778e+000	8.247294e+000	6.683492e+000	1.027813e+001	1.949345e+001	7.195747e+000	1.154367e+001
3123	2.242424e+000	2.049800e+000	1.844194e+000	1.911280e+000	3.217771e+000	1.997798e+000	1.815580e+000	1.889243e+000
3124	2.684292e+003	1.453916e+003	4.559821e+003	4.019990e+003	2.116621e+003	3.735696e+003	1.667459e+003	6.831454e+003
3125	2.231296e+000	2.043867e+000	1.847874e+000	1.907375e+000	3.693906e+000	1.989121e+000	1.808638e+000	1.882889e+000
3126	2.225771e+000	2.040544e+000	1.848892e+000	1.905160e+000	2.384100e+000	3.296255e+000	1.804861e+000	4.558573e+000
3127	5.937743e+001	7.843802e+001	6.431554e+001	9.247151e+001	2.474576e+001	2.458127e+002	2.141161e+001	2.009422e+002
3128	1.478402e+002	1.499743e+002	1.842375e+002	3.149445e+002	1.234591e+002	4.000478e+002	7.662189e+001	2.241191e+002
3129	2.210468e+000	2.029061e+000	1.849404e+000	1.897733e+000	1.879470e+000	1.971048e+000	1.792441e+000	1.868425e+000
3130	1.185911e+001	8.001117e+000	2.437595e+001	2.489489e+001	2.071629e+001	8.431387e+000	1.307115e+001	2.255683e+001
3131	3.657107e+001	4.764595e+001	5.147050e+001	1.311175e+002	3.658653e+001	1.233689e+002	4.791447e+001	7.826044e+001
3132	2.195842e+000	2.015789e+000	1.846428e+000	1.889066e+000	5.652321e+000	1.957102e+000	5.653000e+000	3.234552e+000
3133	7.439432e+000	2.010990e+000	1.844715e+000	7.982930e+000	5.470021e+000	1.952391e+000	4.091671e+001	5.512969e+000
3134	2.618129e+000	2.006072e+000	5.322550e+000	6.663657e+000	1.850472e+000	5.594018e+000	6.113675e+000	1.178356e+001
3135	2.182348e+000	2.000838e+000	2.376713e+000	7.957180e+000	1.844797e+000	3.076918e+000	1.763901e+000	3.187725e+000
3136	4.315442e+000	1.995549e+000	2.674792e+000	4.382231e+000	4.169992e+000	5.349794e+000	2.384453e+000	5.666577e+000
3137	2.173517e+000	1.990187e+000	1.834747e+000	1.872426e+000	1.833605e+000	1.933689e+000	1.753516e+000	1.833135e+000
3138	1.257271e+002	9.020062e+001	1.213522e+002	2.517975e+002	1.150903e+002	1.980319e+002	2.630471e+002	1.776390e+002
3139	2.165163e+000	1.979109e+000	1.828093e+000	1.865213e+000	1.822659e+000	1.924203e+000	1.742930e+000	1.823343e+000
3140	2.161110e+000	1.973469e+000	1.824320e+000	1.861456e+000	1.817211e+000	1.919561e+000	1.737479e+000	1.818373e+000
3141	1.197562e+001	3.539703e+000	1.175173e+001	2.771506e+001	8.800738e+000	4.363812e+001	8.677198e+000	2.212878e+001
3142	2.211286e+000	1.961751e+000	1.265205e+001	2.690388e+001	2.072032e+001	2.099027e+001	8.592385e+000	2.750053e+001
3143	5.817065e+000	1.955830e+000	1.811954e+000	2.278675e+000	1.801353e+000	2.286032e+000	2.213494e+000	1.803054e+000
3144	2.145532e+000	1.949848e+000	1.807456e+000	1.845729e+000	1.796218e+000	1.901101e+000	4.588067e+000	2.147099e+000
3145	2.501948e+001	2.461332e+001	5.210997e+001	6.758401e+001	5.118468e+001	7.440878e+001	1.839507e+001	6.734343e+001
3146	2.138468e+000	1.937649e+000	1.797784e+000	1.837626e+000	3.302049e+000	1.892216e+000	1.704318e+000	3.510000e+000
3147	1.942508e+004	1.180542e+002	1.051889e+002	1.318208e+002	2.053676e+002	1.735262e+002	1.731254e+002	1.616257e+002
3148	1.575944e+001	1.925416e+000	1.787664e+000	1.829279e+000	1.776074e+000	1.883102e+000	9.750839e+000	1.776697e+000
3149	1.068516e+004	5.528888e+003	1.278700e+004	1.767533e+004	1.046043e+004	1.662186e+004	6.125018e+003	1.542738e+004
3150	3.634638e+000	1.913101e+000	1.776935e+000	1.820835e+000	1.766414e+000	2.397995e+000	1.682107e+000	4.464812e+000
3151	1.046570e+001	4.787611e+000	3.869964e+000	2.728307e+000	6.815724e+000	7.763328e+000	1.676610e+000	1.760630e+000
3152	1.266405e+004	6.222027e+003	1.476126e+004	1.414302e+004	1.706980e+004	1.755997e+004	6.445895e+003	1.343992e+004
3153	2.115382e+000	1.894467e+000	1.929574e+000	1.807833e+000	2.267625e+000	1.861873e+000	2.047318e+000	1.850231e+000
3154	2.112355e+000	1.888282e+000	1.754398e+000	1.803580e+000	1.747834e+000	1.857667e+000	1.660332e+000	1.744517e+000
3155	1.931847e+003	1.721431e+003	3.165135e+003	4.904549e+003	5.174843e+003	3.970174e+003	3.436142e+003	5.514048e+003
3156	6.963576e+001	4.951941e+001	7.990368e+001	1.145199e+002	5.643269e+001	1.057731e+002	7.374906e+001	1.271518e+002
3157	6.635965e+001	3.266288e+001	9.183872e+001	1.642039e+002	9.653402e+001	2.029149e+002	6.480542e+001	1.131564e+002
3158	2.100798e+000	1.863937e+000	1.730989e+000	1.786188e+000	1.730280e+000	1.841978e+000	1.639210e+000	1.723233e+000
3159	1.712569e+001	9.775286e+000	1.000508e+001	9.403863e+000	1.870953e+001	1.522696e+001	9.324164e+000	1.132226e+001
3160	2.095424e+000	1.852065e+000	1.719064e+000	1.777534e+000	1.722000e+000	1.834543e+000	1.629060e+000	1.712775e+000
3161	2.092819e+000	1.846204e+000	1.713142e+000	1.773166e+000	1.717932e+000	3.424740e+000	1.624072e+000	1.707573e+000
3162	4.044621e+001	9.847905e+000	1.378875e+001	1.654768e+001	2.018192e+001	1.750782e+001	1.954282e+001	1.502490e+001
3163	3.232314e+001	7.910774e+000	3.722279e+001	2.487240e+001	1.529678e+001	2.249414e+001	4.455680e+001	3.661026e+001
3164	2.425435e+001	1.499665e+001	4.546357e+000	3.476235e+001	1.217394e+001	2.370335e+001	1.044935e+001	1.895714e+001
3165	2.082854e+000	1.823386e+000	1.689287e+000	1.756090e+000	1.702386e+000	1.817312e+000	1.604952e+000	1.687224e+000
3166	6.617834e+000	3.792583e+000	7.021323e+000	7.107287e+000	9.480895e+000	4.696068e+001	1.600437e+000	1.155465e+001
3167	5.790464e+002	7.991323e+001	1.516274e+002	1.884313e+002	1.511080e+002	2.537021e+002	1.224103e+002	2.171108e+002
3168	2.008265e+001	1.282544e+001	3.591317e+001	4.865725e+001	2.762423e+001	2.870454e+001	1.890239e+001	5.199870e+001
3169	2.073757e+000	1.801833e+000	1.666101e+000	1.739364e+000	1.688025e+000	1.805032e+000	1.587389e+000	1.667757e+000
3170	2.071642e+000	1.796682e+000	5.940839e+000	2.759299e+000	2.298475e+000	2.658945e+000	3.961047e+000	5.278707e+000
3171	2.648560e+000	2.741915e+000	4.825371e+000	5.157420e+000	1.681287e+000	3.055825e+000	2.030296e+000	6.466082e+001
3172	3.237587e+002	2.543550e+002	2.110656e+002	4.389827e+002	1.781436e+002	7.205239e+002	1.346515e+002	4.650955e+002
3173	2.065568e+000	1.781825e+000	1.643830e+000	3.925955e+000	2.836497e+000	2.487123e+000	1.571379e+000	1.649285e+000
3174	2.063560e+000	1.777078e+000	1.638420e+000	5.338490e+000	1.699824e+000	1.791739e+000	1.567741e+000	1.644832e+000
3175	1.119494e+001	2.489930e+000	9.173942e+000	1.243153e+001	8.352002e+000	1.111932e+001	4.223906e+000	1.201697e+001
3176	2.059889e+000	1.767921e+000	1.627966e+000	1.711766e+000	1.665716e+000	1.787073e+000	2.604084e+000	1.636129e+000
3177	8.408315e+001	9.740092e+001	1.431248e+002	8.837987e+001	1.617759e+002	9.320160e+001	1.110934e+002	1.281260e+002
3178	2.056365e+000	1.859765e+000	2.655093e+000	2.041937e+000	1.659984e+000	1.782795e+000	3.029323e+000	7.405686e+000
3179	2.054601e+000	1.755062e+000	1.612914e+000	1.700744e+000	1.657263e+000	1.780797e+000	1.550921e+000	1.623823e+000
3180	6.938060e+000	3.402496e+000	5.518871e+000	7.584666e+000	1.038329e+001	1.223402e+001	1.423126e+001	1.107103e+001
3181	2.088302e+000	1.747073e+000	1.603414e+000	1.693635e+000	1.652007e+000	1.777132e+000	2.195472e+000	1.615986e+000
3182	2.626305e+001	9.550838e+000	1.690638e+001	3.006989e+001	3.215746e+001	2.091196e+001	1.533491e+002	2.053342e+001
3183	7.303375e+000	1.739596e+000	4.694738e+000	1.577364e+001	4.241968e+000	5.076492e+000	6.789282e+000	5.902328e+000
3184	3.329065e+000	1.736079e+000	1.589960e+000	1.512109e+001	5.639172e+000	1.772275e+000	1.537186e+000	6.203520e+000
3185	2.045356e+000	1.838508e+000	1.585755e+000	1.680322e+000	1.642380e+000	1.770876e+000	1.534831e+000	1.601427e+000
3186	1.192773e+001	1.125332e+001	1.976914e+001	2.158797e+001	1.110111e+001	9.350947e+000	2.522267e+001	2.096405e+001
3187	2.770403e+002	1.659301e+002	4.242007e+002	6.344774e+002	3.934402e+002	3.891691e+002	4.189076e+002	6.626113e+002
3188	2.041335e+000	1.723194e+000	5.196519e+000	1.392207e+001	9.155850e+000	6.992552e+000	7.839500e+000	9.941387e+000
3189	9.270758e+000	4.168850e+000	4.936611e+000	9.848147e+000	3.048757e+000	8.546672e+000	4.038044e+000	9.395123e+000
3190	2.038952e+000	1.717535e+000	1.566427e+000	1.973075e+000	1.631978e+000	1.765278e+000	1.524932e+000	1.585387e+000
3191	2.037747e+000	1.714871e+000	1.562986e+000	1.662513e+000	1.630136e+000	1.764468e+000	1.523351e+000	1.582463e+000
3192	1.799946e+001	9.502967e+000	2.272417e+001	1.362793e+002	2.166889e+001	1.584897e+002	1.591398e+001	3.747263e+001
3193	2.035579e+000	1.710082e+000	1.556460e+000	1.657199e+000	1.626660e+000	1.763284e+000	1.520520e+000	1.576963e+000
3194	1.131300e+001	6.020156e+000	2.432184e+000	1.602282e+001	8.133777e+000	1.544761e+001	6.489726e+000	1.325346e+001
3195	2.033618e+000	1.705840e+000	1.550484e+000	1.652217e+000	1.623462e+000	1.762208e+000	1.518276e+000	9.321819e+000
3196	2.032691e+000	1.703922e+000	2.741049e+000	1.649884e+000	1.621992e+000	1.761816e+000	1.517339e+000	1.569506e+000
3197	4.597996e+001	3.067214e+001	4.532839e+001	3.784245e+001	1.710655e+001	3.420014e+001	7.481259e+001	5.220414e+001
3198	2.030951e+000	1.700462e+000	1.542475e+000	1.645443e+000	1.619221e+000	1.761433e+000	1.515860e+000	2.304362e+000
3199	2.030162e+000	1.698957e+000	1.540108e+000	1.643361e+000	1.856325e+000	1.761360e+000	1.836600e+000	1.562991e+000
3200	2.099671e+000	1.697591e+000	2.591109e+000	1.641385e+000	1.616736e+000	2.010309e+000	2.151819e+000	3.132596e+000
3201	2.028721e+000	1.843049e+000	1.535786e+000	2.239176e+000	1.615616e+000	1.761483e+000	1.514590e+000	1.559211e+000
3202	6.324694e+000	4.785872e+000	8.145158e+000	1.594870e+001	7.971423e+000	1.357025e+001	7.116719e+000	2.022805e+001
3203	3.791359e+002	3.077658e+002	2.065515e+002	6.401199e+002	2.229767e+002	4.647662e+002	2.079874e+002	3.735651e+002
3204	2.026904e+000	1.693490e+000	3.531560e+000	1.634339e+000	5.413513e+000	1.762333e+000	1.514493e+000	8.375037e+000
3205	3.396352e+002	1.263745e+002	8.766536e+001	3.981727e+001	9.320761e+001	6.300892e+001	1.521601e+002	2.833919e+001
3206	6.314380e+001	3.415999e+001	6.307622e+001	1.353231e+002	1.015364e+002	1.850852e+002	4.290102e+001	1.316613e+002
3207	2.025513e+000	1.691827e+000	1.526235e+000	3.607574e+000	3.102348e+000	1.892021e+000	1.515515e+000	5.840491e+000
3208	2.971270e+002	2.112207e+002	5.247022e+002	5.591278e+002	4.705157e+002	5.663199e+002	2.505423e+002	5.594947e+002
3209	1.337071e+001	1.410081e+001	2.418297e+001	9.041679e+000	1.823220e+001	8.854382e+000	1.950931e+001	1.179426e+001
3210	6.153948e+002	6.987899e+002	1.028510e+003	7.752762e+002	5.807248e+002	6.640992e+002	2.971105e+002	9.192330e+002
3211	1.676121e+001	4.205476e+000	6.934444e+000	1.749599e+001	1.012309e+001	1.141790e+001	7.849379e+000	2.402307e+001
3212	3.682669e+001	1.243544e+001	2.167057e+001	8.594616e+001	3.483138e+001	1.237534e+002	2.128390e+001	1.191448e+002
3213	2.024005e+000	1.692121e+000	4.241783e+000	6.177743e+000	1.607641e+000	1.769309e+000	4.000572e+000	3.758250e+000
3214	2.023913e+000	1.692605e+000	1.525722e+000	1.623658e+000	1.607417e+000	1.824870e+000	1.522085e+000	1.884889e+000
3215	2.023895e+000	1.693278e+000	1.521426e+000	1.623152e+000	1.607254e+000	1.771696e+000	1.523480e+000	1.545208e+000
3216	4.774584e+003	2.674213e+003	6.345361e+003	1.381495e+004	7.707276e+003	1.526301e+004	5.378461e+003	7.800022e+003
3217	9.133195e+000	1.694934e+000	1.521538e+000	1.622460e+000	1.607143e+000	1.774302e+000	1.526585e+000	1.545018e+000
3218	2.024257e+000	1.695945e+000	1.521799e+000	1.622274e+000	1.607184e+000	1.982788e+000	4.313005e+000	1.545083e+000
3219	1.130708e+002	4.464183e+001	8.077753e+001	1.539788e+002	9.216354e+001	1.769156e+002	5.389882e+001	1.224577e+002
3220	2.024505e+000	1.698257e+000	2.147459e+000	1.622220e+000	1.607451e+000	3.879156e+000	1.532035e+000	1.545579e+000
3221	1.908771e+001	1.831000e+001	1.350573e+001	3.639009e+001	5.345815e+000	2.163835e+001	1.534039e+000	1.342202e+001
3222	4.997219e+000	1.701119e+000	1.524102e+000	1.622598e+000	1.607958e+000	1.337575e+001	3.870003e+000	3.801043e+000
3223	2.164166e+000	1.702698e+000	4.498406e+000	2.026112e+000	2.514444e+000	2.632267e+001	1.538351e+000	1.547149e+000
3224	5.878207e+000	3.681342e+000	9.109912e+000	9.518408e+000	9.234692e+000	1.576448e+001	8.476954e+000	1.308595e+001
3225	5.301664e+002	1.731373e+002	4.440418e+002	7.381361e+002	4.677303e+002	4.772595e+002	2.601089e+002	6.730542e+002
3226	6.732917e+002	3.736914e+002	7.780747e+002	1.163434e+003	5.894066e+002	1.166886e+003	3.124384e+002	1.162221e+003
3227	2.027852e+000	1.710084e+000	1.529610e+000	1.625469e+000	2.607417e+000	2.952850e+000	2.956541e+000	1.550818e+000
3228	2.028570e+000	1.712164e+000	1.531016e+000	1.626369e+000	1.610952e+000	1.792452e+000	1.550576e+000	1.552010e+000
3229	6.336980e+000	1.714369e+000	1.532559e+000	2.437381e+000	1.611657e+000	1.794352e+000	7.353265e+000	1.553309e+000
3230	1.249813e+001	1.716637e+000	5.248853e+000	9.573954e+000	8.636685e+000	7.762934e+000	6.359020e+000	1.149424e+001
3231	3.999216e+000	1.719012e+000	4.350154e+000	3.408622e+000	3.767262e+000	1.798212e+000	1.558813e+000	4.318549e+000
[truncated: 7,043,168 more chars]
