# Supplementary material for: MiR-595 and Cldnd1: Potential related factors for bone loss in postmenopausal women with hip osteoporotic fracture
Source: PLoS One. 2024 Dec 31;19(12):e0313106. doi: 10.1371/journal.pone.0313106 (PMC11687715; doi:10.1371/journal.pone.0313106)
Supplement: S5 File — S2 Table. Collinearity analysis (Age, Weight, miR-595, Cldnd1, Fer). S3 Table. Collinearity analysis (Age, Weight, miR-595, Fer). (XLSX) [file pone.0313106.s005.xlsx]

## Sheet: Sheet1
S1 Table. Clinical data of PMO patients in HB and LB groups
	HB（n=5）	LB（n=5）			HB（n=5）	LB（n=5）
General data				Blood routine
Age (y)	76.60 ± 2.97	88.40 ± 6.73		WBC (10^9/L)	13.70 ± 3.53	12.00 ± 3.91
Height (cm)	154.60 ± 2.70	154.40 ± 2.88		MCV (fL)	86.72 ± 6.14	86.06 ± 11.97
Weight (kg)	58.80 ± 5.72	47.60 ± 5.03		MCHC (g/L)	334.20 ± 7.79	332.80 ± 10.62
Coagulative function				RDWCV (%)	13.34 ± 1.16	13.66 ± 0.41
PT (s)	12.46 ± 2.37	12.84 ± 1.15		RDWSD (%)	42.64 ± 4.52	41.94 ± 5.31
APTT (s)	30.20 ± 9.36	31.68 ± 6.44		LV (10^9/L)	0.94 ± 0.58	1.22 ± 0.44
TT (s)	15.10 ± 1.29	16.34 ± 4.38		Neut (10^9/L)	11.84 ± 3.39	9.86 ± 3.99
FIB (g/L)	17.98 ± 31.55	5.62 ± 1.74		Eos (10^9/L)	0.01 ± 0.01	0.13 ± 0.11
AT (%)	67.03 ± 38.17	74.20 ± 11.62		Bas (10^9/L)	0.01 ± 0.01	0.02 ± 0.01
D-Dimer (μg/ml)	8.53 ± 8.61	8.78 ± 5.94		Lym (%)	7.62 ± 5.50	11.08 ± 4.55
Liver & renal function				Plt (10^9/L)	228.80 ± 99.45	286.00 ± 124.64
TBiL (μmol/L)	10.84 ± 2.27	16.26 ± 11.38		PCT (%)	0.21 ± 0.08	0.26 ± 0.10
DBiL (μmol/L)	4.60 ± 0.69	11.06 ± 8.87		MPV (fL)	11.02 ± 3.07	9.42 ± 1.16
IBiL (μmol/L)	6.76 ± 1.98	7.20 ± 2.36		PDW (fL)	14.54 ± 3.33	15.82 ± 0.46
TP (g/L)	56.70 ± 4.75	59.30 ± 3.38		PLCR (%)	23.66 ± 12.86	23.86 ± 11.27
AlB (g/L)	32.72 ± 2.84	34.46 ± 4.27		MonoR (%)	6.94 ± 4.93	6.62 ± 4.53
GlB (g/L)	23.98 ± 3.21	24.84 ± 3.04		NeutR (%)	86.04 ± 7.46	80.52 ± 9.66
A/G	1.38 ± 0.20	1.42 ± 0.35		EosR (%)	3.62 ± 4.87	1.54 ± 1.76
ALT (U/L)	17.80 ± 9.68	9.60 ± 3.51		BasR (%)	0.08 ± 0.08	0.24 ± 0.15
AST (U/L)	24.60 ± 11.61	21.20 ± 6.53		RBC (10^12/L)	3.34 ± 0.41	3.24 ± 0.54
ALP (U/L)	90.00 ± 57.40	95.80 ± 46.90		HGB (g/L)	98.20 ± 11.37	91.80 ± 18.43
γ-GGT (U/L)	30.20 ± 33.93	20.00 ± 12.59		HCT (%)	42.42 ± 15.34	27.72 ± 5.30
CK (U/L)	152.20 ± 168.70	209.80 ± 132.05		Inflammatory markers
α-HBDH (U/L)	145.60 ± 20.35	171.80 ± 32.23		CRP (mg/L)	44.62 ± 30.00	158.34 ± 84.80
LDH (U/L)	181.60 ± 16.13	239.20 ± 19.20		ER (mm/h)	52.00 ± 38.37	76.80 ± 42.96
ChE (U/L)	5236.40 ± 1392.94	3703.80 ± 1234.71		IL6 (pg/mL)	45.32 ± 18.68	51.44 ± 10.45
PAB (g/L)	0.12 ± 0.04	0.09 ± 0.04		Electrolytes
Urea (mmol/L)	8.84 ± 2.68	9.54 ± 4.01		Ca (mmol/L)	2.06 ± 0.14	2.06 ± 0.10
Cre (μmol/L)	64.00 ± 40.55	100.40 ± 66.92		Mg (mmol/L)	0.97 ± 0.14	0.94 ± 0.07
GFR (ml/min)	79.20 ± 35.02	58.20 ± 30.43		P (mmol/L)	1.06 ± 0.38	0.89 ± 0.25
UA (μmol/L)	205.80 ± 159.90	247.40 ± 16.89		K (mmol/L)	4.33 ± 0.54	4.00 ± 0.45
Glu (mmol/L)	6.47 ± 1.67	5.49 ± 1.72		Na (mmol/L)	141.86 ± 4.15	140.84 ± 2.07
TC (mmol/L)	4.18 ± 0.87	2.97 ± 0.80		Cl (mmol/L)	105.70 ± 6.29	104.50 ± 4.06
TG (mmol/L)	1.37 ± 0.47	1.15 ± 0.40		Bone metabolic markers
AMY (U/L)	58.60 ± 31.85	51.60 ± 25.85		PTH (pg/mL)	113.28 ± 67.18	128.70 ± 121.98
LPS (U/L)	30.20 ± 11.61	26.00 ± 19.24		1,25-OH2D (ng/mL)	12.04 ± 4.94	7.74 ± 6.18
TBA (μmol/L)	9.74 ± 7.46	8.01 ± 6.67		CT (pg/mL)	2.38 ± 0.59	3.57 ± 2.01
GR (U/L)	46.00 ± 6.96	54.20 ± 5.81		BGP (ng/mL)	15.05 ± 5.01	15.91 ± 11.69
Anemia markers				P1NP (ng/mL)	44.12 ± 33.05	111.66 ± 106.36
folate (ng/mL)	3.96 ± 1.64	5.00 ± 2.88		β-CTx (pg/mL)	459.40 ± 295.79	735.20 ± 836.10
VitB12 (pg/mL)	800.40 ± 790.72	405.20 ± 285.03		Gene expression
Fer (ng/mL)	307.00 ± 251.18	919.00 ± 568.43		miR-595	2.14 ± 0.28	1.26 ± 0.41
EPO (mlU/mL)	23.04 ± 14.82	15.26 ± 5.13		Cldnd1	0.63 ± 0.10	1.14 ± 0.58
PT: prothrombin time; APTT: activated partial thromboplastin time; TT: thrombin time; FIB: plasma fibrinogen; AT: antithrombin; TBiL: total bilirubin; DBiL: Direct bilirubin; IBiL: Indirect bilirubin; TP: total protein; AlB: albumin; GlB: globulin; ALT: alanine aminotransferase; AST: aspartate transaminase; ALP: alkaline phosphatase; γ-GGT: gamma-glutamyl transferase; CK: creatine kinase; α-HBDH:…
S2 Table. Collinearity analysis
	VIF
Age	16.349
Weight	8.006
miR-595	51.368
Cldnd1	18.92
Fer	6.305
S3 Table. Collinearity analysis
	VIF
Age	3.229
Weight	3.987
miR-595	6.349
Fer	2.197
